# Supplementary material for: Comparing Protein Stability in Modern and Ancient Sabkha Environments: Implications for Molecular Remnants on Ancient Mars
Source: Int J Mol Sci. 2025 Jun 21;26(13):5978. doi: 10.3390/ijms26135978 (PMC12250420; doi:10.3390/ijms26135978)
Supplement: Supplementary file 1 [file ijms-26-05978-s001.zip]

Archive with 3 entries (3 files):
- ijms-3597639_Supplementary Materials S1_rev2.pdf
- ijms-3597639_Supplementary Materials S2-Data for Figure 2-5.xlsx
- ijms-3597639_Supplementary Materials S2-Raw Data for Sabkha.xlsx
