# Supplementary material for: Comparing Protein Stability in Modern and Ancient Sabkha Environments: Implications for Molecular Remnants on Ancient Mars
Source: Int J Mol Sci. 2025 Jun 21;26(13):5978. doi: 10.3390/ijms26135978 (PMC12250420; doi:10.3390/ijms26135978)
Supplement: Supplementary file 1 [file ijms-26-05978-s001.zip › ijms-3597639_Supplementary Materials S2-Data for Figure 2-5.xlsx]

## Sheet: Figure2a
Group	Modern	Modern	Ancient	Ancient	Ancient
Protein IDs	Sample A	Sample E	Sample B	Sample C	Sample D
1-(5-phosphoribosyl)-5-[(5-phosphoribosylamino)methylideneamino] imidazole-4-carboxamide isomerase (EC 5.3.1.16) (Phosphoribosylformimino-5-aminoimidazole carboxamide ribotide isomerase)	0	0	3.60213	0	0
2-(3-amino-3-carboxypropyl)histidine synthase (EC 2.5.1.108)	0	0	5.14622	0	0
2,3-diketo-5-methylthio-1-phosphopentane phosphatase	0	0	3.56729	0	0
23S rRNA (Uridine(2552)-2'-O)-methyltransferase	0	0	0	5.20672	0
2-dehydropantoate 2-reductase (EC 1.1.1.169) (Ketopantoate reductase)	0	0	0	3.34112	0
2-hydroxyglutaryl-CoA dehydratase	4.42441	0	0	0	0
2-oxoacid oxidoreductase (ferredoxin) (EC 1.2.7.11)	0	0	4.78124	0	0
2-oxoglutarate-acceptor oxidoreductase subunit OorD	0	0	0	0	3.65854
2-phospho-L-lactate transferase (EC 2.7.8.28) (EPPG:FO PEP transferase)	0	0	4.63154	0	0
3,4-dihydroxy-2-butanone 4-phosphate synthase (DHBP synthase) (EC 4.1.99.12)	5.18938	0	5.54572	0	0
30S ribosomal protein S2	0	0	3.16779	0	0
30S ribosomal protein S9	0	0	0	0	3.59321
34-dihydroxy-2-butanone 4-phosphate synthase	4.78028	0	0	0	0
3-dehydroquinate synthase (DHQ synthase) (EC 1.4.1.24) (3-dehydroquinate synthase II)	0	0	3.67814	0	0
3-dehydroquinate synthase (EC 1.4.1.24)	3.1482	0	0	0	0
3-hydroxy-3-methylglutaryl CoA synthase	0	0	3.57403	0	0
3-hydroxy-3-methylglutaryl coenzyme A reductase (HMG-CoA reductase)	4.19351	0	0	0	0
3-hydroxy-3-methylglutaryl coenzyme A reductase (HMG-CoA reductase) (EC 1.1.1.34)	0	0	5.35297	0	0
3-hydroxybutyryl-CoA dehydrogenase (EC 1.1.1.157)	0	0	4.29568	0	0
3-methyladenine DNA glycosylase	0	0	3.6916	0	0
4Fe-4S dicluster domain-containing protein	6.54904	0	4.53073	7.07295	6.18913
4Fe-4S ferredoxin	0	0	0	0	4.6198
4Fe-4S ferredoxin-type domain-containing protein	0	0	3.5136	0	0
4-hydroxy-tetrahydrodipicolinate reductase (HTPA reductase) (EC 1.17.1.8)	0	0	0	0	5.83269
4-hydroxy-tetrahydrodipicolinate synthase	4.83702	0	0	0	0
50S ribosomal protein L15e	0	0	0	0	3.52214
50S ribosomal protein L18	3.34766	0	0	0	0
50S ribosomal protein L4	0	0	3.48103	0	0
50S ribosome-binding GTPase	0	4.16493	0	0	0
5'-deoxynucleotidase (EC 3.1.3.89)	0	0	3.31675	0	0
5-formaminoimidazole-4-carboxamide-1-(beta)-D-ribofuranosyl 5'-monophosphate synthetase (EC 6.3.4.23) (5-aminoimidazole-4-carboxamide-1-beta-D-ribofuranosyl 5'-monophosphate--formate ligase)	0	0	0	0	3.42917
5-formyltetrahydrofolate cyclo-ligase (EC 6.3.3.2)	0	0	3.75305	0	0
7,8-didemethyl-8-hydroxy-5-deazariboflavin synthase subunit CofH	0	0	0	0	3.18574
8-hydroxy-5-deazaflavin:NADPH oxidoreductase (EC 1.5.1.40)	0	0	3.45046	0	0
AAA family ATPase	3.644	0	0	0	0
AAA+ ATPase domain-containing protein	0	0	0	0	3.4408
ABC transmembrane type-1 domain-containing protein	0	0	4.12064	0	0
ABC transporter ATP-binding protein	4.6041	4.3072	4.11959	0	0
ABC transporter ATP-binding protein (Peptide/nickel transport system ATP-binding protein)	0	0	0	0	3.3996
ABC transporter permease	0	0	3.59361	0	0
ABC-type antimicrobial peptide transport system, permease component	0	0	3.31771	0	0
AbrB/MazE/SpoVT family DNA-binding domain-containing protein	0	0	4.60434	0	0
Acetate--CoA ligase (EC 6.2.1.1)	0	0	0	0	5.16492
Acyl-protein synthetase LuxE domain-containing protein	0	0	4.81779	0	0
Adenylosuccinate lyase	0	0	0	0	4.59251
AIM24 family protein	0	0	3.95607	0	0
alanine--tRNA ligase (EC 6.1.1.7)	0	0	0	0	5.52254
Aldehyde ferredoxin oxidoreductase	0	0	0	0	5.67962
aldehyde ferredoxin oxidoreductase (EC 1.2.7.5)	0	0	3.61006	3.35786	0
Aldehyde:ferredoxin oxidoreductase	0	0	4.65968	0	0
Aldo/keto reductase	0	0	6.10384	3.47515	0
Aldolase	0	0	3.65687	0	0
Alpha/beta hydrolase	0	0	0	3.13852	0
Alpha-glucan family phosphorylase	0	0	3.31965	0	0
Amidohydrolase-related domain-containing protein	0	0	3.39976	0	0
Aminoglycoside phosphotransferase	0	0	4.82112	0	0
Aminopeptidase	3.20841	4.78076	0	0	0
Aminopeptidase P family protein	0	3.30703	0	0	0
AMP phosphorylase (EC 2.4.2.57)	0	0	0	0	6.14746
Anhydromevalonate phosphate decarboxylase (EC 4.1.1.126)	0	0	4.10541	0	0
Anhydro-N-acetylmuramic acid kinase (EC 2.7.1.170)	0	0	3.53037	0	5.69894
Anthranilate synthase component 1 (EC 4.1.3.27)	4.07269	0	0	0	0
Antitoxin	3.12287	3.74273	3.53182	0	0
Arabinogalactan oligomer / maltooligosaccharide transport system substrate-binding protein	0	0	3.42579	0	0
Archaeal Type IV pilin N-terminal domain-containing protein	0	0	3.50077	0	0
Arginine--tRNA ligase (EC 6.1.1.19) (Arginyl-tRNA synthetase) (ArgRS)	0	0	3.54155	4.11935	4.75906
Arsenic transporter ATPase	0	0	5.74568	0	0
ArsR family transcriptional regulator	0	0	0	6.0089	0
Asn/Gln amidotransferase domain-containing protein	0	0	3.6796	0	0
Asparagine synthetase domain-containing protein	0	0	4.03599	0	0
Aspartate carbamoyltransferase (EC 2.1.3.2) (Aspartate transcarbamylase) (ATCase)	3.19429	0	0	0	0
Aspartate kinase	0	0	4.01115	0	0
Aspartokinase (EC 2.7.2.4)	3.45166	0	0	0	0
Aspartyl/glutamyl-tRNA amidotransferase subunit A, GatA	0	0	3.85471	0	0
ATP synthase archaeal subunit H	0	0	0	0	4.61637
ATPase	4.60424	0	0	0	5.6869
ATPase AAA	0	0	3.59436	0	0
ATPase of the AAA+ family (Cell division protein CDC48)	0	0	0	0	3.33009
ATP-binding cassette domain-containing protein	0	0	5.31549	0	3.76828
ATP-binding protein	0	0	4.61852	0	0
ATP-dependent 6-phosphofructokinase (EC 2.7.1.11)	3.87212	0	0	0	0
ATP-dependent DNA helicase Hel308-like domain-containing protein	0	0	4.97453	0	0
ATP-dependent sacrificial sulfur transferase LarE	3.6472	0	0	0	0
Bacterial extracellular solute-binding protein, family 5 Middle	0	3.41128	0	0	0
Bacterial type II secretion system protein E domain-containing protein	5.44915	0	0	0	0
Bacterio-opsin activator	0	0	6.30516	0	0
beta-galactosidase (EC 3.2.1.23)	3.41367	0	0	0	0
Beta-ketoacyl-[acyl-carrier-protein] synthase III C-terminal domain-containing protein	0	0	0	0	4.18076
Bulb-type lectin domain-containing protein	0	0	5.33582	0	0
carbamoyl-phosphate synthase (glutamine-hydrolyzing) (EC 6.3.5.5)	0	0	3.99477	0	0
Carbamoyl-phosphate synthaseATP-binding subunit L	0	0	4.04603	0	0
Carboxypeptidase Q (Plasma glutamate carboxypeptidase)	0	0	3.51468	0	0
Carboxypeptidase regulatory-like domain-containing protein	0	0	6.82908	0	0
CARDB domain-containing protein	0	0	5.12008	0	3.77838
Cation-transporting P-type ATPase	0	0	0	3.42596	0
CBM6 domain-containing protein	0	0	0	4.84295	0
CBS domain-containing protein	0	0	3.27646	0	0
CdvA-like coiled-coil domain-containing protein	0	0	3.51953	0	0
Cell division control protein Cdc6	0	0	0	3.50488	0
Cell division protein FtsZ	0	0	6.66661	0	0
Cell surface protein	0	0	4.75379	0	3.25049
Chaperone protein DnaK (HSP70) (Heat shock 70 kDa protein) (Heat shock protein 70)	0	0	6.24177	0	0
Chorismate synthase (CS) (EC 4.2.3.5) (5-enolpyruvylshikimate-3-phosphate phospholyase)	0	0	4.13931	0	0
Class I SAM-dependent methyltransferase	0	4.48032	3.63601	0	0
Class I SAM-dependent methyltransferase family protein	0	0	3.72669	0	3.40589
Cob(I)yrinic acid a,c-diamide adenosyltransferase (EC 2.5.1.17)	4.72221	0	0	0	0
Cobaltochelatase subunit CobN	0	0	4.08952	0	0
CobB/CobQ domain protein glutamine amidotransferase	0	0	3.77187	0	0
CoB--CoM heterodisulfide reductase iron-sulfur subunit B family protein	0	0	4.336	0	4.01414
Coenzyme A transferase	0	3.87961	0	0	0
CoF synthetase	0	0	0	0	5.87042
Conserved archaeal protein	0	3.63552	0	0	0
Conserved domain protein	0	0	0	5.30406	0
CopG family transcriptional regulator	0	4.89994	4.40832	0	4.93692
CRISPR system precrRNA processing endoribonuclease RAMP protein Cas6	0	0	3.45708	0	0
CRISPR-associated protein	4.71633	3.55066	0	0	0
CRISPR-associated RAMP protein	0	0	3.75965	0	0
Cthe-2314-like HEPN domain-containing protein	0	0	4.08927	0	0
Cysteine desulfurase	0	0	3.59914	0	0
Cysteine desulfurase (EC 2.8.1.7)	0	0	3.36883	0	0
Cytochrome oxidase assembly protein	3.61015	0	0	0	0
Cytochrome P450	0	0	4.17676	0	4.98981
D-aminoacylase	0	0	5.03218	0	0
D-cysteine desulfhydrase family protein	0	0	3.82394	0	0
DDH domain-containing protein	0	3.33023	0	0	0
DEAD/DEAH box helicase	0	0	3.38054	0	4.95793
Deoxyribodipyrimidine photolyase	0	0	0	0	3.57441
Dephospho-CoA kinase	0	0	3.47865	0	0
D-glucuronyl C5-epimerase family protein	0	0	3.20798	0	0
D-glycerate dehydrogenase	0	0	0	0	3.65866
Digeranylgeranylglyceryl phosphate synthase (DGGGP synthase) (DGGGPS) (EC 2.5.1.42) ((S)-2,3-di-O-geranylgeranylglyceryl phosphate synthase) (Geranylgeranylglycerol-phosphate geranylgeranyltransferase)	0	0	6.02873	0	0
Dihydrodipicolinate synthase family protein	0	0	3.44373	0	0
Dihydroneopterin aldolase (DHNA) (EC 4.1.2.25) (7,8-dihydroneopterin aldolase)	3.5688	0	0	0	0
DNA 3'-5' helicase (EC 5.6.2.4)	0	0	5.16704	0	0
DNA double-strand break repair nuclease NurA	0	0	4.92525	0	0
DNA helicase (EC 3.6.4.12)	0	0	5.50128	0	0
DNA integrity scanning protein DisA (EC 2.7.7.85)	0	0	0	0	4.09639
DNA ligase	0	0	3.69933	0	0
DNA ligase (EC 6.5.1.1) (Polydeoxyribonucleotide synthase [ATP])	0	0	3.17135	0	0
DNA ligase D 3'-phosphoesterase domain-containing protein	3.63805	0	0	0	0
DNA mismatch repair protein MutL	0	0	4.98462	0	0
DNA mismatch repair protein MutS	0	0	3.69209	0	0
DNA polymerase (EC 2.7.7.7)	4.09339	0	0	0	0
DNA polymerase beta (EC 2.7.7.7) (EC 4.2.99.18) (5'-deoxyribose-phosphate lyase) (AP lyase)	0	0	0	0	3.49866
DNA polymerase III delta prime subunit	0	0	3.30554	0	0
DNA polymerase IV (Pol IV) (EC 2.7.7.7)	4.09026	0	0	0	0
DNA primase DnaG (EC 2.7.7.101)	0	0	3.81131	0	0
DNA primase/polymerase bifunctional N-terminal domain-containing protein	0	0	0	0	3.4558
DNA recombination and repair protein Rad51-like C-terminal domain-containing protein	0	0	8.54953	0	0
DNA repair and recombination protein RadA	0	0	5.93262	0	0
DNA repair exonuclease	0	0	3.43843	0	0
DNA repair protein	0	0	3.56469	0	0
DNA sulfur modification protein DndD, ATPase	5.56341	0	0	0	0
DNA topoisomerase 1 (EC 5.6.2.1) (DNA topoisomerase I)	3.8209	0	5.04833	0	0
DNA-3-methyladenine glycosylase 2 family protein	0	0	5.25976	0	0
DNA-binding protein	0	0	0	0	4.91459
DNA-directed RNA polymerase (EC 2.7.7.6)	0	0	4.28814	0	0
DNA-directed RNA polymerase subunit Rpo10 (EC 2.7.7.6) (DNA-directed RNA polymerase subunit N)	0	0	0	0	5.92499
dolichyl-phosphooligosaccharide-protein glycotransferase (EC 2.4.99.21) (Oligosaccharyl transferase)	5.41667	0	3.63154	0	0
Drug resistance transporter, EmrB/QacA subfamily	0	0	0	0	3.3829
dTDP-glucose 4,6-dehydratase-related protein	0	0	4.08515	0	0
DUF11 domain-containing protein	0	0	3.33337	0	0
DUF1156 domain-containing protein	3.50817	0	3.63285	0	0
DUF1667 domain-containing protein	0	0	4.8201	0	0
DUF1844 domain-containing protein	3.65975	0	0	0	0
DUF2070 domain-containing protein	0	0	0	6.22477	0
DUF2207 domain-containing protein	0	0	3.50263	0	0
DUF2769 domain-containing protein	3.85361	0	0	0	0
DUF304 domain-containing protein	0	0	3.36765	0	0
DUF3168 domain-containing protein	0	0	3.81727	0	0
DUF3194 domain-containing protein	3.74772	0	0	0	0
DUF3344 domain-containing protein	0	0	3.60677	0	0
DUF3526 domain-containing protein	0	0	0	0	3.42843
DUF354 domain-containing protein	0	0	5.28939	0	0
DUF3592 domain-containing protein	0	0	4.34855	0	0
DUF362 domain-containing protein	3.26635	0	4.79626	0	3.62167
DUF3891 family protein	0	0	4.98833	0	0
DUF4349 domain-containing protein	0	0	3.45749	0	0
DUF4385 domain-containing protein	0	0	0	0	3.6347
DUF4386 domain-containing protein	0	0	5.61393	0	0
DUF4443 domain-containing protein	0	0	7.20577	0	0
DUF4445 domain-containing protein	0	0	4.8926	0	0
DUF460 domain-containing protein	0	0	4.4494	0	0
DUF4817 domain-containing protein	0	0	4.69424	0	0
DUF531 domain-containing protein	3.28791	0	0	0	0
DUF58 domain-containing protein	0	0	4.26072	0	0
DUF655 domain-containing protein	0	0	3.37253	0	0
DUF72 domain-containing protein	0	0	3.65724	0	0
DUF763 domain-containing protein	0	0	3.58836	0	0
DUF89 family protein	0	0	0	0	4.99343
DUF998 domain-containing protein	0	0	4.09005	0	0
Elongation factor 2 (EF-2)	0	0	4.66781	0	0
Elp3/MiaA/NifB-like radical SAM core domain-containing protein	0	0	4.1839	0	0
ERCC4-like helicase	0	4.96954	0	0	0
eRF1 domain-containing protein	0	0	0	3.45387	0
Exopolysaccharide biosynthesis polyprenyl glycosylphosphotransferase	0	0	3.8017	0	0
FAD synthase (EC 2.7.7.2) (FMN adenylyltransferase) (Flavin adenine dinucleotide synthase)	5.12336	0	0	0	0
FAD-binding protein	3.6157	0	0	0	0
FAD-NAD(P)-binding	0	0	4.96274	0	0
Fe2+ transport system protein A	3.35925	0	0	0	0
FeMo cofactor biosynthesis protein NifB (Nitrogenase cofactor maturase NifB) (Radical SAM assemblase NifB)	3.45612	0	0	0	0
Fe-S cluster assembly ATPase SufC	0	0	3.33598	0	0
Fibronectin type III domain-containing protein	3.34539	0	0	0	0
Fibronectin type-III domain-containing protein	0	0	4.00294	0	0
Flagellar protein FlaC	4.96259	0	0	0	0
Flavin-dependent oxidoreductase, luciferase family (Includes alkanesulfonate monooxygenase SsuD and methylene tetrahydromethanopterin reductase)	0	0	0	0	3.34776
Flavodoxin-like domain-containing protein	0	0	0	5.27075	0
Fumarate hydratase	0	0	5.94987	0	0
Fumarylacetoacetate hydrolase	0	0	4.68384	4.79283	0
FYVE-type domain-containing protein	0	0	3.3748	0	0
Gamma-soluble NSF attachment protein (N-ethylmaleimide-sensitive factor attachment protein gamma)	0	0	4.62126	0	0
Geranylgeranyl reductase	0	0	5.86586	0	0
GINS subunit domain-containing protein	0	3.67114	0	0	0
Glutamate dehydrogenase	0	0	3.78249	0	0
Glutamate synthase alpha subunit C-terminal domain-containing protein	0	0	5.50318	0	0
Glutamine synthetase (EC 6.3.1.2)	0	5.76879	0	0	0
Glutamine--fructose-6-phosphate aminotransferase [isomerizing] (EC 2.6.1.16) (D-fructose-6-phosphate amidotransferase) (GFAT) (Glucosamine-6-phosphate synthase) (Hexosephosphate aminotransferase) (L-glutamine--D-fructose-6-phosphate amidotransferase)	0	0	3.79793	0	0
glutamine--fructose-6-phosphate transaminase (isomerizing) (EC 2.6.1.16)	0	6.90721	4.69475	0	0
Glutamyl-tRNA(Gln) amidotransferase subunit D (EC 6.3.5.-)	0	0	3.42411	0	0
Glutathione reductase (NADPH)	0	0	0	4.9931	0
Glutathione S-transferase family protein	0	0	3.71526	0	0
Glyceraldehyde-3-phosphate dehydrogenase (GAPDH) (EC 1.2.1.59) (NAD(P)-dependent glyceraldehyde-3-phosphate dehydrogenase)	3.66673	0	0	0	0
Glycine/betaine ABC transporter	0	0	0	0	3.50389
Glycogen debranching enzyme C-terminal domain-containing protein	0	0	3.80751	0	0
Glycoside hydrolase family 42 N-terminal domain-containing protein	4.30829	0	0	0	0
Glycosyl transferase	0	0	5.061	0	0
Glycosyltransferase (EC 2.4.-.-)	0	0	3.523	6.79416	3.77121
Glycosyltransferase family 1 protein	0	0	3.88091	0	0
Glycosyltransferase family 2 protein	0	0	3.70338	0	0
Glycosyltransferase family 39 protein	5.24035	0	0	0	0
Glycosyltransferase family 4 protein	0	0	0	3.2675	0
GTP cyclohydrolase 1 (EC 3.5.4.16) (GTP cyclohydrolase I) (GTP-CH-I)	0	0	3.42628	0	0
GTP cyclohydrolase IIa (EC 3.5.4.29)	0	0	3.48775	0	0
GTPase	0	0	0	0	5.36357
GTP-binding protein	0	0	5.05273	0	0
HAD family hydrolase	3.86002	0	4.8959	0	0
HAD family phosphatase	0	0	5.34694	0	0
HAD-IA family hydrolase	0	0	3.55168	0	0
HAMP domain-containing histidine kinase	0	0	3.39971	0	0
Helicase	4.79484	0	0	0	0
Helicase C-terminal domain-containing protein	0	0	5.70688	0	0
Helicase/UvrB N-terminal domain-containing protein	3.24966	0	0	0	0
Helix-turn-helix domain-containing protein	3.4809	0	3.28502	0	0
Hemerythrin-like domain-containing protein	0	0	4.65623	0	0
HEPN domain-containing protein	4.60411	0	0	0	0
Heterodisulfide reductase subunit F	0	0	5.12966	0	0
HhH-GPD domain-containing protein	0	0	4.32703	0	0
histidine kinase (EC 2.7.13.3)	4.37717	4.55595	5.2969	3.53219	0
Histidinol dehydrogenase (HDH) (EC 1.1.1.23)	0	0	0	0	4.83169
HIT family hydrolase	0	0	4.42111	0	0
HIT family protein	0	0	0	0	4.73523
HNH endonuclease	0	0	3.5259	0	0
HNH nuclease domain-containing protein	0	0	4.81731	0	0
HTH arsR-type domain-containing protein	3.50007	0	4.98053	0	0
HTH cro/C1-type domain-containing protein	0	0	4.9489	0	0
Hydantoinase/carbamoylase family amidase (EC 3.5.-.-)	0	4.18273	0	0	0
Hydrogenase nickel incorporation protein HypB	0	0	3.26328	0	0
Hydroxymethylglutaryl-CoA synthase (HMG-CoA synthase) (HMGCS) (EC 2.3.3.10)	0	0	3.35522	0	0
HYR domain-containing protein	0	0	4.29594	0	0
IclR family transcriptional regulator	0	0	3.46771	0	0
Ig-like domain repeat protein	4.00711	0	0	0	0
Integrase SSV1 C-terminal domain-containing protein	0	0	5.23221	0	0
Iron-sulfur cluster-binding protein	3.25912	0	0	0	0
IS1 family transposase	0	0	3.59907	0	0
IS605 OrfB family transposase	0	0	3.20704	0	0
IS630 family transposase	0	0	3.42815	0	0
Isoleucine--tRNA ligase (EC 6.1.1.5)	0	0	0	0	5.45744
J domain-containing protein	0	0	4.65395	0	0
K Homology domain-containing protein	0	0	3.21851	0	0
Ketol-acid reductoisomerase (EC 1.1.1.86)	0	0	3.59497	0	0
LamG domain-containing protein	0	0	3.18353	0	0
Laminin G domain-containing protein	0	0	0	3.52243	0
Large ribosomal subunit protein eL24	0	0	0	0	3.88527
Large ribosomal subunit protein P1	0	0	5.71606	0	0
Large ribosomal subunit protein uL10 (Acidic ribosomal protein P0 homolog)	0	0	4.74715	0	0
Lipase	0	0	5.16086	0	0
Lipoprotein	4.92985	0	0	0	0
Lon proteolytic domain-containing protein	3.19262	0	0	0	0
Lrp/AsnC family transcriptional regulator	4.8423	4.85803	3.70361	0	0
L-threonylcarbamoyladenylate synthase (EC 2.7.7.87) (L-threonylcarbamoyladenylate synthase)	4.90342	0	3.78413	0	0
LysR family transcriptional regulator	0	0	0	0	3.87879
M28 family peptidase	0	0	0	0	3.58279
M48 family metalloprotease	0	0	0	0	3.42807
Macroglobulin domain-containing protein	0	0	3.58387	0	0
MarR family protein	4.61791	0	0	0	0
MBL fold metallo-hydrolase	0	0	3.53773	0	0
Membrane protease YdiL, CAAX protease family	0	0	0	0	3.56592
Membrane transport protein MMPL domain-containing protein	0	0	4.0786	0	0
Metal dependent phosphohydrolase	0	0	3.60899	0	0
Metal-binding protein	0	0	3.64913	0	0
Metallo-beta-lactamase domain-containing protein	0	0	3.3797	0	0
Methanogenesis marker 14 protein	0	0	5.65008	0	0
Methionyl-tRNA formyltransferase	5.18619	0	0	0	0
Methyl-accepting transducer domain-containing protein	0	0	5.22144	0	0
Methyl-coenzyme M reductase subunit beta (EC 2.8.4.1) (Coenzyme-B sulfoethylthiotransferase beta)	0	0	3.70782	0	0
Methyltransferase domain-containing protein	3.35046	0	5.4116	0	0
Methyltransferase small domain-containing protein	0	3.87685	0	0	0
Methyltransferase type 11 domain-containing protein	0	3.57301	0	0	0
MFS transporter	5.20742	0	0	0	0
MG2 domain protein	0	0	5.35201	0	0
MGMT family protein	0	0	3.47097	0	0
Molybdenum ABC transporter, molybdate-binding protein	0	0	4.79281	0	0
Molybdopterin molybdochelatase	0	0	6.28283	0	0
MoxR family ATPase	4.84308	0	0	0	0
Mur ligase central domain-containing protein	0	0	3.53098	0	0
N-acetyltransferase	0	0	0	3.28858	0
N-acetyltransferase domain-containing protein	0	3.77355	0	0	3.40788
NAD kinase (EC 2.7.1.23) (ATP-dependent NAD kinase)	0	0	0	5.2885	0
NAD(+) kinase	0	0	0	5.23492	0
NAD(P)-dependent dehydrogenase, short-chain alcohol dehydrogenase family	0	0	3.76311	0	0
NAD-dependent epimerase/dehydratase domain-containing protein	0	0	7.08643	0	0
NAD-dependent epimerase/dehydratase family protein	0	0	4.20439	0	0
NfeD-like C-terminal domain-containing protein	0	5.16814	0	0	0
Nickel pincer cofactor biosynthesis protein LarB	4.51997	0	4.72433	0	4.51085
nicotinate phosphoribosyltransferase (EC 6.3.4.21)	0	0	0	0	5.07795
Nitrate reductase	0	0	4.06662	0	0
Nitrogenase protein alpha chain (EC 1.18.6.1)	0	0	0	4.40406	0
Nmd3 N-terminal domain-containing protein	3.54623	0	0	0	0
Non-histone chromosomal MC1 family protein	0	3.55123	0	0	0
non-specific serine/threonine protein kinase (EC 2.7.11.1)	0	0	0	0	5.59893
Nucleotide kinase	0	0	0	0	5.36513
Nucleotidyl transferase AbiEii/AbiGii toxin family protein	0	0	3.39155	0	0
Nucleotidyltransferase	0	0	3.49956	0	0
NUDIX hydrolase	0	3.03455	0	0	0
Nudix hydrolase domain-containing protein	0	0	3.56747	0	0
O-antigen ligase-related domain-containing protein	0	0	3.64865	0	0
OB domain-containing protein	0	0	6.39153	0	3.50334
OB-fold nucleic acid binding domain-containing protein	0	0	3.55318	0	0
Orotidine-5'-phosphate decarboxylase (EC 4.1.1.23)	7.24573	0	0	0	0
Oxidoreductase molybdopterin-binding subunit	0	0	0	0	3.23358
PaRep2b domain-containing protein	5.34122	0	0	0	0
PAS domain S-box protein	0	0	4.08379	0	0
PAS domain S-box-containing protein	0	0	3.78318	0	0
PD-(D/E)XK endonuclease-like domain-containing protein	0	0	4.45028	0	3.26243
PD-(D/E)XK nuclease family protein	5.71398	0	0	0	0
PEGA domain-containing protein	0	0	5.24368	0	0
PepSY domain-containing protein	3.83648	0	0	0	0
Peptidase	0	0	0	0	3.80735
Peptidase A2 domain-containing protein	3.71853	0	0	0	0
Peptidase M24 domain-containing protein	3.69356	0	0	0	0
Peptidase M48 domain-containing protein	0	0	3.52123	0	0
Peptidase S8/S53 domain-containing protein	0	0	5.53644	3.92619	0
Peptidase U62	0	0	0	5.19487	0
peptide chain release factor N(5)-glutamine methyltransferase (EC 2.1.1.297)	0	0	3.92894	0	0
peptide-methionine (R)-S-oxide reductase (EC 1.8.4.12)	0	0	4.51978	0	0
Peptidoglycan binding-like domain-containing protein	0	0	3.57786	3.48383	0
Peptidyl-prolyl cis-trans isomerase (EC 5.2.1.8)	0	0	4.94419	0	0
peptidylprolyl isomerase (EC 5.2.1.8)	0	0	4.91523	0	0
PGF-pre-PGF domain-containing protein	0	5.45324	5.5337	0	0
Phenylacetate--CoA ligase family protein	0	0	3.76211	0	0
Phenylacetate-CoA oxygenase subunit PaaC (EC 1.14.13.149)	3.60104	0	0	0	0
Phenylalanine--tRNA ligase subunit beta	0	0	0	0	3.77629
Phosphate uptake regulator	0	0	0	0	5.24005
Phosphoadenosine phosphosulfate reductase	6.62227	0	0	0	0
Phosphodiester glycosidase	0	0	0	0	3.79221
Phosphoenolpyruvate carboxykinase	0	0	4.99476	0	0
Phosphoglucosamine mutase	0	0	3.55757	0	0
Phosphoglucosamine mutase (EC 5.4.2.10)	5.78274	0	0	0	0
phosphoglycerol geranylgeranyltransferase (EC 2.5.1.41)	0	0	3.76035	0	0
Phosphomannomutase	0	5.1889	6.38075	0	0
Phosphomevalonate dehydratase large subunit (EC 4.2.1.182)	3.4008	0	0	0	0
Phosphopantetheine adenylyltransferase (EC 2.7.7.3) (Dephospho-CoA pyrophosphorylase) (Pantetheine-phosphate adenylyltransferase) (PPAT)	0	0	4.93078	0	0
phosphoribulokinase (EC 2.7.1.19) (Phosphopentokinase)	3.65861	0	0	0	0
phosphoserine phosphatase (EC 3.1.3.3)	0	0	5.06948	0	0
Pirin family protein	4.57325	0	0	0	0
PKD domain-containing protein	6.78492	0	5.24795	0	0
Polyamine aminopropyltransferase (Putrescine aminopropyltransferase) (PAPT) (Spermidine synthase) (SPDS) (SPDSY) (EC 2.5.1.16)	0	3.30664	0	0	0
Polymerase nucleotidyl transferase domain-containing protein	4.34633	0	4.51945	0	0
Polyprenyl synthetase family protein	3.65817	0	0	0	0
Polysaccharide biosynthesis protein C-terminal domain-containing protein	0	0	0	0	3.36059
Polysulfide reductase	0	0	3.47413	0	0
Predicted glycosyltransferase (EC 2.4.1.-)	0	0	3.08959	0	0
Predicted transcriptional regulator	0	0	4.97453	0	0
Prefoldin subunit alpha (GimC subunit alpha)	0	0	3.42062	0	0
Probable glycine cleavage system H protein	0	3.40773	0	0	0
Probable pectate lyase C	4.76195	0	0	0	0
Probable tRNA pseudouridine synthase B (EC 5.4.99.25) (tRNA pseudouridine(55) synthase) (Psi55 synthase) (tRNA pseudouridylate synthase) (tRNA-uridine isomerase)	0	0	3.37734	0	0
Probable tRNA sulfurtransferase (EC 2.8.1.4) (Sulfur carrier protein ThiS sulfurtransferase) (Thiamine biosynthesis protein ThiI) (tRNA 4-thiouridine synthase)	0	0	0	0	4.39118
Proline racemase	0	0	4.27793	0	0
Proline--tRNA ligase (EC 6.1.1.15) (Prolyl-tRNA synthetase) (ProRS)	0	0	3.46289	0	0
Protein GrpE (HSP-70 cofactor)	0	0	5.44483	0	0
Protein kinase domain-containing protein	4.46138	3.40775	0	0	0
protein-glutamate O-methyltransferase (EC 2.1.1.80)	0	0	3.37632	0	0
PurM-like C-terminal domain-containing protein	0	0	0	0	3.47933
Putative ATPase	0	0	4.29358	0	0
Putative HTH-type transcriptional regulatory protein DRN27_06135	0	0	3.34866	0	0
Putative PAS/PAC sensor protein	3.70256	0	0	0	0
Putative phosphosugar isomerase	5.47306	0	0	0	0
Putative protease YdcP (EC 3.4.-.-)	3.50726	0	0	0	0
Putative thymidylate synthase (TS) (TSase) (EC 2.1.1.-)	0	0	4.27642	0	0
Pyridine nucleotide-disulfide oxidoreductase	0	0	4.75106	0	0
Radical SAM protein	0	0	3.38646	0	0
RanBP2-type domain-containing protein	0	0	6.02563	0	0
RCK N-terminal domain-containing protein	5.11304	0	0	0	0
Redox-active protein	0	0	0	0	4.73564
Redoxin domain-containing protein	0	0	0	0	3.48782
Redox-regulated ATPase YchF	0	0	3.35305	3.56961	0
RelA/SpoT domain-containing protein	3.57879	0	0	0	0
Replication factor C large subunit	0	0	3.3049	0	0
Replication factor C small subunit (Clamp loader small subunit)	0	0	3.3468	0	0
Response regulator	3.46093	0	0	0	0
Restriction endonuclease	0	0	0	0	3.51222
Restriction system protein Mrr-like N-terminal domain-containing protein	0	0	5.46243	0	0
Ribonuclease HII (RNase HII) (EC 3.1.26.4)	0	0	5.30933	0	0
Ribose-5-phosphate isomerase A (EC 5.3.1.6) (Phosphoriboisomerase A) (PRI)	0	0	4.86532	0	0
Rieske (2Fe-2S) protein	0	0	4.73976	0	0
RNA 2',3'-cyclic phosphodiesterase (RNA 2',3'-CPDase) (EC 3.1.4.58)	0	0	3.31511	0	0
RNA ligase	4.26886	0	0	0	0
RNA polymerase alpha subunit C-terminal domain-containing protein	3.58985	0	0	0	0
RNA polymerase sigma factor RpoD/SigA	0	0	3.48247	0	0
RND family transporter	5.91518	0	0	0	0
S8 family serine peptidase	0	0	4.70731	0	3.98918
Saccharopine dehydrogenase family protein	0	0	3.40973	0	0
SAM-dependent methyltransferase	0	0	4.04406	4.38084	0
SAM-dependent methyltransferase TRM5/TYW2-type domain-containing protein	0	0	3.4009	0	5.16667
SAM-dependent methyltransferase, UbiE/COQ5 family	4.66873	0	0	0	0
SAP domain-containing protein	0	0	4.66013	0	0
SDR family NAD(P)-dependent oxidoreductase	0	0	0	3.43017	0
SDR family oxidoreductase	0	0	0	0	5.0089
Segregation and condensation protein B	0	6.01912	0	0	0
Sensory transduction histidine kinase	0	0	0	0	3.24524
Shikimate kinase (SK) (EC 2.7.1.71)	0	0	4.92112	0	6.30944
SHOCT domain-containing protein	0	0	0	0	3.91323
SHS2 domain-containing protein	0	0	3.40353	0	0
Single-stranded-DNA-specific exonuclease RecJ	0	0	3.51578	0	0
Small heat shock protein HSP16.5	0	0	4.01414	0	0
Small ribosomal subunit protein uS19	0	0	4.7425	0	0
Solute-binding protein family 5 domain-containing protein	0	0	4.895	0	0
Squalene cyclase C-terminal domain-containing protein	0	0	0	0	3.58416
SsuA/THI5-like domain-containing protein	3.41313	0	0	0	0
Starch phosphorylase	0	0	4.71651	0	0
Sugar phosphate isomerase/epimerase	0	3.34807	3.83179	0	0
Sulfatase	0	0	3.31867	0	0
Sulfurtransferase TusA family protein	0	0	7.27214	0	0
TATA-box-binding protein (Box A-binding protein) (BAP) (TATA sequence-binding protein) (TBP) (TATA-box factor)	0	0	3.82735	0	0
TerB N-terminal domain-containing protein	0	0	3.96822	0	0
Tetrahydromethanopterin S-methyltransferase subunit C (EC 7.2.1.4) (N5-methyltetrahydromethanopterin--coenzyme M methyltransferase subunit C)	0	3.41417	0	0	0
Tetratricopeptide repeat protein	4.09635	0	0	6.71375	0
TFIIB-type zinc ribbon-containing protein	3.56418	0	0	0	0
Thermosome subunit	3.40553	0	4.62194	0	0
Thiamine-monophosphate kinase (TMP kinase) (Thiamine-phosphate kinase) (EC 2.7.4.16)	0	0	3.77089	0	0
THIF-type NAD/FAD binding fold domain-containing protein	0	3.17759	0	0	0
Thioredoxin	4.85979	0	3.55134	0	0
Thioredoxin domain containing protein	0	4.64014	4.71321	0	0
Thioredoxin-like fold domain-containing protein	0	0	5.42127	0	0
Threonine/serine dehydratase	0	0	3.46018	0	0
Threonine--tRNA ligase catalytic subunit (EC 6.1.1.3) (Threonyl-tRNA synthetase catalytic subunit)	0	0	4.43848	0	0
THUMP domain-containing protein	0	0	3.57915	0	0
TIGR00269 family protein	0	0	5.02739	0	0
Tip attachment protein J domain-containing protein	0	4.57031	0	0	0
TldD/pmbA family protein	0	6.55387	0	0	0
TldD/PmbA family protein	0	4.47392	0	0	0
TlpA family protein disulfide reductase	0	0	5.12172	0	0
TraD/TraG TraM recognition site domain-containing protein	0	0	0	0	3.37732
Transcription elongation factor Spt5	0	0	0	0	3.50755
Transcription factor S	0	0	3.57095	0	0
Transcription initiation factor IIB	3.46425	0	0	0	0
Transcription initiation factor IIB (TFIIB)	0	0	0	0	3.19307
Transcription regulator TrmB C-terminal domain-containing protein	0	0	3.50889	0	0
Transcriptional regulator	0	3.51507	4.06024	0	0
Transcriptional regulator (Tup1 like transcriptional repressor)	3.42247	0	3.55204	0	0
Translation initiation factor 1A (aIF-1A)	0	0	0	4.75626	3.79046
Transmembrane protein	0	0	3.60519	0	0
Transposase	0	0	3.38396	0	0
tRNA (cytosine(72)-C(5))-methyltransferase (tRNA:m(5)C72 MTase) (EC 2.1.1.-)	4.33129	0	4.33431	0	0
tRNA pseudouridine(55) synthase (EC 5.4.99.25)	0	0	0	0	3.98696
Tryptophan synthase beta chain (EC 4.2.1.20)	3.70017	0	0	0	0
Type 2 DNA topoisomerase 6 subunit A (EC 5.6.2.2) (Type II DNA topoisomerase VI subunit A)	0	0	4.03286	0	0
type I site-specific deoxyribonuclease (EC 3.1.21.3)	0	0	3.58437	0	0
Type II restriction endonuclease	0	0	3.66879	0	0
Type II secretion system protein	0	0	6.0951	0	0
Type II secretion system protein E	0	0	3.1914	0	0
Type II secretion system protein GspF domain-containing protein	0	0	3.32081	0	0
Tyrosine--tRNA ligase (EC 6.1.1.1)	3.43916	0	5.85008	0	0
Ubiquitin-conjugating enzyme	3.56134	0	0	0	0
UDP-glucose 6-dehydrogenase (EC 1.1.1.22)	4.96341	0	0	0	0
UDP-N-acetyl-D-mannosamine dehydrogenase (EC 1.1.1.336) (UDP-ManNAc 6-dehydrogenase)	0	0	5.04805	0	0
UDP-N-acetylglucosamine 2-epimerase (Non-hydrolyzing) (EC 5.1.3.14)	0	0	3.47819	0	0
Uma2 family endonuclease	0	0	3.32989	0	0
UMP kinase (EC 2.7.4.22) (Uridine monophosphate kinase)	5.41757	0	5.19131	0	0
Uncharacterized membrane protein YdjX, TVP38/TMEM64 family, SNARE-associated domain	0	0	4.62745	0	0
Uncharacterized protein	4.49927	4.12969	4.11276	3.97915	4.76762
Universal stress protein	0	0	3.70044	0	0
UPF0216 protein EYH40_02440	0	0	3.72049	0	0
UPF0282 protein B6U73_01710	0	0	7.3538	0	0
Uracil phosphoribosyltransferase (EC 2.4.2.9) (UMP pyrophosphorylase) (UPRTase)	0	0	0	0	3.36938
Urease subunit alpha (EC 3.5.1.5) (Urea amidohydrolase subunit alpha)	0	3.15963	0	0	0
Uridylate kinase (EC 2.7.4.22) (Uridine monophosphate kinase)	0	0	5.2116	0	0
Uroporphyrinogen decarboxylase (URO-D) domain-containing protein	4.91582	0	0	0	0
V/A-type H+-transporting ATPase subunit G/H	0	0	5.86361	0	0
Valine--tRNA ligase (EC 6.1.1.9) (Valyl-tRNA synthetase) (ValRS)	0	0	3.79037	0	0
Vitamin B12-dependent ribonucleotide reductase (EC 1.17.4.1)	0	0	0	0	4.31884
VOC family protein	0	0	5.17794	0	0
V-SNARE coiled-coil homology domain-containing protein	0	0	5.17563	0	0
V-type ATP synthase alpha chain (EC 7.1.2.2) (V-ATPase subunit A)	0	0	0	5.29892	0
VWA domain-containing protein	0	0	5.28443	0	0
VWA-like domain-containing protein	0	0	0	0	4.77325
Winged helix-turn-helix domain-containing protein	0	0	0	0	5.84225
Xanthine dehydrogenase accessory factor	5.16794	0	0	0	0
Xylose isomerase-like TIM barrel domain-containing protein	0	0	3.43588	0	0
Xylulokinase (EC 2.7.1.17)	0	0	5.3574	0	0
YdeI/OmpD-associated family protein	0	0	0	4.81601	0
YgiQ family radical SAM protein	0	0	4.68631	0	0
YjbQ family protein	0	0	0	0	4.90311
YkgJ family cysteine cluster protein	0	0	3.77788	0	0
Zinc metalloprotease (EC 3.4.24.-)	0	0	0	0	5.16628

## Sheet: Figure2b
sets	Sample A	Sample B	Sample C	Sample D	Sample E	Sample A Sample B	Sample A Sample B Sample C	Sample A Sample B Sample C Sample D	Sample A Sample B Sample C Sample E	Sample A Sample B Sample D	Sample A Sample B Sample D Sample E	Sample A Sample B Sample E	Sample A Sample C	Sample A Sample C Sample D	Sample A Sample C Sample D Sample E	Sample A Sample C Sample E	Sample A Sample D	Sample A Sample D Sample E	Sample A Sample E	Sample B Sample C	Sample B Sample C Sample D	Sample B Sample C Sample D Sample E	Sample B Sample C Sample E	Sample B Sample D	Sample B Sample D Sample E	Sample B Sample E	Sample C Sample D	Sample C Sample D Sample E	Sample C Sample E	Sample D Sample E	Sample A Sample B Sample C Sample D Sample E
value	125	405	48	97	47	7	0	0	0	1	0	1	0	1	0	0	0	0	0	3	0	1	0	3	0	2	0	0	0	1	0
	A0A835X1P4;A0A087RL83;A0A835XCE8;A0A7C2Y2C8;A0A0T5ZDL1;A0A484I5H9	A0A843F0N2;T2GKK5;A0A1V4TCT4;A0A2H4VHT4;A0A090I8K8;A0A2H4VRU7;A0A166BJ13;A0A2H4VBD0;A0A1V6N3W6;A0A3A5HP96;A0A843HGE3;A0A8T5PED6;A0A2A2HFN0;A0A8T8KDD6;A0A328S9Q1;A0A2Z4LB82;A0A328SRB8;A0A2I0PLE9;A0A1D2WHS0;D9PYQ0;A0A162FKR9;P41655;A0A1D2X1B3;A0A842LTL0;A0A832UHF8;U6ECV7;A0A2I0Q1W0;A0A7C6UI02;R9SN42;A0A7L4NWV6;A0A124FA07;A0A366M9D8;A0A1D3L5D6;A0A6A8RUN8;A0A8T5UMU7;A0A9E5DP62;A0A1D2W932;F6D5F9;A0A2A…	A0A4E0Q4S4;A0A117MD23;A0A1V5ATI0;Q8TQA0;A0A1V5AVN4;A0A1V4VC76;A0A847V4V2;G7WLJ9;A0A0E3PNH8;A0A832SIG8;A0A0F8STQ6;A0A0F8ELE8;A0A0E3NHI7;A0A0E3L4D8;A0A0F8DYL1;A0A0F8DA63;A0A0F8CKK8;A0A0F8QNN7;A0A8S9W216;A0A1V4YJR2;A0A849QM29;Q0W4W1;H8I799;A0A1V4ZNV0;A0A843KLA3;A0A7J4PQ19;A0A3N9UU49;A0A7L4PKP1;A0A483CTW0;F7XKU8;A0A7J9SQ88;A0A1H9Z2E0;A0A099T4H9;A0A8S9WD16;A0A0F8CI20	Q6LXH8;P14027;G0H237;A9A9U0;A6VGV9;A0A7J9RYQ2;A0A7J9PRA3;A0A7J9PIK0;A0A7J9P4M1;A0A7J9NTC3;A0A2Z5PQ73;A0A2Z5PNF4	V4JKF9;A0A2T9WVP7;A0A6G3LS18;V4K6D4;V4J814	A0A101X920;A0A2J2H8Q7;A0A831UUR0				A0A5A7RU56		A0A1S8AQY6;A0A8T4VN19;A0A133UFU2		A0A8T6RI40;A0A497QGE9						A0A2R6K224		A0A482RTC0		A0A843APD4;A0A090JXT7;A0A089ZI27		A0A8T8WFX1;A0A2R6IMZ6;A0A4U7F0Y1;A0A7D4YLN2;A0A256I6E0;A0A256I5Y5;A0A256HGJ3;A0A256HBA8;A0A4U7F738				A0A8A2U7A2
	A0A537I881;A0A537G6J7;A0A1Q7ZRP5;A0A1Q7B7S1	Q5V0Y5;A0A8J7Y8T6;M0KJU6;M0K271;M0JV07;A0A8J7ZXX7;A0A847UMQ1;A0A830FUI8;A0A830EKR7;A0A6A9SF92;M0LMG4;A0A5N1L924;A0A5N1LKV6;A0A4P8JWZ7;A0A498GHY4;A0A495R3G4;A0A3R7ITZ9;A0A3R7FQ46;A0A2H5A0G6;A0A1H2TF94;A0A165LT57;A0A0M9AK61;A0A5J5L3T6;A0A6G8T5S7;A0A830GQK8;A0A0B5GHL0	A0A8T7GD08;A0A977IH28;A0A060HN84;A0A075MSZ5	A0A843D9Y6;A0A3N5BYE7;A0A2U1S7T6;A0A1H7H1N0;A0A1G5V4H5;A0A1D2WPY5;A0A125RD37;A0A0U3DRV0	A0A2T9WXF6;V4K6P2;V4JW98;V4JTA9;A0A6G3LSQ6	A0A7C4S522;A0A523B761;A0A523B1U7														A0A662TQZ0				E3GWZ5;A0A8T5R8V4		A0A7C3VDD6
	A0A2E4K4M9;A0A2E0QFF7;A0A075FUA9	A0A3M9ZUK2;A0A7J4J860;A0A3M9ZLQ5;A0A534MDQ9;A0A534M1E1;A0A534LUI6;A0A534MWM6;A0A534MQA4;A0A534LAZ2;A0A534L4K1;A0A534L917;A0A534KJF6;A0A534KGZ0;A0A534JZB7;A0A534HVF2;A0A534KV40;A0A8T3X8W4;A0A7J4KW02;A0A8T5PKU4;A0A534JYN8;A0A534M4V4;A0A534JXL3;A0A7J4M440;A0A3M9ZJD5	R7PZY1;M9SCW9;A0A3G3IHM9	U1N1J0;M0E258;A0A7D5BWQ7;A0A2G1WN31;B9LT72;A0A238VTX5;A0A3S9LJ43;A0A2A2FG39	A0A8B3S3R1;A0A811TCA5;A0A811T426;A0A848D7U1;A0A812A2P8	L0ABV3;A0A1I3LK63														A0A8T4RTT8				A0A843I1R4
	A0A497IRU2;A0A1F2P7U2;A0A564QA40	M0ICZ2;M0GQY6;M0GCG8;M0G091;M0FNU0;L5NH37;D4GY32;A0A847TUK4;A0A842PPL3;A0A6C0USM4;A0A558G8V1;A0A498ERV9;A0A498EF88;A0A384LE70;A0A371L302;A0A371KV39;A0A371KF66	A0A3N5VBH8;A0A533VBX5;A0A533V6U9	A0A8T5H0H1;A0A8T5DQ06;A0A8T4BCE5;A0A327H033;A0A2E1FJD5;A0A2E0HQZ2;A0A1B1TBH8	A0A7C0TY70;W0I869;A0A075LZ62;A0A662NH09	A0A1V5AF59;A0A1V4U6W1
	A0A7K4CJ22;A0A1V5AEK0;A0A1V4UVJ9	A0A7J4QSK5;A0A6V8DPT3;A0A7M3X3P8;A0A7J4TMP4;A0A2E2HHW8;A0A7M3XNY2;A0A2E3FLA8;A0A327HDJ6;A0A2E7AWM8;A0A1Z9BZE8;A0A2E5Y5S8;A0A7J4S8Y1;A0A7J4PXT4;A0A6V8D9S4	A0A1J5SRZ9;A0A075GUV0	D3S4U6;C7P7P9;A0A8D6PWZ0;A0A8D6PVW3;A0A832SUL9;C9RE69;Q58341	A0A7C5P2W1;A0A497ILB9;A0A2G1NZ19;A0A257AH97	A0A662JGQ6;A0A662J1H3
	A0A2G9LYD7;A0A2H9Q100;A0A2G9PDS2	J3A784;A0A7J9SHL0;A0A7D5KX00;A0A6B9Y2L4;A0A2I8VIM5;A0A238VBM2;A0A1I6GHS5;A0A1I4F897;A0A1H8SLG5;A0A1H3HL14;A0A1G9VIA8;A0A2R6FD75	A0A256ZGM1;A0A662UKA3	A0A2E9DZL5;A0A2E8V2E0;A0A2D9NHB0;A0A3R7V246;A0A2E1LA63	L0JWB0;A0A2B7GNN0	A0A2H5VB34
	D4GYX8;A0A8T5CNU7;A0A384KTM8	A0A0F8E8Q9;A0A4P8R1P1;A0A0F8R6N8;A0A0F8LYJ7;A0A2A2HML6;Q8Q0S4;A0A0E3S0W9;A0A0E3RRF0;A0A0E3RJL4;A0A0E3RB75;A0A0E3PWV6	A0A7C2VTZ6;A0A497IAQ5	A0A7J4UH84;A0A7J4LTB1;A0A0B3AER5	A0A7J4PGG4;A0A7J4P8Y5	A0A7C7HSU6
	A0A662FG49;A0A662FFY0;A0A497EHR1	I7BPJ9;L9ZUK4;L9YP80;A0A8A2UH29;A0A4P8WL67;A0A482XZZ5;A0A2B7GBD4;A0A2A5QSJ1;A0A4S3TR86;L0JP38;L9Y7U7	A0A8T8LJT7;A0A498FW56	A0A2A2HS05;A0A0E3SNJ9;A0A0E3P5J0	A0A8T6UT25;A0A8T6SH00
	A0A0E3QCL6;A0A0E3Q6C4	M0IY11;A0A1H2QU81;Q5UXC6;M0JXW4;A0A8J7ZVD0;A0A495R994;A0A4C2EF25;A0A830FKI4;A0A421E0G3;A0A3R7GRJ6	A0A7J9QLH0;A0A7J9RC98	A0A2U0S2T8;A0A0M0BMM5;A0A2U0S2L8	A0A081ES08
	A0A101FUM2;A0A0Q0VWN9	A0A5N5UCK2;A0A2R6MDR8;A0A2R6KRK9;A0A2R6D7E1;A0A8T4GEH2;A0A6B1IE46;A0A4U7DLF1;A0A4U7CBM5;A0A498FXH8	A0A0E3LB31	A0A3R9FSY4;A0A314ZWD7;A0A139D080	A0A0E3SEX1
	A0A101XAB3;A0A2J2H685	A0A7J4NPF3;A0A6V8CV53;A0A7J4SDD2;A0A6V8CY95;A0A367I6R2;A0A2E3ZJI7;A0A2E3X296;A0A2D9M5P3	A0A1G5VLG1	A0A1H7LAG7;M0GW59;M0HRS1	A0A0F7PE50
	L0AHY0;A0A1I3JR44	G0H208;A0A8T4CQL8;A0A8T3VW96;A0A7J9RYM3;A0A7J9P4Q0;A0A7J9NTE7;A0A2Z5PJU9;A0A2Z5PGP6	A0A257ADK5	A0A0F8NZ51;A0A0E3LFS5	A0A151BD48
	A0A2E9WRW8;A0A2D5QAW5	A0A8S8Z121;A0A075I1P1;A0A832YH78;A0A7K4N9S5;A0A075HVI7;A0A075G751;A0A075I3R3	A0A2E4C2Y9	A0A0E3S9S5;Q8TP55	A0A218NM33
	A0A7J4FIT1;A0A419KPQ8	M1Q6V5;A0A0F8NAZ9;A0A0F8IF25;A0A0F8HXJ7;A0A0F8HCU2;A0A0E3RT70;A0A0E3PYJ1	A0A2I0NIY4	A0A0P8E0C7;A0A6A2FYV5	A0A256YMR0
	A0A524FD74;A0A524DL76	F4BTP9;A0A843K4G9;A0A7L4Q0D9;A0A7K4AJJ0;A0A1V4V8F6	A0A2K5AR00	A0A832X773;A0A150JF38	A0A2D6MCV5
	A0A7C5U071;A0A6B2CBI0	A0A832UHA6;L0HIV9;A0A2I0D2I2;A0A7K4BAX2;A0A2I0PDU1	A0A2P6VWA7	A0A1G8WMY1;A0A554NBA6	A0A2R6AAT2
	L9XB56;A0A8J8JMW5	A0A0E3R4B3;A0A0E3QSR6;A0A1D2WRP9;A0A0G3CJ79	A0A2R6GIT2	A0A1H1G3U8;M0CC68	A0A2R6I952
	R9T3J8;A0A8J8TFB8	A0A0F7P5V6;A0A897NPS1;A0A897NMH5;A0A897NDU9	A0A2R6JP28	A0A1Q7KCL2;A0A1Q7B8S2	A0A2R7Y4C9
	A0A8T5UA52;A0A8T5TNR4	A0A0Q1AU10;A0A847V1S1;A0A101II23;A0A7J4PR18	A0A2R6KI98	A0A2E8EGU0;A0A2D6V4Q7	A0A3M1JN77
	L0HPU3;B5ID09	A0A3R7EWV8;A0A3R7B4Y3;A0A151BH71;A0A256YV45	A0A327HKA0	A0A7C2UJQ3;A0A2K2VGB4	A0A3M1US44
	A0A0F8CM81	A0A2H9QM48;A0A2H9Q054;A0A2G9NNI6;A0A1J4VVF4	A0A371QVZ9	A0A2U0S2E4;A0A5B9DD61	A0A3R7AQW3
	A0A0P9DVZ4	A0A2R6L240;A0A2R6JCN7;A0A2R6GR54;A0A2R6CZL9	A0A3M1VQ33	A0A7C8DMV4;A0A519D9W2	A0A497NQX5
	A0A135VS49	A0A833EDR3;A0A832ZQM2;A0A7J4DTE0;A0A832ZJY4	A0A3M1VQP2	A0A842XQW5;A0A524J382	A0A522EB28
	A0A151BJC1	A0A812A203;A0A7R9RCD8;A0A812AIR2;A0A7R9NFS5	A0A482S6L5	A0A7J4MA14;A0A6V8DDZ2	A0A524Q967
	A0A151E5E5	A0A519C4H8;A0A075GWX6;A0A075G299	A0A4P8WNR0	A0A7D5LCB0;V4GP84	A0A5B2Z447
	A0A1H3CGV9	A0A1F6Z155;A0A0H4T330;A0A0D3RT82	A0A523SBG6	A0A832G0P6;A0A7J3M2G7	A0A662KLA0
	A0A1H6SE97	A0A832WZ50;A0A2A2HRJ5;A0A0E3WYW4	A0A5E4KRH5	A0A7R9N2J4;A0A7R9N155	A0A662QMN5
	A0A1I6TPD3	A0A843IH07;A0A843F5B1;A0A0U2L7C0	A0A662W5W8	Q970M7;A0A832WE11	A0A6A9SQ73
	A0A1Q9MT78	A0A117SQ03;A0A101XHY7;A0A101XCW8	A0A6A9T1R6	A0A843KNT1;A0A843LDF0	A0A6B0SYL5
	A0A1V5AQH0	A0A832UAT1;A0A124G634;A0A117LWH4	A0A7C3ZGS4	A0A8J8Q3U9;L9XEK2	A0A6V8EZV3
	A0A256YRJ6	A0A3R7E6W8;A0A256Z318;A0A151BGW5	A0A7C4RQ30	A0A075FXG0	A0A7C2AKX7
	A0A2A2HDT6	Q2NGD8;A0A1D2WEG3;A0A328Q8Z3	A0A7J3AP11	A0A075HM78	A0A7C4H8G0
	A0A2D6EZA9	A0A1M6XYP7;A0A9C7UXM8;E7QVR8	A0A7J3VUC6	A0A0E3LC83	A0A7C7UDZ9
	A0A2D7JU59	A0A257AE94;A0A7J2J5V9;A0A662PID0	A0A842RLK5	A0A0E3PFW8	A0A7J3ZBZ5
	A0A2E1GIN6	A0A2T9WWJ4;A0A7C5XLB0;A0A2T9WPB8	A0A842VH86	A0A0M0BIC7	A0A842RQV5
	A0A2E5YBT3	A0A7C7ICY2;A0A7J4BSZ7;A0A2V4DIZ6	A0A842WWR2	A0A0Q4BC25	A0A843AXD2
	A0A2E9IIU3	A0A7C2ZVT6;A0A497J676;A0A497JES9	A0A8J7X0M3	A0A166BKE8	A0A846SSB0
	A0A2H9NV65	A0A832YCA5;A0A7K4MDB2;A0A519C3B2	A0A8J8J6Q3	A0A1Q9NVM5	A0A8J7UAK7
	A0A2I0NIA9	A0A832C5N4;A0A842LTS3;A0A523BC83	A0A8T4BS93	A0A1Q9P9W2	A0A8J8F924
	A0A2U3CF07	A0A7C2AAV7;A0A831SKS3;A0A7C1SU80	A0A8T4ELF4	A0A1S8AWY7	A0A8J8K6C9
	A0A2Z2MRE9	A0A7J3TW78;A0A7J3W8I8;A0A7C4WM46	A0A8T4LIZ2	A0A1V5ATF6	A0A8S9VZH1
	A0A3M1JLW6	A0A7J3XGU4;A0A7C5X9B0;A0A7J3QB12	A0A8T5DG56	A0A2E4JT65	A0A8T4S943
	A0A3M9ZNP0	J1L1E2;A0A831PST7;A0A7K4HNG6	A0A8T5L6T3	A0A2E5RE56	A0A8T4SVI9
	A0A3N5WVI7	A0A832TF98;A0A1V5A9X5;A0A1V4UDK2	A0A8T5PWJ6	A0A2E8RC11	A0A8T4YT03
	A0A3R7XD82	A0A843DEM7;A0A8T3VPV8;A0A843F1J0	A0A8T5USZ2	A0A2R6DG64	A0A8T5LFS4
	A0A497MZV1	A0A8T5P4G3;A0A8T5P1S0;A0A8T5N9H9	F0QUU7	A0A2R6E0P4	A2BL03
	A0A497NYK1	A0A977IH38;A0A060HRE7	I3ZRQ8	A0A2Z2MAD1	E1QUP0
	A0A497NYT0	Q465B0;A0A0E3QKF2	Q9V2V0	A0A3A5WHD9
	A0A497SZZ8	A0A0F8FVI4;A0A0E3RK30		A0A3M1NI50
	A0A497T422	A0A9E7MC87;A0A0P8XCH0		A0A3P3RK68
	A0A519BZA1	A0A497MG03;A0A151BDE5		A0A497HJV6
	A0A520KU53	A0A1D2QBV7;A0A1D2Q997		A0A497IB90
	A0A523R9L6	A0A7D5L9W3;A0A1H3LWT0		A0A533U5N3
	A0A533VPP2	A0A6G2G1E1;A0A1I6J2Q7		A0A5E4K532
	A0A534JJL2	A0A1V5A497;A0A1V4UFK7		A0A5E4LIY3
	A0A534MTB6	A0A662LUF7;A0A256XJ97		A0A662KDQ4
	A0A5B9D7T8	A0A3R7TS11;A0A2E1L7Y8		A0A662W591
	A0A5E4J2F9	A0A2E3S5A6;A0A2E3S6G6		A0A6A9QMS5
	A0A5E4JMQ8	A0A7C1RCJ3;A0A2H6H1G3		A0A7C2AH89
	A0A5E4L8F5	A0A7C0YNP0;A0A2H6K0D3		A0A7C2YXZ9
	A0A662GQ72	A0A832UBJ6;A0A2I0PF14		A0A7C4C6G7
	A0A662PKD3	A0A2K3JDL2;A0A2K3J6N1		A0A7C4D7V5
	A0A6G2HCL8	A0A2R6A8Z0;A0A2R6A764		A0A7C4G8V6
	A0A7C1NPY0	A0A2S2KPJ5;K0BAR5		A0A7C7UH70
	A0A7C3EX02	F4B9U0;A0A2T9XAJ3		A0A7J2RD38
	A0A7C4S6K7	A0A843HE17;A0A328SMB3		A0A7J4I3R2
	A0A7D6H6S6	A0A7D5QAC3;A0A329T9M7		A0A7J9SIM7
	A0A7G9Z3W8	A0A3A6QDM3;A0A3A6PZ43		A0A832TCK3
	A0A7J2Y9Q4	A0A3N6PEB2;A0A3N6LY63		A0A832V6N5
	A0A7J4LN66	A0A3R9L585;A0A3R9EPH4		A0A832Z004
	A0A7J4QHV2	A0A7J2N5A9;A0A497F9M4		A0A842L0H0
	A0A7K3YC17	L9YVA4;A0A4P9TF24		A0A842QJY2
	A0A7K3ZEU5	A0A532TSC3;A0A523RDW9		A0A842RFU0
	A0A7K3ZJ15	A0A523S0D6;A0A849Q5R7		A0A842X2C8
	A0A7K4CSU7	A0A533VRR0;A0A533VR72		A0A842ZZF1
	A0A7K4FJR0	A0A7J3U6J1;A0A662JRA9		A0A8J7NFM4
	A0A7K4H260	A0A7C0X5C0;A0A662W735		A0A8J7T5Z3
	A0A831YH24	A0A6G0EDM1;A0A6A8GCL5		A0A8J7XD07
	A0A842LGQ6	A0A7C5Y2F2;A0A6B2CAY8		A0A8J7Z6Q2
	A0A842QDD5	A0A7J3SMX6;A0A6G3LBW6		A0A8J8BRQ5
	A0A842T608	A0A6G8T9W9;A0A830GN23		A0A8T3WTM7
	A0A842U6T5	A0A832H002;A0A7C2LEW1		A0A8T3XRG1
	A0A843AYN0	A0A843JNX6;A0A7K4BSX2		A0A8T4KDP1
	A0A843CBV9	A0A7R9R6J6;A0A7R9N4L5		A0A8T4S315
	A0A843EVW3	A0A832T2B7;Q8TYX7		A0A8T4TJZ0
	A0A846NHD2	A0A846PBK6;A0A842Q0X8		A0A8T4UTU2
	A0A897MRR9	R9T9R0;A0A8J8PGY1		A0A8T4Z0X1
	A0A8G1EFP2	R9T6U8;A0A8J8PIP2		A0A8T5EZE3
	A0A8J8FSP3	A0A8T4ZRS5;A0A8T5BA49		E1RHL2
	A0A8T3XYS1	A0A8T5LBQ3;A0A8T5L385		F4G3D9
	A0A8T3YPU1	A0A8T5N8L9;A0A8T5MUJ0		F6D6G7
	A0A8T3ZV69	A6UW48;F8AM07		G7VFV1
	A0A8T4CD26	D9PVX3;T2GJ00		L0JZI7
	A0A8T4DGS6	S2E784;F3KMJ9		M0CYT5
	A0A8T4E1A5	M0B7K6;L9ZU07		Q9V0D3
	A0A8T4KLZ9	A0A062V765		T0LJP4
	A0A8T4L2N3	A0A063ZP01		U1R251
	A0A8T4LTZ6	A0A075G3X5
	A0A8T4PK04	A0A0A7GGE7
	A0A8T4SZS8	A0A0M0BDM0
	A0A8T4XIY1	A0A0M0BSB5
	A0A8T4ZH80	A0A0P9E053
	A0A8T5ALE3	A0A0V8RRN3
	A0A8T5BKH6	A0A0X1KHU6
	A0A8T5KYR2	A0A135VPH9
	A0A8T5M7Z5	A0A139CRF1
	A0A8T5PKX8	A0A151BGC1
	A0A8T5PM21	A0A166RXY1
	A0A8T5PRS7	A0A1D2QGH6
	A0A8T6TZD8	A0A1D2QY84
	A0A8T8E8Q5	A0A1D2RDM4
	A0A939C5Y1	A0A1F6R513
	A0A964G7P1	A0A1F6ZMP9
	A0A9E7NEE9	A0A1G8YHJ0
	D8J379	A0A1H6QXU2
	E1RFB7	A0A1H6UCH0
	E3GX13	A0A1H6UHU6
	F7XPW7	A0A1H7HDS8
	G0EGE8	A0A1H7QTH8
	G0EH67	A0A1I0ATP3
	K0ICE4	A0A1I2ZGQ0
	M0AKE7	A0A1I3BJF3
	M0DTU2	A0A1I6G1D7
	M0PMT5	A0A1J4LRN1
	Q18F44	A0A1J5TI48
		A0A1Q1FKF9
		A0A1Q1FKJ2
		A0A1Q9NFA2
		A0A1Q9P175
		A0A1V4YUC6
		A0A1V4ZL21
		A0A1V5A1J0
		A0A1V5B6L4
		A0A1W6K1V8
		A0A218P3V0
		A0A238VJQ4
		A0A256Z7I7
		A0A256ZFT0
		A0A256ZFY7
		A0A256ZPR7
		A0A284VNK7
		A0A2D6G8Y2
		A0A2D6LQG6
		A0A2D6RKD9
		A0A2E4B0Z1
		A0A2E8TRT7
		A0A2E9IKV1
		A0A2G9P592
		A0A2H9HYT9
		A0A2H9KZ72
		A0A2I8VPS4
		A0A2J6GZ75
		A0A2J6H0T7
		A0A2J6XHZ3
		A0A2P6W198
		A0A2R6BI85
		A0A2R6ELU3
		A0A2R6GT70
		A0A2R6H3S2
		A0A2R6HEE2
		A0A2R6HP81
		A0A2R6I7S8
		A0A2R6IGE1
		A0A2R6LQJ8
		A0A2R6MQ18
		A0A2R7Y626
		A0A2V4GTI1
		A0A2Z2MFS7
		A0A348B5W3
		A0A368N8X0
		A0A368TGA3
		A0A3G1A7E2
		A0A3L6JAE7
		A0A3M9ZPV7
		A0A3R7DB58
		A0A3R7E481
		A0A424Z3G4
		A0A482R9N2
		A0A482RY16
		A0A483CQW9
		A0A484F6B4
		A0A497F438
		A0A497FDB0
		A0A497G5T2
		A0A497GAC1
		A0A497GN09
		A0A497HAW4
		A0A497HHG7
		A0A497I8Q3
		A0A497K5Y7
		A0A497LD46
		A0A497MBL0
		A0A497N3F3
		A0A497PDK0
		A0A497QH93
		A0A497QU02
		A0A497SFH7
		A0A4D6HF17
		A0A4D6HGP0
		A0A4P8WMR0
		A0A4U7D5T1
		A0A514LB06
		A0A519CLT1
		A0A520K2G4
		A0A520KRY3
		A0A522XUW6
		A0A522Z6A3
		A0A523ARC5
		A0A523BDH8
		A0A523T4E5
		A0A523WFK4
		A0A523WWY8
		A0A523XM72
		A0A524A545
		A0A524DCL3
		A0A524F258
		A0A532T1K3
		A0A533VJ33
		A0A533VQD0
		A0A534IFZ8
		A0A534KLB8
		A0A534L2I5
		A0A534LV86
		A0A537DQ10
		A0A537EAN3
		A0A537HBL1
		A0A554N7X9
		A0A5C9DYB2
		A0A5C9EL65
		A0A5C9EQY3
		A0A5E4HH32
		A0A5E4IYA3
		A0A5E4JNP5
		A0A5E4K4C6
		A0A5E4KCR0
		A0A5E4KM15
		A0A5E4LZQ6
		A0A5J5FFA3
		A0A662HH73
		A0A662KJW1
		A0A662L6V4
		A0A662LMG0
		A0A662NHE6
		A0A662Q4Z3
		A0A662RFX1
		A0A662S6X3
		A0A662SA07
		A0A662SQX0
		A0A662UAE3
		A0A662W1M8
		A0A6A8RJV1
		A0A6B9TAL3
		A0A7C1CE63
		A0A7C1QTX0
		A0A7C2WD62
		A0A7C2WH29
		A0A7C3THF1
		A0A7C3U411
		A0A7C3XJF6
		A0A7C3Z3Q5
		A0A7C4CQR4
		A0A7C4HHC1
		A0A7C4NQF1
		A0A7C4TA01
		A0A7C4VAG4
		A0A7C4VK22
		A0A7C5F6Y4
		A0A7C5QF26
		A0A7C5VH36
		A0A7C5VSF1
		A0A7C5Y0D7
		A0A7C7RR98
		A0A7D5GFV9
		A0A7D5LD93
		A0A7D5NV90
		A0A7J2KBC5
		A0A7J2NFV6
		A0A7J2NHA6
		A0A7J2PU83
		A0A7J2R6A5
		A0A7J2SAE8
		A0A7J2SUU5
		A0A7J2SXI0
		A0A7J2Y7T6
		A0A7J3JEH3
		A0A7J3KF94
		A0A7J3MHZ9
		A0A7J3P1A0
		A0A7J3U4X9
		A0A7J3XCG1
		A0A7J4BBV6
		A0A7J4E1A6
		A0A7J4E268
		A0A7J4I9Z6
		A0A7J4IBG8
		A0A7J9P0U6
		A0A7J9SL33
		A0A7K3YGK5
		A0A7K4E322
		A0A7K4HKL0
		A0A7L4QMF0
		A0A7L4QPQ1
		A0A7U3D472
		A0A800XLR7
		A0A822I837
		A0A830ET26
		A0A830FB82
		A0A832GVJ6
		A0A832H1D4
		A0A832M1U8
		A0A832ZNS4
		A0A842N734
		A0A842R3Z6
		A0A842RGH8
		A0A842SX02
		A0A842TBL4
		A0A842THS8
		A0A842UMA4
		A0A842V776
		A0A842W8Q5
		A0A842Z7Y2
		A0A843EJI6
		A0A843GQP5
		A0A843LLC7
		A0A849PNB6
		A0A849PVM5
		A0A849QC62
		A0A850LTW4
		A0A897MLK1
		A0A8J7T600
		A0A8J7U9Q1
		A0A8J7ZH64
		A0A8J7ZTQ9
		A0A8J8CNK2
		A0A8J8DDI6
		A0A8J8PAP6
		A0A8J8VUU9
		A0A8S9VYS6
		A0A8T3W7A5
		A0A8T3WAL8
		A0A8T3WQ05
		A0A8T3X5X6
		A0A8T3XG53
		A0A8T3Y373
		A0A8T3YEC2
		A0A8T3ZL95
		A0A8T4E6K6
		A0A8T4E865
		A0A8T4FR56
		A0A8T4M5U2
		A0A8T4M766
		A0A8T4MDV6
		A0A8T4NWY0
		A0A8T4P1M9
		A0A8T4P5Z0
		A0A8T4Q1H7
		A0A8T4TDU8
		A0A8T4TJT3
		A0A8T4TYR3
		A0A8T4U633
		A0A8T4UPU5
		A0A8T4WLJ6
		A0A8T4XE29
		A0A8T4XJ25
		A0A8T4ZGC2
		A0A8T4ZHC6
		A0A8T5BTM8
		A0A8T5DWF8
		A0A8T5F540
		A0A8T5G1Q9
		A0A8T5GPM6
		A0A8T5I8Y5
		A0A8T5KWL9
		A0A8T5LY99
		A0A8T5MUZ5
		A0A8T5MWA3
		A0A8T5Q0A4
		A0A8T5Q0C8
		A0A8T5R392
		A0A8T5RMU1
		A0A8T5S624
		A0A8T5UPW0
		A0A8T6RX34
		A0A8T9AF28
		A0A938YVM8
		A0A949N585
		D7DTG6
		E0SSL4
		H1Z460
		H8I832
		I3XQK6
		K2R341
		L0HFL4
		L0HQ87
		L9WBL7
		L9WRX0
		M0AUS2
		M0HDB0
		M0NM49
		M4YQS8
		Q12W23
		Q5JIC1
		Q9Y8X5
		W0I2T1
		W0JY70

## Sheet: Figure3a
UbiD family decarboxylase	75		Type II secretion system protein GspF domain-containing protein	20		Large ribosomal subunit protein eL24	8		Type I site-specific deoxyribonuclease (EC 3.1.21.3)	12		Metal-binding protein	9		ATP-binding protein	9
Cysteine desulfurase (EC 2.8.1.7)	22		ABC transporter ATP-binding protein	11		Small ribosomal subunit protein uS19	3		PD-(D/E)XK endonuclease-like domain-containing protein	7		Tetratricopeptide repeat protein	6		Methionine-10	7
Phosphomannomutase	18		Histidine kinase (EC 2.7.13.3)	10		Arginine--tRNA ligase (EC 6.1.1.19) (Arginyl-tRNA synthetase) (ArgRS)	4		Replication factor C small subunit (Clamp loader small subunit)	5		PKD domain-containing protein	6		DEAD/DEAH box helicase	4
Digeranylgeranylglyceryl phosphate synthase (DGGGP synthase) (DGGGPS) (EC 2.5.1.42) ((S)-2,3-di-O-geranylgeranylglyceryl phosphate synthase) (Geranylgeranylglycerol-phosphate geranylgeranyltransferase)	17		Antitoxin	7		Alanine--tRNA ligase (EC 6.1.1.7)	3		Segregation and condensation protein B	4		PEGA domain-containing protein	3		ATP-binding cassette domain-containing protein	3
Peptidase S8/S53 domain-containing protein	12		CopG family transcriptional regulator	6		Tyrosine--tRNA ligase (EC 6.1.1.1)	2		UvrD-like helicase ATP-binding domain-containing protein	3		CARDB domain-containing protein	2		Bacterial extracellular solute-binding protein, family 5 Middle	3
5-formaminoimidazole-4-carboxamide-1-(beta)-D-ribofuranosyl 5'-monophosphate synthetase (EC 6.3.4.23) (5-aminoimidazole-4-carboxamide-1-beta-D-ribofuranosyl 5'-monophosphate--formate ligase)	12		SHOCT domain-containing protein	5		Peptide chain release factor N(5)-glutamine methyltransferase (EC 2.1.1.297)	1		Helicase/UvrB N-terminal domain-containing protein	3		Outer membrane protein assembly factor BamB, contains PQQ-like beta-propeller repeat	2		Small ribosomal subunit protein uS19	3
tRNA (cytosine(72)-C(5))-methyltransferase (tRNA:m(5)C72 MTase) (EC 2.1.1.-)	10		Transcriptional regulator	4		Phenylalanine--tRNA ligase subunit beta	1		DNA topoisomerase 1 (EC 5.6.2.1) (DNA topoisomerase I)	3		Peptidoglycan binding-like domain-containing protein	2		UPF0058 family protein	3
SAM-dependent methyltransferase	7		Lrp/AsnC family transcriptional regulator	3		Threonine--tRNA ligase catalytic subunit (EC 6.1.1.3) (Threonyl-tRNA synthetase catalytic subunit)	1		Helicase HerA central domain-containing protein	3		PGF-pre-PGF domain-containing protein	2		3-oxoacyl-ACP reductase	1
Class I SAM-dependent methyltransferase family protein	7		Type I-D CRISPR-associated helicase Cas3	2		Isoleucine--tRNA ligase (EC 6.1.1.5)	1		PD-(D/E)XK nuclease family protein	2		Cell surface protein	2		ABC transporter, ATP-binding protein	1
Nicotinate phosphoribosyltransferase (EC 6.3.4.21)	6		Transcriptional regulator (Tup1 like transcriptional repressor)	2		Proline--tRNA ligase (EC 6.1.1.15) (Prolyl-tRNA synthetase) (ProRS)	1		Transcription initiation factor IIB (TFIIB)	2		Fibronectin type-III domain-containing protein	2		ABC-type antimicrobial peptide transport system, permease component	1
Redox-regulated ATPase YchF	6		LysR family transcriptional regulator	2		Large ribosomal subunit protein P1	1		IS605 OrfB family transposase	2		CdvA-like coiled-coil domain-containing protein	2		Anhydromevalonate phosphate decarboxylase (AMPD) (EC 4.1.1.126) (ORF-B(T))	1
Probable tRNA sulfurtransferase (EC 2.8.1.4) (Sulfur carrier protein ThiS sulfurtransferase) (Thiamine biosynthesis protein ThiI) (tRNA 4-thiouridine synthase)	6		MFS transporter	2		Large ribosomal subunit protein uL10 (Acidic ribosomal protein P0 homolog)	1		Restriction endonuclease	2		Thermosome subunit (chaperonin, structural role in protein folding complex)	2		Aspartyl/glutamyl-tRNA(Asn/Gln) amidotransferase subunit B (Asp/Glu-ADT subunit B) (EC 6.3.5.-)	1
4Fe-4S dicluster domain-containing protein	6		Small heat shock protein HSP16.5	2		50S ribosomal protein L15e	1		TATA-box-binding protein (Box A-binding protein) (BAP) (TATA sequence-binding protein) (TBP) (TATA-box factor)	2		LamG domain-containing protein	1		Cell division protein FtsZ	1
S8 family serine peptidase	5		Nickel import system ATP-binding protein NikD (EC 7.2.2.11)	2		50S ribosomal protein L18	1		Transcription elongation factor Spt5	2		Laminin G domain-containing protein	1		Conserved archaeal protein	1
Ubiquinone/menaquinone biosynthesis methyltransferase	5		Type II secretion system F family protein	2		50S ribosomal protein L4	1		DNA mismatch repair protein MutS	2		VWA domain-containing protein	1		Conserved domain protein	1
VOC family protein	5		Protein kinase domain-containing protein	2		50S ribosome-binding GTPase	1		ATP dependent DNA ligase domain protein	2		VWA-like domain-containing protein	1		Deoxyribodipyrimidine photolyase	1
tRNA pseudouridine(55) synthase (EC 5.4.99.25)	5		Adaptive-response sensory kinase	2		Elongation factor 2 (EF-2)	1		DNA 3'-5' helicase (EC 5.6.2.4)	2		WW domain-containing protein	1		Fe2+ transport system protein A	1
MBL fold metallo-hydrolase	5		HTH arsR-type domain-containing protein	2		30S ribosomal protein S2	1		DNA helicase (EC 3.6.4.12)	2		Mur ligase central domain-containing protein (structural component synthesis)	1		GTPase	1
Cbb3-type cytochrome c oxidase subunit I	5		HTH tetR-type domain-containing protein	2		30S ribosomal protein S9	1		Putative N-glycosylase/DNA lyase	1		RanBP2-type domain-containing protein	1		Helicase	1
Aldehyde ferredoxin oxidoreductase (EC 1.2.7.5)	5		Helix-turn-helix domain-containing protein	2		Nmd3 N-terminal domain-containing protein (involved in ribosome biogenesis)	1		TFIIB-type zinc ribbon-containing protein	1		Tip attachment protein J domain-containing protein	1		HIT family protein	1
Dolichyl-phosphooligosaccharide-protein glycotransferase (EC 2.4.99.21) (Oligosaccharyl transferase)	5		CRISPR-associated protein	2		eRF1 domain-containing protein (involved in translation termination)	1		Replication factor C large subunit	1		TPR repeat protein	1		IclR family transcriptional regulator	1
Tetrahydromethanopterin S-methyltransferase subunit C (EC 7.2.1.4) (N5-methyltetrahydromethanopterin--coenzyme M methyltransferase subunit C)	4		Small, Ras-like GTPase	1		23S rRNA (Uridine(2552)-2'-O)-methyltransferase (modifies ribosomal RNA)	1		Non-histone chromosomal MC1 family protein	1		Transmembrane protein	1		PAS domain S-box protein	1
SAM-dependent methyltransferase TRM5/TYW2-type domain-containing protein	4		Transcription factor S	1		total	37		Restriction endonuclease BglII	1		Leucine-rich repeat domain-containing protein	1		PAS domain S-box-containing protein	1
Lipase	4		Serine/threonine protein kinase	1					Restriction system protein Mrr-like N-terminal domain-containing protein	1		V-SNARE coiled-coil homology domain-containing protein	1		PepSY domain-containing protein	1
Ketol-acid reductoisomerase (NADP(+)) (KARI) (EC 1.1.1.86) (Acetohydroxy-acid isomeroreductase) (AHIR) (Alpha-keto-beta-hydroxylacyl reductoisomerase)	4		Membrane transport protein MMPL domain-containing protein	1					Type 2 DNA topoisomerase 6 subunit A (EC 5.6.2.2) (Type II DNA topoisomerase VI subunit A)	1		YdeI/OmpD-associated family protein	1		Phosphoglucosamine mutase (EC 5.4.2.10)	1
Phosphoribosyl 1,2-cyclic phosphodiesterase	4		Phosphate uptake regulator	1					Ribonuclease HII (RNase HII) (EC 3.1.26.4)	1		ATPase of the AAA+ family (Cell division protein CDC48) (structural role in cell division)	1		RND family transporter	1
Ribose-5-phosphate isomerase A (EC 5.3.1.6) (Phosphoriboisomerase A) (PRI)	4		Solute-binding protein family 5 domain-containing protein	1					IS630 family transposase	1		Bulb-type lectin domain-containing protein	1		Secreted protein	1
Metallo-beta-lactamase domain-containing protein	4		TerB N-terminal domain-containing protein	1					Uma2 family endonuclease	1		FYVE-type domain-containing protein	1		Transcription initiation factor IIB	1
Polymerase nucleotidyl transferase domain-containing protein	4		TraD/TraG TraM recognition site domain-containing protein	1					RNA polymerase alpha subunit C-terminal domain-containing protein	1		Archaeal Type IV pilin N-terminal domain-containing protein	1		Uncharacterized ACR, COG1753	1
3-octaprenyl-4-hydroxybenzoate carboxy-lyase (EC 4.1.1.-)	4		Pirin family protein	1					RNA polymerase sigma factor RpoD/SigA	1		Archaellum biogenesis protein FlaJ (TadC family)	1		Universal stress protein	1
Chaperone protein (DnaJ)	4		Iron transporter FeoA	1					MGMT family protein (DNA repair)	1		HYR domain-containing protein	1		UPF0216 protein EYH40_02440	1
tRNA (Guanine(37)-N1)-methyltransferase Trm5b (EC 2.1.1.228)	3		Nucleotidyl transferase AbiEii/AbiGii toxin family protein	1					Mobile element protein	1		Membrane protein	1		UPF0219 protein E3J39_04475	1
Phosphoribosylformylglycinamidine synthase subunit PurL (EC 6.3.5.3)	3		Type II secretion system protein	1					SAP domain-containing protein (DNA binding)	1		SHS2 domain-containing protein	1		UPF0282 protein B6U73_01710	1
Lactoylglutathione lyase	3		Predicted transcriptional regulator	1					ATP-dependent DNA helicase Hel308-like domain-containing protein	1		TPR repeat	1		Valine--tRNA ligase (EC 6.1.1.9) (Valyl-tRNA synthetase) (ValRS)	1
UMP kinase (EC 2.7.4.22) (Uridine monophosphate kinase)	3		PAS domain S-box-containing protein	1					HNH endonuclease	1		Uncharacterized membrane protein YdjX, TVP38/TMEM64 family, SNARE-associated domain	1		Zinc metalloprotease (EC 3.4.24.-)	1
Nickel pincer cofactor biosynthesis protein LarB	3		Sensory transduction histidine kinase	1					GINS subunit domain-containing protein (DNA replication)	1		Lipoprotein	1		Total	60
RNA 2',3'-cyclic phosphodiesterase (RNA 2',3'-CPDase) (EC 3.1.4.58)	3		Molybdenum ABC transporter, molybdate-binding protein	1					Helicase C-terminal domain-containing protein	1		Ig-like domain repeat protein	1
Nickel-dependent hydrogenase large subunit	3		Methyl-accepting transducer domain-containing protein	1					ERCC4-like helicase	1		Fibronectin type III domain-containing protein	1
Methyl-coenzyme M reductase subunit beta (EC 2.8.4.1) (Coenzyme-B sulfoethylthiotransferase beta)	3		RCK N-terminal domain-containing protein	1					Cell division control protein Cdc6 (DNA replication initiation)	1		Flagellar protein FlaC	1
Putative thymidylate synthase (TS) (TSase) (EC 2.1.1.-)	3		RecA-superfamily ATPases implicated in signal transduction	1					DNA integrity scanning protein DisA (EC 2.7.7.85)	1		Total	67
Radical SAM protein	3		Transcription regulator TrmB C-terminal domain-containing protein	1					DNA ligase	1
AAA family ATPase	3		RelA/SpoT domain-containing protein	1					DNA ligase (EC 6.5.1.1) (Polydeoxyribonucleotide synthase [ATP])	1
Alpha-glucan family phosphorylase	3		Response regulator	1					DNA ligase D 3'-phosphoesterase domain-containing protein	1
D-cysteine desulfhydrase family protein	3		Type II secretion system protein E	1					DNA mismatch repair protein MutL	1
Glutamine--fructose-6-phosphate transaminase (isomerizing) (EC 2.6.1.16)	3		MarR family protein	1					DNA polymerase (EC 2.7.7.7)	1
3,4-dihydroxy-2-butanone 4-phosphate synthase (DHBP synthase) (EC 4.1.99.12)	3		Winged helix-turn-helix domain-containing protein	1					DNA polymerase beta (EC 2.7.7.7) (EC 4.2.99.18) (5'-deoxyribose-phosphate lyase) (AP lyase)	1
4-hydroxy-tetrahydrodipicolinate reductase (HTPA reductase) (EC 1.17.1.8)	3		Putative HTH-type transcriptional regulatory protein B6U98_05325	1					DNA polymerase III delta prime subunit	1
ATPase AAA	3		Putative HTH-type transcriptional regulatory protein DRN27_06135	1					DNA polymerase IV (Pol IV) (EC 2.7.7.7)	1
Glyceraldehyde-3-phosphate dehydrogenase (GAPDH) (EC 1.2.1.59) (NAD(P)-dependent glyceraldehyde-3-phosphate dehydrogenase)	3		Bacterial type II secretion system protein E domain-containing protein	1					DNA primase DnaG (EC 2.7.7.101)	1
N-acetyltransferase domain-containing protein	2		Bacterio-opsin activator	1					DNA recombination and repair protein Rad51-like C-terminal domain-containing protein	1
Methanogenesis marker 14 protein	2		Cation-transporting P-type ATPase	1					DNA repair and recombination protein RadA	1
Met10+ like methyltransferase	2		Cation-transporting P-type ATPase N-terminal domain-containing protein	1					DNA repair exonuclease	1
Probable tRNA pseudouridine synthase B (EC 5.4.99.25) (tRNA pseudouridine(55) synthase) (Psi55 synthase) (tRNA pseudouridylate synthase) (tRNA-uridine isomerase)	2		CBS domain-containing protein	1					DNA repair protein	1
Peptide-methionine (R)-S-oxide reductase (EC 1.8.4.12)	2		HAMP domain-containing histidine kinase	1					DNA replication complex GINS family protein	1
YkgJ family cysteine cluster protein	2		ABC transporter domain-containing protein	1					DNA sulfur modification protein DndD, ATPase	1
Shikimate kinase (SK) (EC 2.7.1.71)	2		Arsenic transporter ATPase	1					HhH-GPD domain-containing protein (DNA repair)	1
Iron-sulfur cluster-binding protein	2		ABC transporter permease	1					DNA-3-methyladenine glycosylase 2 family protein	1
Methyltransferase type 11 domain-containing protein	2		ABC transporter substrate-binding protein	1					DNA-binding protein	1
Sugar phosphate isomerase/epimerase	2		CopG-like ribbon-helix-helix domain-containing protein	1					HNH nuclease domain-containing protein	1
tRNA (Guanine(37)-N1)-methyltransferase Trm5a (EC 2.1.1.228)	2		CRISPR system precrRNA processing endoribonuclease RAMP protein Cas6	1					DNA-directed RNA polymerase (EC 2.7.7.6)	1
Sulfatase	2		CRISPR-associated helicase	1					DNA-directed RNA polymerase subunit Rpo10 (EC 2.7.7.6) (DNA-directed RNA polymerase subunit N)	1
NAD kinase (EC 2.7.1.23) (ATP-dependent NAD kinase)	2		ABC-type antimicrobial peptide transport system, permease component	1					Single-stranded-DNA-specific exonuclease RecJ	1
Phenolic acid decarboxylase subunit C (EC 4.1.1.-, EC 4.1.1.61)	2		CRISPR-associated RAMP protein	1					SMC-Scp complex subunit ScpB (chromosome segregation)	1
Methyltransferase domain-containing protein	2		Cthe-2314-like HEPN domain-containing protein	1					Integrase SSV1 C-terminal domain-containing protein	1
UbiD family decarboxylase (EC 4.1.1.-)	2		AbrB/MazE/SpoVT family DNA-binding domain-containing protein	1					Type II restriction endonuclease	1
Thiamine-monophosphate kinase (TMP kinase) (Thiamine-phosphate kinase) (EC 2.7.4.16)	2		GTP-binding protein	1					Phosphodiester glycosidase	1
L-threonylcarbamoyladenylate synthase (EC 2.7.7.87) (L-threonylcarbamoyladenylate synthase)	2		Glycine/betaine ABC transporter	1					IS1 family transposase	1
Thioredoxin	2		Arabinogalactan oligomer / maltooligosaccharide transport system substrate-binding protein	1					Transposase	1
Urease subunit alpha (EC 3.5.1.5) (Urea amidohydrolase subunit alpha)	2		ArsR family transcriptional regulator	1					3-methyladenine DNA glycosylase	1
TldD/PmbA family protein	2		HEPN domain-containing protein	1					DNA double-strand break repair nuclease NurA	1
Ribonuclease PIN domain-containing protein	2		HTH cro/C1-type domain-containing protein	1					Total	112
Glycosyltransferase	2		Drug resistance transporter, EmrB/QacA subfamily	1
5-formyltetrahydrofolate cyclo-ligase (EC 6.3.3.2)	2		Total	143
CAAX amino terminal protease family protein	2
Carbamoyl-phosphate synthase ATP-binding subunit L	2
2-hydroxyglutaryl-CoA dehydratase	2
4-hydroxy-tetrahydrodipicolinate synthase	2
Aldo/keto reductase	2
3-dehydroquinate synthase	2
Aldolase	2
Class I SAM-dependent methyltransferase	2
Glycosyltransferase (EC 2.4.1.-)	2
HAD family hydrolase	2
Anhydro-N-acetylmuramic acid kinase (EC 2.7.1.170)	2
Hemerythrin-like domain-containing protein	2
Amidohydrolase-related domain-containing protein	2
ABC transporter	2
Aminopeptidase	2
1-(5-phosphoribosyl)-5-[(5-phosphoribosylamino)methylideneamino] imidazole-4-carboxamide isomerase (EC 5.3.1.16) (Phosphoribosylformimino-5-aminoimidazole carboxamide ribotide isomerase)	2
3-hydroxybutyryl-CoA dehydrogenase (EC 1.1.1.157)	2
ATPase	2
Cytochrome oxidase assembly protein	2
Ferredoxin	2
Cytochrome oxidase subunit I profile domain-containing protein	2
Fumarylacetoacetate hydrolase	2
Cytochrome P450	2
Glutamyl-tRNA(Gln) amidotransferase subunit E (Glu-ADT subunit E) (EC 6.3.5.-)	2
Aminotransferase class V-fold PLP-dependent enzyme	2
Glycosyl transferase family protein	2
Anaerobic dehydrogenase (EC 1.8.5.5)	2
Glycosyltransferase (EC 2.4.-.-)	2
3-octaprenyl-4-hydroxybenzoate carboxy-lyase	2
3-hydroxy-3-methylglutaryl coenzyme A reductase (HMG-CoA reductase) (EC 1.1.1.34)	2
Dihydrodipicolinate synthase family protein	2
CoB-CoM heterodisulfide reductase (EC 1.8.98.1)	2
Heterodisulfide reductase subunit F	2
CoB--CoM heterodisulfide reductase iron-sulfur subunit B family protein	2
3-octaprenyl-4-hydroxybenzoate decarboxylase	2
CoB--CoM heterodisulfide reductase subunit B HdrB3 (CoB-CoM heterodisulfide reductase (EC 1.8.98.1))	2
Hydrogenase nickel incorporation protein HypB	2
CobB/CobQ domain protein glutamine amidotransferase	2
THIF-type NAD/FAD binding fold domain-containing protein	1
Tryptophan synthase beta chain (EC 4.2.1.20)	1
Ketol-acid reductoisomerase (EC 1.1.1.86)	1
PepSY domain-containing protein	1
Peptidase	1
UDP-N-acetylglucosamine 2-epimerase (Non-hydrolyzing) (EC 5.1.3.14)	1
Peptidase A2 domain-containing protein	1
Peptidase M24 domain-containing protein	1
Sulfurtransferase TusA family protein	1
Peptidase M48 domain-containing protein	1
TIGR00269 family protein	1
Membrane protease YdiL, CAAX protease family	1
Peptidase U62	1
O-antigen polymerase	1
SDR family oxidoreductase	1
Peptidyl-prolyl cis-trans isomerase (EC 5.2.1.8)	1
SsuA/THI5-like domain-containing protein	1
NAD(P)-dependent dehydrogenase, short-chain alcohol dehydrogenase family	1
Thioredoxin-like fold domain-containing protein	1
Phenolic acid decarboxylase subunit C (EC 4.1.1.-)	1
Metal dependent phosphohydrolase	1
K Homology domain-containing protein	1
Phenylacetate--CoA ligase family protein	1
Nucleotide kinase	1
Phenylacetate-CoA oxygenase subunit PaaC (EC 1.14.13.149)	1
M48 family metalloprotease	1
Phosphoadenosine phosphosulfate reductase	1
Uridylate kinase (EC 2.7.4.22) (Uridine monophosphate kinase)	1
V-type ATP synthase alpha chain (EC 7.1.2.2) (V-ATPase subunit A)	1
Phosphoenolpyruvate carboxykinase	1
Molecular chaperone DnaJ	1
Phosphoglucosamine mutase	1
Molybdopterin molybdochelatase	1
MoxR family ATPase	1
Phosphoglycerol geranylgeranyltransferase (EC 2.5.1.41)	1
N-acetyltransferase	1
Phosphomevalonate dehydratase large subunit (EC 4.2.1.182)	1
Phosphopantetheine adenylyltransferase (EC 2.7.7.3) (Dephospho-CoA pyrophosphorylase) (Pantetheine-phosphate adenylyltransferase) (PPAT)	1
NAD-dependent epimerase/dehydratase domain-containing protein	1
Thioredoxin domain containing protein	1
Phosphoribulokinase (EC 2.7.1.19) (Phosphopentokinase)	1
Phosphoserine phosphatase (EC 3.1.3.3)	1
Nicotinate phosphoribosyltransferase	1
Methanogenesis marker protein 14	1
Nitrogenase cofactor biosynthesis protein NifB	1
Polyamine aminopropyltransferase (Putrescine aminopropyltransferase) (PAPT) (Spermidine synthase) (SPDS) (SPDSY) (EC 2.5.1.16)	1
Polyprenyl synthetase family protein	1
Nucleotidyltransferase	1
Polysaccharide biosynthesis protein C-terminal domain-containing protein	1
Polysulfide reductase	1
Predicted 3-octaprenyl-4-hydroxybenzoate carboxy-lyase (EC 4.1.1.-)	1
UDP-glucose 6-dehydrogenase (EC 1.1.1.22)	1
Predicted glycosyltransferase (EC 2.4.1.-)	1
Oxidoreductase molybdopterin-binding subunit	1
Prefoldin subunit alpha (GimC subunit alpha)	1
Uracil phosphoribosyltransferase (EC 2.4.2.9) (UMP pyrophosphorylase) (UPRTase)	1
Probable pectate lyase C	1
Methionine-10+ related protein	1
Macroglobulin domain-containing protein	1
Methionyl-tRNA formyltransferase	1
SDR family NAD(P)-dependent oxidoreductase	1
Proline racemase	1
Protein GrpE (HSP-70 cofactor)	1
Short-chain dehydrogenase/reductase SDR	1
Mur ligase central domain-containing protein	1
Xanthine dehydrogenase family protein molybdopterin-binding subunit	1
Xylulokinase (EC 2.7.1.17)	1
Squalene cyclase C-terminal domain-containing protein	1
YgiQ family radical SAM protein	1
Starch phosphorylase	1
LLM class flavin-dependent oxidoreductase	1
Putative phosphosugar isomerase	1
Putative protease YdcP (EC 3.4.-.-)	1
NfeD-like C-terminal domain-containing protein	1
Lon proteolytic domain-containing protein	1
Pyridine nucleotide-disulfide oxidoreductase	1
Thioredoxin domain-containing protein	1
Quinolinate phosphoribosyl transferase	1
Threonine/serine dehydratase	1
Methyltransferase	1
THUMP domain-containing protein	1
Redox-active protein	1
J domain-containing protein	1
Redoxin domain-containing protein	1
Nitrate reductase	1
Methyltransferase domain-containing protein (SAM-dependent methyltransferase)	1
Nitrogenase protein alpha chain (EC 1.18.6.1)	1
Methyltransferase small domain-containing protein	1
tRNA (Guanine37-N1)-methyltransferase	1
tRNA(Phe) (4-demethylwyosine(37)-C(7)) aminocarboxypropyltransferase (EC 2.5.1.114)	1
NUDIX hydrolase	1
Methyltransferase type 11	1
Nudix hydrolase domain-containing protein	1
Ribosomal RNA large subunit methyltransferase E (EC 2.1.1.166) (23S rRNA Um2552 methyltransferase) (rRNA (uridine-2'-O-)-methyltransferase)	1
M28 family peptidase	1
Rieske (2Fe-2S) protein	1
Orotidine-5'-phosphate decarboxylase (EC 4.1.1.23)	1
Ubiquitin-conjugating enzyme	1
RNA helicase	1
UDP-N-acetyl-D-mannosamine dehydrogenase (EC 1.1.1.336) (UDP-ManNAc 6-dehydrogenase)	1
RNA ligase	1
RsmD family RNA methyltransferase	1
Saccharopine dehydrogenase family protein	1
Uroporphyrinogen decarboxylase (URO-D) domain-containing protein	1
V/A-type H+-transporting ATPase subunit G/H	1
Vitamin B12-dependent ribonucleotide reductase (EC 1.17.4.1)	1
SAM-dependent methyltransferase, UbiE/COQ5 family	1
SAM-dependent methyltransferases	1
Protein-glutamate O-methyltransferase (EC 2.1.1.80)	1
Xanthine dehydrogenase accessory factor	1
PurM-like C-terminal domain-containing protein	1
Xylose isomerase-like TIM barrel domain-containing protein	1
Putative ATPase	1
Putative Gingipain R (Ina)	1
YjbQ family protein	1
Putative methyltransferase	1
Asn/Gln amidotransferase domain-containing protein	1
Glutamine--fructose-6-phosphate aminotransferase [isomerizing] (EC 2.6.1.16) (D-fructose-6-phosphate amidotransferase) (GFAT) (Glucosamine-6-phosphate synthase) (Hexosephosphate aminotransferase) (L-glutamine--D-fructose-6-phosphate amidotransferase)	1
ATP synthase archaeal subunit H	1
Glycosyltransferase family 2 protein	1
Aminoglycoside phosphotransferase	1
5'-deoxynucleotidase (EC 3.1.3.89)	1
Fumarate hydratase	1
ATP-dependent 6-phosphofructokinase (EC 2.7.1.11)	1
Glycogen debranching enzyme C-terminal domain-containing protein	1
HAD family phosphatase	1
ATP-dependent sacrificial sulfur transferase LarE	1
B12-binding domain-containing radical SAM protein	1
34-dihydroxy-2-butanone 4-phosphate synthase	1
Beta-galactosidase (EC 3.2.1.23)	1
Exopolysaccharide biosynthesis polyprenyl glycosylphosphotransferase	1
Beta-ketoacyl-[acyl-carrier-protein] synthase III C-terminal domain-containing protein	1
Anaerobic dehydrogenase	1
Glutathione reductase (NADPH)	1
Carbamoyl phosphate synthase large chain (EC 6.3.4.16) (EC 6.3.5.5) (Carbamoyl phosphate synthetase ammonia chain)	1
Carbamoyl-phosphate synthase (glutamine-hydrolyzing) (EC 6.3.5.5)	1
GTP cyclohydrolase IIa (EC 3.5.4.29)	1
Carbamoyl-phosphate synthase large subunit	1
6-carboxytetrahydropterin synthase	1
Aspartate carbamoyltransferase (EC 2.1.3.2) (Aspartate transcarbamylase) (ATCase)	1
Carbohydrate kinase	1
Aspartokinase (EC 2.7.2.4)	1
Carboxypeptidase Q (Plasma glutamate carboxypeptidase)	1
Alpha-D-phosphohexomutase (EC 5.4.2.-)	1
Carboxypeptidase regulatory-like domain-containing protein	1
6-pyruvoyl tetrahydropterin synthase family protein	1
Catechol 2,3-dioxygenase-like lactoylglutathione lyase family enzyme	1
Aminopeptidase P family protein	1
7,8-didemethyl-8-hydroxy-5-deazariboflavin synthase subunit CofH	1
CBM6 domain-containing protein	1
2,3-diketo-5-methylthio-1-phosphopentane phosphatase	1
8-hydroxy-5-deazaflavin:NADPH oxidoreductase (EC 1.5.1.40)	1
FAD-binding protein	1
Fe-S cluster assembly ATPase SufC	1
Flavin-dependent oxidoreductase, luciferase family (Includes alkanesulfonate monooxygenase SsuD and methylene tetrahydromethanopterin reductase)	1
3-dehydroquinate synthase (DHQ synthase) (EC 1.4.1.24) (3-dehydroquinate synthase II)	1
Glutamate synthase alpha subunit C-terminal domain-containing protein	1
Chaperone protein DnaK (HSP70) (Heat shock 70 kDa protein) (Heat shock protein 70)	1
Glutamyl-tRNA(Gln) amidotransferase subunit D (Glu-ADT subunit D) (EC 6.3.5.-)	1
Chorismate synthase (CS) (EC 4.2.3.5) (5-enolpyruvylshikimate-3-phosphate phospholyase)	1
4Fe-4S ferredoxin-type domain-containing protein	1
Glycosyl transferase	1
3-hydroxy-3-methylglutaryl CoA synthase	1
Cob(I)yrinic acid a,c-diamide adenosyltransferase (EC 2.5.1.17)	1
Glycosyltransferase family 4 protein	1
Cobaltochelatase subunit CobN	1
Asparagine synthetase domain-containing protein	1
HIT family hydrolase	1
Coenzyme A transferase	1
Aspartate kinase	1
CoF synthetase	1
Aspartyl/glutamyl-tRNA amidotransferase subunit A, GatA	1
3-octaprenyl-4-hydroxybenzoate carboxy-lyase, UbiD	1
Alpha-L-fucosidase	1
Amidase	1
2-phospho-L-lactate transferase (EC 2.7.8.28) (EPPG:FO PEP transferase)	1
Cysteine desulfurase	1
3-oxoacyl-ACP reductase	1
Acetate--CoA ligase (EC 6.2.1.1)	1
Acyl-protein synthetase LuxE domain-containing protein	1
2-dehydropantoate 2-reductase (EC 1.1.1.169) (Ketopantoate reductase)	1
Aminotransferase class V	1
D-aminoacylase	1
Adenylosuccinate lyase	1
DDH domain-containing protein	1
Elp3/MiaA/NifB-like radical SAM core domain-containing protein	1
AIM24 family protein	1
FAD synthase (EC 2.7.7.2) (FMN adenylyltransferase) (Flavin adenine dinucleotide synthase)	1
Dephospho-CoA kinase	1
FAD-NAD(P)-binding	1
D-glucuronyl C5-epimerase	1
AMP phosphorylase (EC 2.4.2.57)	1
D-glucuronyl C5-epimerase family protein	1
D-glycerate dehydrogenase	1
2-(3-amino-3-carboxypropyl)histidine synthase (EC 2.5.1.108)	1
Flavodoxin-like domain-containing protein	1
Aldehyde ferredoxin oxidoreductase	1
4Fe-4S ferredoxin	1
Dihydroneopterin aldolase (DHNA) (EC 4.1.2.25) (7,8-dihydroneopterin aldolase)	1
Geranylgeranyl reductase family protein	1
Glutamate dehydrogenase	1
Glutamine synthetase (EC 6.3.1.2)	1
Aldehyde:ferredoxin oxidoreductase	1
Anhydromevalonate phosphate decarboxylase (AMPD) (EC 4.1.1.126)	1
Glutathione S-transferase family protein	1
Glycoside hydrolase family 42 N-terminal domain-containing protein	1
Anthranilate synthase component 1 (EC 4.1.3.27)	1
2-oxoacid oxidoreductase (ferredoxin) (EC 1.2.7.11)	1
Glycosyltransferase family 1 protein	1
Glycosyltransferase family 39 protein	1
GTP cyclohydrolase 1 (EC 3.5.4.16) (GTP cyclohydrolase I) (GTP-CH-I)	1
HAD-IA family hydrolase	1
2-oxoglutarate-acceptor oxidoreductase subunit OorD	1
Histidinol dehydrogenase (HDH) (EC 1.1.1.23)	1
Hydantoinase/carbamoylase family amidase (EC 3.5.-.-)	1
Alpha/beta hydrolase	1
dTDP-glucose 4,6-dehydratase-related protein	1
Total	679
							37

## Sheet: Figure3b
Sample A							Sample B							Sample C							Sample D							Sample E
M	E	R	D	S	A		M	E	R	D	S	A		M	E	R	D	S	A		M	E	R	D	S	A		M	E	R	D	S	A
62	19	2	11	8	6		205	46	11	40	26	21		32	4	1	1	6	2		54	13	7	12	3	6		21	8	1	4	2	3
2-hydroxyglutaryl-CoA dehydratase	ABC transporter ATP-binding protein	50S ribosomal protein L18	ATP dependent DNA ligase domain protein	Fibronectin type III domain-containing protein	Fe2+ transport system protein A		YkgJ family cysteine cluster protein	Type II secretion system protein GspF domain-containing protein	Tyrosine--tRNA ligase (EC 6.1.1.1)	Uma2 family endonuclease	WW domain-containing protein			V-type ATP synthase alpha chain (EC 7.1.2.2) (V-ATPase subunit A)	Histidine kinase (EC 2.7.13.3)	Arginine--tRNA ligase (EC 6.1.1.19) (Arginyl-tRNA synthetase) (ArgRS)	UvrD-like helicase ATP-binding domain-containing protein	YdeI/OmpD-associated family protein	Methionine-10		YjbQ family protein	Winged helix-turn-helix domain-containing protein	Phenylalanine--tRNA ligase subunit beta	UvrD-like helicase ATP-binding domain-containing protein	VWA-like domain-containing protein			Urease subunit alpha (EC 3.5.1.5) (Urea amidohydrolase subunit alpha)	Transcriptional regulator	50S ribosome-binding GTPase	Segregation and condensation protein B	PGF-pre-PGF domain-containing protein	Bacterial extracellular solute-binding protein, family 5 Middle
3,4-dihydroxy-2-butanone 4-phosphate synthase (DHBP synthase) (EC 4.1.99.12)	Adaptive-response sensory kinase	Tyrosine--tRNA ligase (EC 6.1.1.1)	DNA ligase D 3'-phosphoesterase domain-containing protein	Fibronectin type-III domain-containing protein	Helicase		YgiQ family radical SAM protein	Type II secretion system protein E	Threonine--tRNA ligase catalytic subunit (EC 6.1.1.3) (Threonyl-tRNA synthetase catalytic subunit)	Type II restriction endonuclease	VWA domain-containing protein			tRNA(Phe) (4-demethylwyosine(37)-C(7)) aminocarboxypropyltransferase (EC 2.5.1.114)	Cation-transporting P-type ATPase N-terminal domain-containing protein			TPR repeat protein	Conserved domain protein		Xanthine dehydrogenase family protein molybdopterin-binding subunit	TraD/TraG TraM recognition site domain-containing protein	Large ribosomal subunit protein eL24	Transcription initiation factor IIB (TFIIB)	Cell surface protein			TldD/PmbA family protein	RecA-superfamily ATPases implicated in signal transduction		Non-histone chromosomal MC1 family protein	Tip attachment protein J domain-containing protein	ABC transporter, ATP-binding protein
34-dihydroxy-2-butanone 4-phosphate synthase	Antitoxin		DNA polymerase (EC 2.7.7.7)	Flagellar protein FlaC	PepSY domain-containing protein		Xylulokinase (EC 2.7.1.17)	Type II secretion system protein	Small ribosomal subunit protein uS19	Type I site-specific deoxyribonuclease (EC 3.1.21.3)	V-SNARE coiled-coil homology domain-containing protein			tRNA (Guanine37-N1)-methyltransferase	Cation-transporting P-type ATPase			TPR repeat			Vitamin B12-dependent ribonucleotide reductase (EC 1.17.4.1)	SHOCT domain-containing protein	Isoleucine--tRNA ligase (EC 6.1.1.5)	Transcription elongation factor Spt5	CARDB domain-containing protein			Thioredoxin domain containing protein	Protein kinase domain-containing protein		ERCC4-like helicase		Conserved archaeal protein
3-dehydroquinate synthase	Bacterial type II secretion system protein E domain-containing protein		DNA polymerase IV (Pol IV) (EC 2.7.7.7)	Ig-like domain repeat protein	Phosphoglucosamine mutase (EC 5.4.2.10)		Xylose isomerase-like TIM barrel domain-containing protein	Type II secretion system F family protein	Proline--tRNA ligase (EC 6.1.1.15) (Prolyl-tRNA synthetase) (ProRS)	Type 2 DNA topoisomerase 6 subunit A (EC 5.6.2.2) (Type II DNA topoisomerase VI subunit A)	Uncharacterized membrane protein YdjX, TVP38/TMEM64 family, SNARE-associated domain			tRNA (Guanine(37)-N1)-methyltransferase Trm5b (EC 2.1.1.228)	ArsR family transcriptional regulator			Tetratricopeptide repeat protein			Uracil phosphoribosyltransferase (EC 2.4.2.9) (UMP pyrophosphorylase) (UPRTase)	Serine/threonine protein kinase	Arginine--tRNA ligase (EC 6.1.1.19) (Arginyl-tRNA synthetase) (ArgRS)	Segregation and condensation protein B				THIF-type NAD/FAD binding fold domain-containing protein	Lrp/AsnC family transcriptional regulator		DNA replication complex GINS family protein
4Fe-4S dicluster domain-containing protein	CRISPR-associated protein		DNA sulfur modification protein DndD, ATPase	Lipoprotein	RND family transporter		VOC family protein	Type I-D CRISPR-associated helicase Cas3	Peptide chain release factor N(5)-glutamine methyltransferase (EC 2.1.1.297)	Transposase	Transmembrane protein			tRNA (Guanine(37)-N1)-methyltransferase Trm5a (EC 2.1.1.228)				Peptidoglycan binding-like domain-containing protein			tRNA pseudouridine(55) synthase (EC 5.4.99.25)	Sensory transduction histidine kinase	Alanine--tRNA ligase (EC 6.1.1.7)	Restriction endonuclease BglII				Tetrahydromethanopterin S-methyltransferase subunit C (EC 7.2.1.4) (N5-methyltetrahydromethanopterin--coenzyme M methyltransferase subunit C)	Histidine kinase (EC 2.7.13.3)
4-hydroxy-tetrahydrodipicolinate synthase	Helix-turn-helix domain-containing protein		DNA topoisomerase 1 (EC 5.6.2.1) (DNA topoisomerase I)	Outer membrane protein assembly factor BamB, contains PQQ-like beta-propeller repeat	Transcription initiation factor IIB		V/A-type H+-transporting ATPase subunit G/H	Transcriptional regulator (Tup1 like transcriptional repressor)	Large ribosomal subunit protein uL10 (Acidic ribosomal protein P0 homolog)	TATA-box-binding protein (Box A-binding protein) (BAP) (TATA sequence-binding protein) (TBP) (TATA-box factor)	Tetratricopeptide repeat protein			SDR family NAD(P)-dependent oxidoreductase				Laminin G domain-containing protein			TldD/PmbA family protein	Phosphate uptake regulator	50S ribosomal protein L15e	Restriction endonuclease				Putative methyltransferase	CRISPR-associated protein
AAA family ATPase	HEPN domain-containing protein		Helicase/UvrB N-terminal domain-containing protein	PKD domain-containing protein			Uridylate kinase (EC 2.7.4.22) (Uridine monophosphate kinase)	Transcriptional regulator	Large ribosomal subunit protein P1	Single-stranded-DNA-specific exonuclease RecJ	SHS2 domain-containing protein			SAM-dependent methyltransferase TRM5/TYW2-type domain-containing protein							Thiamine-monophosphate kinase (TMP kinase) (Thiamine-phosphate kinase) (EC 2.7.4.16)	Nickel import system ATP-binding protein NikD (EC 7.2.2.11)	30S ribosomal protein S9	Phosphodiester glycosidase				Polyamine aminopropyltransferase (Putrescine aminopropyltransferase) (PAPT) (Spermidine synthase) (SPDS) (SPDSY) (EC 2.5.1.16)	CopG family transcriptional regulator
Aminopeptidase	Histidine kinase (EC 2.7.13.3)		PD-(D/E)XK nuclease family protein	Tetratricopeptide repeat protein			UMP kinase (EC 2.7.4.22) (Uridine monophosphate kinase)	Transcription regulator TrmB C-terminal domain-containing protein	Elongation factor 2 (EF-2)	RNA polymerase sigma factor RpoD/SigA	RanBP2-type domain-containing protein			SAM-dependent methyltransferase							Tetrahydromethanopterin S-methyltransferase subunit C (EC 7.2.1.4) (N5-methyltetrahydromethanopterin--coenzyme M methyltransferase subunit C)	LysR family transcriptional regulator		PD-(D/E)XK endonuclease-like domain-containing protein				Phosphoribosylformylglycinamidine synthase subunit PurL (EC 6.3.5.3)	Antitoxin
Aminotransferase class V	HTH arsR-type domain-containing protein		RNA polymerase alpha subunit C-terminal domain-containing protein				UDP-N-acetylglucosamine 2-epimerase (Non-hydrolyzing) (EC 5.1.3.14)	Transcription factor S	Arginine--tRNA ligase (EC 6.1.1.19) (Arginyl-tRNA synthetase) (ArgRS)	Ribonuclease HII (RNase HII) (EC 3.1.26.4)	PKD domain-containing protein			RsmD family RNA methyltransferase							Squalene cyclase C-terminal domain-containing protein	Glycine/betaine ABC transporter		DNA-directed RNA polymerase subunit Rpo10 (EC 2.7.7.6) (DNA-directed RNA polymerase subunit N)				Phosphomannomutase
Anthranilate synthase component 1 (EC 4.1.3.27)	Iron transporter FeoA		TFIIB-type zinc ribbon-containing protein				UDP-N-acetyl-D-mannosamine dehydrogenase (EC 1.1.1.336) (UDP-ManNAc 6-dehydrogenase)	TerB N-terminal domain-containing protein	50S ribosomal protein L4	Restriction system protein Mrr-like N-terminal domain-containing protein	PGF-pre-PGF domain-containing protein			Ribosomal RNA large subunit methyltransferase E (EC 2.1.1.166) (23S rRNA Um2552 methyltransferase) (rRNA (uridine-2'-O-)-methyltransferase)							Shikimate kinase (SK) (EC 2.7.1.71)	Drug resistance transporter, EmrB/QacA subfamily		DNA-binding protein				NUDIX hydrolase
Aspartate carbamoyltransferase (EC 2.1.3.2) (Aspartate transcarbamylase) (ATCase)	Lrp/AsnC family transcriptional regulator		UvrD-like helicase ATP-binding domain-containing protein				Ubiquinone/menaquinone biosynthesis methyltransferase	Solute-binding protein family 5 domain-containing protein	30S ribosomal protein S2	Replication factor C small subunit (Clamp loader small subunit)	Peptidoglycan binding-like domain-containing protein			Redox-regulated ATPase YchF							SDR family oxidoreductase	CopG-like ribbon-helix-helix domain-containing protein		DNA polymerase beta (EC 2.7.7.7) (EC 4.2.99.18) (5'-deoxyribose-phosphate lyase) (AP lyase)				NfeD-like C-terminal domain-containing protein
Aspartokinase (EC 2.7.2.4)	MarR family protein						UbiD family decarboxylase (EC 4.1.1.-)	Small, Ras-like GTPase		Replication factor C large subunit	PEGA domain-containing protein			Putative Gingipain R (Ina)							SAM-dependent methyltransferase TRM5/TYW2-type domain-containing protein	CopG family transcriptional regulator		DNA integrity scanning protein DisA (EC 2.7.7.85)				N-acetyltransferase domain-containing protein
ATPase	MFS transporter						UbiD family decarboxylase	Small heat shock protein HSP16.5		Putative N-glycosylase/DNA lyase	Outer membrane protein assembly factor BamB, contains PQQ-like beta-propeller repeat			Peptidase U62							S8 family serine peptidase	ABC transporter substrate-binding protein						Methyltransferase type 11 domain-containing protein
ATP-dependent 6-phosphofructokinase (EC 2.7.1.11)	Pirin family protein						tRNA (Guanine37-N1)-methyltransferase	Putative HTH-type transcriptional regulatory protein DRN27_06135		PD-(D/E)XK endonuclease-like domain-containing protein	Metal-binding protein			Peptidase S8/S53 domain-containing protein							Redoxin domain-containing protein							Hydantoinase/carbamoylase family amidase (EC 3.5.-.-)
ATP-dependent sacrificial sulfur transferase LarE	Protein kinase domain-containing protein						tRNA (Guanine(37)-N1)-methyltransferase Trm5a (EC 2.1.1.228)	Putative HTH-type transcriptional regulatory protein B6U98_05325		Mobile element protein	Membrane protein			Nitrogenase protein alpha chain (EC 1.18.6.1)							Redox-active protein							Glutamine--fructose-6-phosphate transaminase (isomerizing) (EC 2.6.1.16)
Beta-galactosidase (EC 3.2.1.23)	RCK N-terminal domain-containing protein						tRNA (cytosine(72)-C(5))-methyltransferase (tRNA:m(5)C72 MTase) (EC 2.1.1.-)	Predicted transcriptional regulator		IS630 family transposase	Leucine-rich repeat domain-containing protein			NAD kinase (EC 2.7.1.23) (ATP-dependent NAD kinase)							Quinolinate phosphoribosyl transferase							Glutamine synthetase (EC 6.3.1.2)
Cob(I)yrinic acid a,c-diamide adenosyltransferase (EC 2.5.1.17)	RelA/SpoT domain-containing protein						TIGR00269 family protein	PAS domain S-box-containing protein		IS605 OrfB family transposase	LamG domain-containing protein			N-acetyltransferase							PurM-like C-terminal domain-containing protein							Coenzyme A transferase
Cytochrome oxidase assembly protein	Response regulator						THUMP domain-containing protein	Nucleotidyl transferase AbiEii/AbiGii toxin family protein		IS1 family transposase	HYR domain-containing protein			Methionine-10+ related protein							Probable tRNA sulfurtransferase (EC 2.8.1.4) (Sulfur carrier protein ThiS sulfurtransferase) (Thiamine biosynthesis protein ThiI) (tRNA 4-thiouridine synthase)							Class I SAM-dependent methyltransferase
Dihydroneopterin aldolase (DHNA) (EC 4.1.2.25) (7,8-dihydroneopterin aldolase)	Transcriptional regulator (Tup1 like transcriptional repressor)						Threonine/serine dehydratase	Molybdenum ABC transporter, molybdate-binding protein		HNH nuclease domain-containing protein	FYVE-type domain-containing protein			Met10+ like methyltransferase							Polysaccharide biosynthesis protein C-terminal domain-containing protein							Aminopeptidase P family protein
Dolichyl-phosphooligosaccharide-protein glycotransferase (EC 2.4.99.21) (Oligosaccharyl transferase)							Thioredoxin-like fold domain-containing protein	MFS transporter		HNH endonuclease	Fibronectin type-III domain-containing protein			Glycosyltransferase family 4 protein							Peptidase							Aminopeptidase
FAD synthase (EC 2.7.7.2) (FMN adenylyltransferase) (Flavin adenine dinucleotide synthase)							Thioredoxin domain-containing protein	Methyl-accepting transducer domain-containing protein		Helicase HerA central domain-containing protein	Cell surface protein			Glycosyltransferase (EC 2.4.1.-)							Oxidoreductase molybdopterin-binding subunit							AAA family ATPase
FAD-binding protein							Thioredoxin	Membrane transport protein MMPL domain-containing protein		Helicase C-terminal domain-containing protein	CdvA-like coiled-coil domain-containing protein			Glycosyltransferase (EC 2.4.-.-)							Nicotinate phosphoribosyltransferase (EC 6.3.4.21)
Glutamyl-tRNA(Gln) amidotransferase subunit E (Glu-ADT subunit E) (EC 6.3.5.-)							Thiamine-monophosphate kinase (TMP kinase) (Thiamine-phosphate kinase) (EC 2.7.4.16)	Lrp/AsnC family transcriptional regulator		DNA-directed RNA polymerase (EC 2.7.7.6)	CARDB domain-containing protein			Glutathione reductase (NADPH)							Nickel-dependent hydrogenase large subunit
Glyceraldehyde-3-phosphate dehydrogenase (GAPDH) (EC 1.2.1.59) (NAD(P)-dependent glyceraldehyde-3-phosphate dehydrogenase)							Sulfurtransferase TusA family protein	HTH tetR-type domain-containing protein		DNA-3-methyladenine glycosylase 2 family protein	Bulb-type lectin domain-containing protein			Fumarylacetoacetate hydrolase							Nickel pincer cofactor biosynthesis protein LarB
Glycoside hydrolase family 42 N-terminal domain-containing protein							Sulfatase	HTH cro/C1-type domain-containing protein		DNA topoisomerase 1 (EC 5.6.2.1) (DNA topoisomerase I)	Archaellum biogenesis protein FlaJ (TadC family)			Flavodoxin-like domain-containing protein							N-acetyltransferase domain-containing protein
Glycosyltransferase family 39 protein							Sugar phosphate isomerase/epimerase	HTH arsR-type domain-containing protein		DNA repair protein	Archaeal Type IV pilin N-terminal domain-containing protein			Class I SAM-dependent methyltransferase family protein							Methyltransferase type 11
HAD family hydrolase							Starch phosphorylase	Histidine kinase (EC 2.7.13.3)		DNA repair exonuclease				CBM6 domain-containing protein							Membrane protease YdiL, CAAX protease family
Iron-sulfur cluster-binding protein							Short-chain dehydrogenase/reductase SDR	Helix-turn-helix domain-containing protein		DNA repair and recombination protein RadA				Alpha/beta hydrolase							M48 family metalloprotease
Lon proteolytic domain-containing protein							Shikimate kinase (SK) (EC 2.7.1.71)	HAMP domain-containing histidine kinase		DNA recombination and repair protein Rad51-like C-terminal domain-containing protein				Aldo/keto reductase							M28 family peptidase
L-threonylcarbamoyladenylate synthase (EC 2.7.7.87) (L-threonylcarbamoyladenylate synthase)							SAM-dependent methyltransferases	GTP-binding protein		DNA primase DnaG (EC 2.7.7.101)				Aldehyde ferredoxin oxidoreductase (EC 1.2.7.5)							LLM class flavin-dependent oxidoreductase
Methionyl-tRNA formyltransferase							SAM-dependent methyltransferase TRM5/TYW2-type domain-containing protein	Cthe-2314-like HEPN domain-containing protein		DNA polymerase III delta prime subunit				4Fe-4S dicluster domain-containing protein							Histidinol dehydrogenase (HDH) (EC 1.1.1.23)
Methyltransferase domain-containing protein							SAM-dependent methyltransferase	CRISPR-associated RAMP protein		DNA mismatch repair protein MutS				2-dehydropantoate 2-reductase (EC 1.1.1.169) (Ketopantoate reductase)							Glycosyltransferase (EC 2.4.1.-)
Methyltransferase type 11 domain-containing protein							Saccharopine dehydrogenase family protein	CRISPR-associated helicase		DNA mismatch repair protein MutL											D-glycerate dehydrogenase
MoxR family ATPase							S8 family serine peptidase	CRISPR system precrRNA processing endoribonuclease RAMP protein Cas6		DNA ligase (EC 6.5.1.1) (Polydeoxyribonucleotide synthase [ATP])											DDH domain-containing protein
Nickel pincer cofactor biosynthesis protein LarB							RNA helicase	CopG family transcriptional regulator		DNA ligase											Cytochrome P450
Nickel-dependent hydrogenase large subunit							RNA 2',3'-cyclic phosphodiesterase (RNA 2',3'-CPDase) (EC 3.1.4.58)	CBS domain-containing protein		DNA helicase (EC 3.6.4.12)											CoF synthetase
Nitrogenase cofactor biosynthesis protein NifB							Rieske (2Fe-2S) protein	Bacterio-opsin activator		DNA double-strand break repair nuclease NurA											CoB--CoM heterodisulfide reductase subunit B HdrB3 (CoB-CoM heterodisulfide reductase (EC 1.8.98.1))
Orotidine-5'-phosphate decarboxylase (EC 4.1.1.23)							Ribose-5-phosphate isomerase A (EC 5.3.1.6) (Phosphoriboisomerase A) (PRI)	Arsenic transporter ATPase		DNA 3'-5' helicase (EC 5.6.2.4)											CoB--CoM heterodisulfide reductase iron-sulfur subunit B family protein
PepSY domain-containing protein							Ribonuclease PIN domain-containing protein	Arabinogalactan oligomer / maltooligosaccharide transport system substrate-binding protein		ATP-dependent DNA helicase Hel308-like domain-containing protein											CoB-CoM heterodisulfide reductase (EC 1.8.98.1)
Peptidase A2 domain-containing protein							Redox-regulated ATPase YchF	Antitoxin		3-methyladenine DNA glycosylase											Class I SAM-dependent methyltransferase family protein
Peptidase M24 domain-containing protein							Radical SAM protein	Adaptive-response sensory kinase													CAAX amino terminal protease family protein
Phenylacetate-CoA oxygenase subunit PaaC (EC 1.14.13.149)							Pyridine nucleotide-disulfide oxidoreductase	AbrB/MazE/SpoVT family DNA-binding domain-containing protein													Beta-ketoacyl-[acyl-carrier-protein] synthase III C-terminal domain-containing protein
Phosphoadenosine phosphosulfate reductase							Putative thymidylate synthase (TS) (TSase) (EC 2.1.1.-)	ABC-type antimicrobial peptide transport system, permease component													ATPase
Phosphomevalonate dehydratase large subunit (EC 4.2.1.182)							Putative ATPase	ABC transporter permease													Anhydro-N-acetylmuramic acid kinase (EC 2.7.1.170)
Phosphoribosylformylglycinamidine synthase subunit PurL (EC 6.3.5.3)							Protein-glutamate O-methyltransferase (EC 2.1.1.80)	ABC transporter domain-containing protein													AMP phosphorylase (EC 2.4.2.57)
Phosphoribulokinase (EC 2.7.1.19) (Phosphopentokinase)							Protein GrpE (HSP-70 cofactor)	ABC transporter ATP-binding protein													Aldehyde ferredoxin oxidoreductase (EC 1.2.7.5)
Polymerase nucleotidyl transferase domain-containing protein							Proline racemase														Adenylosuccinate lyase
Polyprenyl synthetase family protein							Probable tRNA pseudouridine synthase B (EC 5.4.99.25) (tRNA pseudouridine(55) synthase) (Psi55 synthase) (tRNA pseudouridylate synthase) (tRNA-uridine isomerase)														Acetate--CoA ligase (EC 6.2.1.1)
Probable pectate lyase C							Prefoldin subunit alpha (GimC subunit alpha)														7,8-didemethyl-8-hydroxy-5-deazariboflavin synthase subunit CofH
Putative phosphosugar isomerase							Predicted glycosyltransferase (EC 2.4.1.-)														5-formaminoimidazole-4-carboxamide-1-(beta)-D-ribofuranosyl 5'-monophosphate synthetase (EC 6.3.4.23) (5-aminoimidazole-4-carboxamide-1-beta-D-ribofuranosyl 5'-monophosphate--formate ligase)
Putative protease YdcP (EC 3.4.-.-)							Predicted 3-octaprenyl-4-hydroxybenzoate carboxy-lyase (EC 4.1.1.-)														4-hydroxy-tetrahydrodipicolinate reductase (HTPA reductase) (EC 1.17.1.8)
RNA ligase							Polysulfide reductase														4Fe-4S ferredoxin
SAM-dependent methyltransferase, UbiE/COQ5 family							Polymerase nucleotidyl transferase domain-containing protein														4Fe-4S dicluster domain-containing protein
SsuA/THI5-like domain-containing protein							Phosphoserine phosphatase (EC 3.1.3.3)														2-oxoglutarate-acceptor oxidoreductase subunit OorD
Thioredoxin							Phosphoribosylformylglycinamidine synthase subunit PurL (EC 6.3.5.3)
tRNA (cytosine(72)-C(5))-methyltransferase (tRNA:m(5)C72 MTase) (EC 2.1.1.-)							Phosphoribosyl 1,2-cyclic phosphodiesterase
Tryptophan synthase beta chain (EC 4.2.1.20)							Phosphopantetheine adenylyltransferase (EC 2.7.7.3) (Dephospho-CoA pyrophosphorylase) (Pantetheine-phosphate adenylyltransferase) (PPAT)
Ubiquitin-conjugating enzyme							Phosphomannomutase
UDP-glucose 6-dehydrogenase (EC 1.1.1.22)							Phosphoglycerol geranylgeranyltransferase (EC 2.5.1.41)
UMP kinase (EC 2.7.4.22) (Uridine monophosphate kinase)							Phosphoglucosamine mutase
Uroporphyrinogen decarboxylase (URO-D) domain-containing protein							Phosphoenolpyruvate carboxykinase
Xanthine dehydrogenase accessory factor							Phenylacetate--CoA ligase family protein
							Phenolic acid decarboxylase subunit C (EC 4.1.1.-, EC 4.1.1.61)
							Phenolic acid decarboxylase subunit C (EC 4.1.1.-)
							Peptidyl-prolyl cis-trans isomerase (EC 5.2.1.8)
							Peptide-methionine (R)-S-oxide reductase (EC 1.8.4.12)
							Peptidase S8/S53 domain-containing protein														Phenylalanine--tRNA ligase subunit beta
							Peptidase M48 domain-containing protein														Large ribosomal subunit protein eL24
							O-antigen polymerase														Isoleucine--tRNA ligase (EC 6.1.1.5)
							Nudix hydrolase domain-containing protein														Arginine--tRNA ligase (EC 6.1.1.19) (Arginyl-tRNA synthetase) (ArgRS)
							Nucleotidyltransferase														Alanine--tRNA ligase (EC 6.1.1.7)
							Nitrate reductase														50S ribosomal protein L15e
							Nickel-dependent hydrogenase large subunit														30S ribosomal protein S9
							Nickel pincer cofactor biosynthesis protein LarB
							NAD-dependent epimerase/dehydratase domain-containing protein
							NAD(P)-dependent dehydrogenase, short-chain alcohol dehydrogenase family
							N-acetyltransferase
							Mur ligase central domain-containing protein
							Molybdopterin molybdochelatase
							Molecular chaperone DnaJ
							Methyltransferase domain-containing protein (SAM-dependent methyltransferase)
							Methyltransferase domain-containing protein
							Methyl-coenzyme M reductase subunit beta (EC 2.8.4.1) (Coenzyme-B sulfoethylthiotransferase beta)
							Methanogenesis marker protein 14
							Methanogenesis marker 14 protein
							Metallo-beta-lactamase domain-containing protein
							Metal dependent phosphohydrolase
							MBL fold metallo-hydrolase
							Macroglobulin domain-containing protein
							L-threonylcarbamoyladenylate synthase (EC 2.7.7.87) (L-threonylcarbamoyladenylate synthase)
							Lipase
							Lactoylglutathione lyase
							Ketol-acid reductoisomerase (NADP(+)) (KARI) (EC 1.1.1.86) (Acetohydroxy-acid isomeroreductase) (AHIR) (Alpha-keto-beta-hydroxylacyl reductoisomerase)
							Ketol-acid reductoisomerase (EC 1.1.1.86)
							K Homology domain-containing protein
							J domain-containing protein
							Hydrogenase nickel incorporation protein HypB
							HIT family hydrolase
							Heterodisulfide reductase subunit F
							Hemerythrin-like domain-containing protein
							HAD-IA family hydrolase
							HAD family phosphatase
							HAD family hydrolase
							GTP cyclohydrolase IIa (EC 3.5.4.29)
							GTP cyclohydrolase 1 (EC 3.5.4.16) (GTP cyclohydrolase I) (GTP-CH-I)
							Glycosyltransferase family 2 protein
							Glycosyltransferase family 1 protein
							Glycosyltransferase (EC 2.4.-.-)
							Glycosyltransferase
							Glycosyl transferase family protein
							Glycosyl transferase
							Glycogen debranching enzyme C-terminal domain-containing protein
							Glutathione S-transferase family protein
							Glutamyl-tRNA(Gln) amidotransferase subunit D (Glu-ADT subunit D) (EC 6.3.5.-)
							Glutamine--fructose-6-phosphate transaminase (isomerizing) (EC 2.6.1.16)
							Glutamine--fructose-6-phosphate aminotransferase [isomerizing] (EC 2.6.1.16) (D-fructose-6-phosphate amidotransferase) (GFAT) (Glucosamine-6-phosphate synthase) (Hexosephosphate aminotransferase) (L-glutamine--D-fructose-6-phosphate amidotransferase)
							Glutamate synthase alpha subunit C-terminal domain-containing protein
							Glutamate dehydrogenase
							Geranylgeranyl reductase family protein
							Fumarylacetoacetate hydrolase
							Fumarate hydratase
							Flavin-dependent oxidoreductase, luciferase family (Includes alkanesulfonate monooxygenase SsuD and methylene tetrahydromethanopterin reductase)
							Fe-S cluster assembly ATPase SufC
							Ferredoxin
							FAD-NAD(P)-binding
							Exopolysaccharide biosynthesis polyprenyl glycosylphosphotransferase
							Elp3/MiaA/NifB-like radical SAM core domain-containing protein
							dTDP-glucose 4,6-dehydratase-related protein
							Dolichyl-phosphooligosaccharide-protein glycotransferase (EC 2.4.99.21) (Oligosaccharyl transferase)
							Dihydrodipicolinate synthase family protein
							Digeranylgeranylglyceryl phosphate synthase (DGGGP synthase) (DGGGPS) (EC 2.5.1.42) ((S)-2,3-di-O-geranylgeranylglyceryl phosphate synthase) (Geranylgeranylglycerol-phosphate geranylgeranyltransferase)
							D-glucuronyl C5-epimerase family protein
							D-glucuronyl C5-epimerase
							Dephospho-CoA kinase
							D-cysteine desulfhydrase family protein
							D-aminoacylase
							Cytochrome P450
							Cytochrome oxidase subunit I profile domain-containing protein
							Cysteine desulfurase (EC 2.8.1.7)
							Cysteine desulfurase
							CoB--CoM heterodisulfide reductase subunit B HdrB3 (CoB-CoM heterodisulfide reductase (EC 1.8.98.1))
							CoB--CoM heterodisulfide reductase iron-sulfur subunit B family protein
							CoB-CoM heterodisulfide reductase (EC 1.8.98.1)
							CobB/CobQ domain protein glutamine amidotransferase
							Cobaltochelatase subunit CobN
							Class I SAM-dependent methyltransferase family protein
							Class I SAM-dependent methyltransferase
							Chorismate synthase (CS) (EC 4.2.3.5) (5-enolpyruvylshikimate-3-phosphate phospholyase)
							Chaperone protein DnaK (HSP70) (Heat shock 70 kDa protein) (Heat shock protein 70)
							Chaperone protein (DnaJ)
							Cbb3-type cytochrome c oxidase subunit I
							Catechol 2,3-dioxygenase-like lactoylglutathione lyase family enzyme
							Carboxypeptidase regulatory-like domain-containing protein
							Carboxypeptidase Q (Plasma glutamate carboxypeptidase)
							Carbohydrate kinase
							Carbamoyl-phosphate synthase large subunit
							Carbamoyl-phosphate synthase (glutamine-hydrolyzing) (EC 6.3.5.5)
							Carbamoyl phosphate synthase large chain (EC 6.3.4.16) (EC 6.3.5.5) (Carbamoyl phosphate synthetase ammonia chain)
							B12-binding domain-containing radical SAM protein
							ATPase AAA
							Aspartyl/glutamyl-tRNA amidotransferase subunit A, GatA
							Aspartate kinase
							Asparagine synthetase domain-containing protein
							Asn/Gln amidotransferase domain-containing protein
							Anhydro-N-acetylmuramic acid kinase (EC 2.7.1.170)
							Anhydromevalonate phosphate decarboxylase (AMPD) (EC 4.1.1.126)
							Anaerobic dehydrogenase (EC 1.8.5.5)
							Anaerobic dehydrogenase
							Aminotransferase class V-fold PLP-dependent enzyme
							Aminoglycoside phosphotransferase
							Amidohydrolase-related domain-containing protein
							Amidase
							Alpha-L-fucosidase
							Alpha-glucan family phosphorylase
							Alpha-D-phosphohexomutase (EC 5.4.2.-)
							Aldolase
							Aldo/keto reductase
							Aldehyde:ferredoxin oxidoreductase
							Aldehyde ferredoxin oxidoreductase (EC 1.2.7.5)
							AIM24 family protein
							Acyl-protein synthetase LuxE domain-containing protein
							ABC transporter
							8-hydroxy-5-deazaflavin:NADPH oxidoreductase (EC 1.5.1.40)
							6-pyruvoyl tetrahydropterin synthase family protein
							6-carboxytetrahydropterin synthase
							5-formyltetrahydrofolate cyclo-ligase (EC 6.3.3.2)
							5'-deoxynucleotidase (EC 3.1.3.89)
							4-hydroxy-tetrahydrodipicolinate synthase
							4Fe-4S ferredoxin-type domain-containing protein
							4Fe-4S dicluster domain-containing protein
							3-oxoacyl-ACP reductase
							3-octaprenyl-4-hydroxybenzoate decarboxylase
							3-octaprenyl-4-hydroxybenzoate carboxy-lyase, UbiD
							3-octaprenyl-4-hydroxybenzoate carboxy-lyase (EC 4.1.1.-)
							3-octaprenyl-4-hydroxybenzoate carboxy-lyase
							3-hydroxybutyryl-CoA dehydrogenase (EC 1.1.1.157)
							3-hydroxy-3-methylglutaryl coenzyme A reductase (HMG-CoA reductase) (EC 1.1.1.34)
							3-hydroxy-3-methylglutaryl CoA synthase
							3-dehydroquinate synthase (DHQ synthase) (EC 1.4.1.24) (3-dehydroquinate synthase II)
							3,4-dihydroxy-2-butanone 4-phosphate synthase (DHBP synthase) (EC 4.1.99.12)
							2-phospho-L-lactate transferase (EC 2.7.8.28) (EPPG:FO PEP transferase)
							2-oxoacid oxidoreductase (ferredoxin) (EC 1.2.7.11)
							2,3-diketo-5-methylthio-1-phosphopentane phosphatase
							2-(3-amino-3-carboxypropyl)histidine synthase (EC 2.5.1.108)
							1-(5-phosphoribosyl)-5-[(5-phosphoribosylamino)methylideneamino] imidazole-4-carboxamide isomerase (EC 5.3.1.16) (Phosphoribosylformimino-5-aminoimidazole carboxamide ribotide isomerase)

## Sheet: Figure4
id	group	score
1	Sabkha A	98
2	Sabkha A	98
3	Sabkha A	963
4	Sabkha A	96
5	Sabkha A	96
6	Sabkha A	914
7	Sabkha A	906
8	Sabkha A	906
9	Sabkha A	89
10	Sabkha A	856
11	Sabkha A	849
12	Sabkha A	839
13	Sabkha A	835
14	Sabkha A	819
15	Sabkha A	80
16	Sabkha A	79
17	Sabkha A	79
18	Sabkha A	79
19	Sabkha A	79
20	Sabkha A	78
21	Sabkha A	769
22	Sabkha A	76
23	Sabkha A	757
24	Sabkha A	757
25	Sabkha A	730
26	Sabkha A	73
27	Sabkha A	73
28	Sabkha A	681
29	Sabkha A	657
30	Sabkha A	653
31	Sabkha A	651
32	Sabkha A	640
33	Sabkha A	637
34	Sabkha A	637
35	Sabkha A	634
36	Sabkha A	633
37	Sabkha A	631
38	Sabkha A	63
39	Sabkha A	62
40	Sabkha A	601
41	Sabkha A	580
42	Sabkha A	575
43	Sabkha A	544
44	Sabkha A	544
45	Sabkha A	544
46	Sabkha A	520
47	Sabkha A	512
48	Sabkha A	501
49	Sabkha A	499
50	Sabkha A	495
51	Sabkha A	486
52	Sabkha A	479
53	Sabkha A	476
54	Sabkha A	473
55	Sabkha A	459
56	Sabkha A	454
57	Sabkha A	430
58	Sabkha A	428
59	Sabkha A	428
60	Sabkha A	425
61	Sabkha A	423
62	Sabkha A	423
63	Sabkha A	422
64	Sabkha A	420
65	Sabkha A	419
66	Sabkha A	397
67	Sabkha A	396
68	Sabkha A	393
69	Sabkha A	389
70	Sabkha A	389
71	Sabkha A	385
72	Sabkha A	383
73	Sabkha A	382
74	Sabkha A	381
75	Sabkha A	379
76	Sabkha A	377
77	Sabkha A	373
78	Sabkha A	373
79	Sabkha A	373
80	Sabkha A	368
81	Sabkha A	367
82	Sabkha A	366
83	Sabkha A	363
84	Sabkha A	361
85	Sabkha A	361
86	Sabkha A	361
87	Sabkha A	360
88	Sabkha A	357
89	Sabkha A	355
90	Sabkha A	353
91	Sabkha A	353
92	Sabkha A	353
93	Sabkha A	353
94	Sabkha A	350
95	Sabkha A	350
96	Sabkha A	347
97	Sabkha A	346
98	Sabkha A	346
99	Sabkha A	346
100	Sabkha A	339
101	Sabkha A	336
102	Sabkha A	333
103	Sabkha A	327
104	Sabkha A	326
105	Sabkha A	326
106	Sabkha A	324
107	Sabkha A	320
108	Sabkha A	314
109	Sabkha A	310
110	Sabkha A	305
111	Sabkha A	304
112	Sabkha A	304
113	Sabkha A	296
114	Sabkha A	288
115	Sabkha A	284
116	Sabkha A	279
117	Sabkha A	271
118	Sabkha A	269
119	Sabkha A	269
120	Sabkha A	267
121	Sabkha A	259
122	Sabkha A	258
123	Sabkha A	258
124	Sabkha A	256
125	Sabkha A	247
126	Sabkha A	241
127	Sabkha A	241
128	Sabkha A	240
129	Sabkha A	240
130	Sabkha A	231
131	Sabkha A	231
132	Sabkha A	231
133	Sabkha A	229
134	Sabkha A	228
135	Sabkha A	221
136	Sabkha A	220
137	Sabkha A	217
138	Sabkha A	213
139	Sabkha A	212
140	Sabkha A	212
141	Sabkha A	205
142	Sabkha A	202
143	Sabkha A	198
144	Sabkha A	180
145	Sabkha A	180
146	Sabkha A	179
147	Sabkha A	172
148	Sabkha A	169
149	Sabkha A	161
150	Sabkha A	160
151	Sabkha A	149
152	Sabkha A	147
153	Sabkha A	146
154	Sabkha A	146
155	Sabkha A	144
156	Sabkha A	1420
157	Sabkha A	142
158	Sabkha A	139
159	Sabkha A	137
160	Sabkha A	137
161	Sabkha A	137
162	Sabkha A	132
163	Sabkha A	120
164	Sabkha A	110
165	Sabkha A	110
166	Sabkha A	107
167	Sabkha A	1066
168	Sabkha A	102
169	Sabkha B	97
170	Sabkha B	964
171	Sabkha B	95
172	Sabkha B	93
173	Sabkha B	92
174	Sabkha B	92
175	Sabkha B	92
176	Sabkha B	92
177	Sabkha B	92
178	Sabkha B	92
179	Sabkha B	92
180	Sabkha B	92
181	Sabkha B	92
182	Sabkha B	92
183	Sabkha B	92
184	Sabkha B	92
185	Sabkha B	894
186	Sabkha B	893
187	Sabkha B	893
188	Sabkha B	893
189	Sabkha B	893
190	Sabkha B	893
191	Sabkha B	893
192	Sabkha B	893
193	Sabkha B	892
194	Sabkha B	892
195	Sabkha B	892
196	Sabkha B	892
197	Sabkha B	892
198	Sabkha B	880
199	Sabkha B	874
200	Sabkha B	865
201	Sabkha B	860
202	Sabkha B	851
203	Sabkha B	841
204	Sabkha B	84
205	Sabkha B	84
206	Sabkha B	84
207	Sabkha B	84
208	Sabkha B	84
209	Sabkha B	838
210	Sabkha B	838
211	Sabkha B	83
212	Sabkha B	82
213	Sabkha B	82
214	Sabkha B	82
215	Sabkha B	81
216	Sabkha B	81
217	Sabkha B	807
218	Sabkha B	807
219	Sabkha B	790
220	Sabkha B	785
221	Sabkha B	785
222	Sabkha B	785
223	Sabkha B	778
224	Sabkha B	773
225	Sabkha B	764
226	Sabkha B	764
227	Sabkha B	764
228	Sabkha B	764
229	Sabkha B	735
230	Sabkha B	734
231	Sabkha B	734
232	Sabkha B	730
233	Sabkha B	73
234	Sabkha B	73
235	Sabkha B	73
236	Sabkha B	729
237	Sabkha B	727
238	Sabkha B	724
239	Sabkha B	724
240	Sabkha B	724
241	Sabkha B	724
242	Sabkha B	723
243	Sabkha B	723
244	Sabkha B	699
245	Sabkha B	691
246	Sabkha B	690
247	Sabkha B	686
248	Sabkha B	681
249	Sabkha B	676
250	Sabkha B	676
251	Sabkha B	675
252	Sabkha B	675
253	Sabkha B	673
254	Sabkha B	668
255	Sabkha B	667
256	Sabkha B	661
257	Sabkha B	655
258	Sabkha B	652
259	Sabkha B	648
260	Sabkha B	644
261	Sabkha B	640
262	Sabkha B	640
263	Sabkha B	638
264	Sabkha B	635
265	Sabkha B	635
266	Sabkha B	635
267	Sabkha B	633
268	Sabkha B	631
269	Sabkha B	631
270	Sabkha B	631
271	Sabkha B	630
272	Sabkha B	630
273	Sabkha B	630
274	Sabkha B	630
275	Sabkha B	630
276	Sabkha B	630
277	Sabkha B	630
278	Sabkha B	630
279	Sabkha B	630
280	Sabkha B	630
281	Sabkha B	630
282	Sabkha B	630
283	Sabkha B	630
284	Sabkha B	630
285	Sabkha B	630
286	Sabkha B	630
287	Sabkha B	630
288	Sabkha B	630
289	Sabkha B	630
290	Sabkha B	630
291	Sabkha B	630
292	Sabkha B	630
293	Sabkha B	630
294	Sabkha B	63
295	Sabkha B	629
296	Sabkha B	629
297	Sabkha B	625
298	Sabkha B	625
299	Sabkha B	621
300	Sabkha B	62
301	Sabkha B	619
302	Sabkha B	619
303	Sabkha B	619
304	Sabkha B	619
305	Sabkha B	616
306	Sabkha B	616
307	Sabkha B	616
308	Sabkha B	616
309	Sabkha B	615
310	Sabkha B	615
311	Sabkha B	611
312	Sabkha B	611
313	Sabkha B	609
314	Sabkha B	608
315	Sabkha B	601
316	Sabkha B	600
317	Sabkha B	599
318	Sabkha B	599
319	Sabkha B	599
320	Sabkha B	597
321	Sabkha B	591
322	Sabkha B	583
323	Sabkha B	579
324	Sabkha B	578
325	Sabkha B	574
326	Sabkha B	566
327	Sabkha B	566
328	Sabkha B	564
329	Sabkha B	562
330	Sabkha B	560
331	Sabkha B	56
332	Sabkha B	559
333	Sabkha B	558
334	Sabkha B	558
335	Sabkha B	556
336	Sabkha B	556
337	Sabkha B	553
338	Sabkha B	553
339	Sabkha B	547
340	Sabkha B	544
341	Sabkha B	544
342	Sabkha B	544
343	Sabkha B	539
344	Sabkha B	537
345	Sabkha B	537
346	Sabkha B	530
347	Sabkha B	527
348	Sabkha B	527
349	Sabkha B	524
350	Sabkha B	523
351	Sabkha B	521
352	Sabkha B	521
353	Sabkha B	521
354	Sabkha B	521
355	Sabkha B	520
356	Sabkha B	518
357	Sabkha B	518
358	Sabkha B	516
359	Sabkha B	515
360	Sabkha B	515
361	Sabkha B	513
362	Sabkha B	512
363	Sabkha B	512
364	Sabkha B	509
365	Sabkha B	508
366	Sabkha B	508
367	Sabkha B	507
368	Sabkha B	504
369	Sabkha B	501
370	Sabkha B	498
371	Sabkha B	497
372	Sabkha B	495
373	Sabkha B	491
374	Sabkha B	489
375	Sabkha B	489
376	Sabkha B	489
377	Sabkha B	485
378	Sabkha B	484
379	Sabkha B	477
380	Sabkha B	477
381	Sabkha B	475
382	Sabkha B	475
383	Sabkha B	474
384	Sabkha B	473
385	Sabkha B	472
386	Sabkha B	471
387	Sabkha B	469
388	Sabkha B	467
389	Sabkha B	466
390	Sabkha B	466
391	Sabkha B	465
392	Sabkha B	461
393	Sabkha B	460
394	Sabkha B	460
395	Sabkha B	459
396	Sabkha B	458
397	Sabkha B	457
398	Sabkha B	455
399	Sabkha B	455
400	Sabkha B	455
401	Sabkha B	453
402	Sabkha B	453
403	Sabkha B	45
404	Sabkha B	449
405	Sabkha B	445
406	Sabkha B	445
407	Sabkha B	445
408	Sabkha B	445
409	Sabkha B	445
410	Sabkha B	445
411	Sabkha B	445
412	Sabkha B	444
413	Sabkha B	444
414	Sabkha B	441
415	Sabkha B	439
416	Sabkha B	439
417	Sabkha B	435
418	Sabkha B	435
419	Sabkha B	435
420	Sabkha B	435
421	Sabkha B	435
422	Sabkha B	432
423	Sabkha B	429
424	Sabkha B	428
425	Sabkha B	428
426	Sabkha B	428
427	Sabkha B	428
428	Sabkha B	428
429	Sabkha B	428
430	Sabkha B	428
431	Sabkha B	428
432	Sabkha B	427
433	Sabkha B	427
434	Sabkha B	427
435	Sabkha B	427
436	Sabkha B	427
437	Sabkha B	427
438	Sabkha B	427
439	Sabkha B	427
440	Sabkha B	427
441	Sabkha B	427
442	Sabkha B	427
443	Sabkha B	427
444	Sabkha B	427
445	Sabkha B	427
446	Sabkha B	427
447	Sabkha B	427
448	Sabkha B	427
449	Sabkha B	427
450	Sabkha B	427
451	Sabkha B	427
452	Sabkha B	426
453	Sabkha B	426
454	Sabkha B	426
455	Sabkha B	426
456	Sabkha B	426
457	Sabkha B	426
458	Sabkha B	426
459	Sabkha B	426
460	Sabkha B	424
461	Sabkha B	423
462	Sabkha B	423
463	Sabkha B	423
464	Sabkha B	423
465	Sabkha B	423
466	Sabkha B	423
467	Sabkha B	423
468	Sabkha B	423
469	Sabkha B	423
470	Sabkha B	423
471	Sabkha B	423
472	Sabkha B	423
473	Sabkha B	423
474	Sabkha B	423
475	Sabkha B	423
476	Sabkha B	423
477	Sabkha B	423
478	Sabkha B	423
479	Sabkha B	423
480	Sabkha B	423
481	Sabkha B	423
482	Sabkha B	423
483	Sabkha B	422
484	Sabkha B	422
485	Sabkha B	422
486	Sabkha B	421
487	Sabkha B	421
488	Sabkha B	421
489	Sabkha B	421
490	Sabkha B	421
491	Sabkha B	421
492	Sabkha B	421
493	Sabkha B	420
494	Sabkha B	420
495	Sabkha B	419
496	Sabkha B	419
497	Sabkha B	419
498	Sabkha B	419
499	Sabkha B	419
500	Sabkha B	419
501	Sabkha B	418
502	Sabkha B	418
503	Sabkha B	418
504	Sabkha B	418
505	Sabkha B	418
506	Sabkha B	418
507	Sabkha B	418
508	Sabkha B	418
509	Sabkha B	418
510	Sabkha B	418
511	Sabkha B	418
512	Sabkha B	418
513	Sabkha B	418
514	Sabkha B	418
515	Sabkha B	418
516	Sabkha B	418
517	Sabkha B	418
518	Sabkha B	418
519	Sabkha B	418
520	Sabkha B	418
521	Sabkha B	418
522	Sabkha B	418
523	Sabkha B	418
524	Sabkha B	417
525	Sabkha B	417
526	Sabkha B	417
527	Sabkha B	417
528	Sabkha B	417
529	Sabkha B	417
530	Sabkha B	416
531	Sabkha B	415
532	Sabkha B	414
533	Sabkha B	414
534	Sabkha B	414
535	Sabkha B	409
536	Sabkha B	409
537	Sabkha B	409
538	Sabkha B	408
539	Sabkha B	408
540	Sabkha B	407
541	Sabkha B	407
542	Sabkha B	407
543	Sabkha B	407
544	Sabkha B	407
545	Sabkha B	407
546	Sabkha B	407
547	Sabkha B	407
548	Sabkha B	407
549	Sabkha B	407
550	Sabkha B	407
551	Sabkha B	407
552	Sabkha B	405
553	Sabkha B	405
554	Sabkha B	403
555	Sabkha B	402
556	Sabkha B	402
557	Sabkha B	401
558	Sabkha B	401
559	Sabkha B	401
560	Sabkha B	401
561	Sabkha B	400
562	Sabkha B	399
563	Sabkha B	393
564	Sabkha B	393
565	Sabkha B	393
566	Sabkha B	392
567	Sabkha B	392
568	Sabkha B	391
569	Sabkha B	390
570	Sabkha B	389
571	Sabkha B	387
572	Sabkha B	387
573	Sabkha B	387
574	Sabkha B	383
575	Sabkha B	383
576	Sabkha B	381
577	Sabkha B	380
578	Sabkha B	379
579	Sabkha B	379
580	Sabkha B	377
581	Sabkha B	377
582	Sabkha B	377
583	Sabkha B	376
584	Sabkha B	372
585	Sabkha B	372
586	Sabkha B	371
587	Sabkha B	371
588	Sabkha B	369
589	Sabkha B	369
590	Sabkha B	368
591	Sabkha B	367
592	Sabkha B	367
593	Sabkha B	367
594	Sabkha B	367
595	Sabkha B	366
596	Sabkha B	366
597	Sabkha B	366
598	Sabkha B	366
599	Sabkha B	365
600	Sabkha B	361
601	Sabkha B	36
602	Sabkha B	359
603	Sabkha B	358
604	Sabkha B	358
605	Sabkha B	358
606	Sabkha B	357
607	Sabkha B	352
608	Sabkha B	351
609	Sabkha B	350
610	Sabkha B	350
611	Sabkha B	350
612	Sabkha B	347
613	Sabkha B	345
614	Sabkha B	343
615	Sabkha B	343
616	Sabkha B	343
617	Sabkha B	342
618	Sabkha B	342
619	Sabkha B	341
620	Sabkha B	34
621	Sabkha B	339
622	Sabkha B	337
623	Sabkha B	336
624	Sabkha B	333
625	Sabkha B	333
626	Sabkha B	332
627	Sabkha B	332
628	Sabkha B	332
629	Sabkha B	332
630	Sabkha B	331
631	Sabkha B	331
632	Sabkha B	330
633	Sabkha B	329
634	Sabkha B	329
635	Sabkha B	329
636	Sabkha B	328
637	Sabkha B	326
638	Sabkha B	326
639	Sabkha B	326
640	Sabkha B	326
641	Sabkha B	326
642	Sabkha B	326
643	Sabkha B	326
644	Sabkha B	326
645	Sabkha B	325
646	Sabkha B	325
647	Sabkha B	325
648	Sabkha B	324
649	Sabkha B	324
650	Sabkha B	322
651	Sabkha B	322
652	Sabkha B	322
653	Sabkha B	321
654	Sabkha B	319
655	Sabkha B	318
656	Sabkha B	318
657	Sabkha B	317
658	Sabkha B	316
659	Sabkha B	316
660	Sabkha B	316
661	Sabkha B	316
662	Sabkha B	315
663	Sabkha B	314
664	Sabkha B	314
665	Sabkha B	313
666	Sabkha B	313
667	Sabkha B	310
668	Sabkha B	310
669	Sabkha B	310
670	Sabkha B	308
671	Sabkha B	305
672	Sabkha B	305
673	Sabkha B	303
674	Sabkha B	303
675	Sabkha B	302
676	Sabkha B	3014
677	Sabkha B	300
678	Sabkha B	300
679	Sabkha B	297
680	Sabkha B	293
681	Sabkha B	291
682	Sabkha B	288
683	Sabkha B	287
684	Sabkha B	285
685	Sabkha B	284
686	Sabkha B	284
687	Sabkha B	284
688	Sabkha B	284
689	Sabkha B	284
690	Sabkha B	284
691	Sabkha B	284
692	Sabkha B	284
693	Sabkha B	284
694	Sabkha B	284
695	Sabkha B	284
696	Sabkha B	284
697	Sabkha B	284
698	Sabkha B	284
699	Sabkha B	284
700	Sabkha B	284
701	Sabkha B	284
702	Sabkha B	284
703	Sabkha B	284
704	Sabkha B	284
705	Sabkha B	284
706	Sabkha B	283
707	Sabkha B	283
708	Sabkha B	282
709	Sabkha B	282
710	Sabkha B	281
711	Sabkha B	281
712	Sabkha B	281
713	Sabkha B	281
714	Sabkha B	281
715	Sabkha B	279
716	Sabkha B	279
717	Sabkha B	2768
718	Sabkha B	275
719	Sabkha B	275
720	Sabkha B	275
721	Sabkha B	275
722	Sabkha B	275
723	Sabkha B	275
724	Sabkha B	275
725	Sabkha B	275
726	Sabkha B	274
727	Sabkha B	273
728	Sabkha B	272
729	Sabkha B	272
730	Sabkha B	270
731	Sabkha B	268
732	Sabkha B	267
733	Sabkha B	267
734	Sabkha B	266
735	Sabkha B	266
736	Sabkha B	266
737	Sabkha B	266
738	Sabkha B	266
739	Sabkha B	266
740	Sabkha B	266
741	Sabkha B	266
742	Sabkha B	266
743	Sabkha B	266
744	Sabkha B	266
745	Sabkha B	263
746	Sabkha B	260
747	Sabkha B	259
748	Sabkha B	257
749	Sabkha B	257
750	Sabkha B	256
751	Sabkha B	256
752	Sabkha B	256
753	Sabkha B	254
754	Sabkha B	253
755	Sabkha B	253
756	Sabkha B	253
757	Sabkha B	252
758	Sabkha B	252
759	Sabkha B	250
760	Sabkha B	248
761	Sabkha B	246
762	Sabkha B	244
763	Sabkha B	241
764	Sabkha B	241
765	Sabkha B	240
766	Sabkha B	240
767	Sabkha B	240
768	Sabkha B	240
769	Sabkha B	239
770	Sabkha B	239
771	Sabkha B	238
772	Sabkha B	237
773	Sabkha B	237
774	Sabkha B	234
775	Sabkha B	234
776	Sabkha B	234
777	Sabkha B	234
778	Sabkha B	234
779	Sabkha B	234
780	Sabkha B	2339
781	Sabkha B	233
782	Sabkha B	233
783	Sabkha B	232
784	Sabkha B	232
785	Sabkha B	232
786	Sabkha B	232
787	Sabkha B	231
788	Sabkha B	2306
789	Sabkha B	230
790	Sabkha B	230
791	Sabkha B	228
792	Sabkha B	227
793	Sabkha B	227
794	Sabkha B	224
795	Sabkha B	224
796	Sabkha B	223
797	Sabkha B	223
798	Sabkha B	222
799	Sabkha B	222
800	Sabkha B	221
801	Sabkha B	221
802	Sabkha B	221
803	Sabkha B	221
804	Sabkha B	221
805	Sabkha B	221
806	Sabkha B	221
807	Sabkha B	221
808	Sabkha B	221
809	Sabkha B	221
810	Sabkha B	2208
811	Sabkha B	220
812	Sabkha B	220
813	Sabkha B	220
814	Sabkha B	220
815	Sabkha B	219
816	Sabkha B	219
817	Sabkha B	219
818	Sabkha B	219
819	Sabkha B	219
820	Sabkha B	219
821	Sabkha B	219
822	Sabkha B	217
823	Sabkha B	217
824	Sabkha B	217
825	Sabkha B	216
826	Sabkha B	214
827	Sabkha B	214
828	Sabkha B	213
829	Sabkha B	213
830	Sabkha B	212
831	Sabkha B	212
832	Sabkha B	211
833	Sabkha B	210
834	Sabkha B	209
835	Sabkha B	208
836	Sabkha B	208
837	Sabkha B	207
838	Sabkha B	206
839	Sabkha B	206
840	Sabkha B	206
841	Sabkha B	205
842	Sabkha B	204
843	Sabkha B	204
844	Sabkha B	204
845	Sabkha B	204
846	Sabkha B	204
847	Sabkha B	204
848	Sabkha B	204
849	Sabkha B	204
850	Sabkha B	203
851	Sabkha B	203
852	Sabkha B	203
853	Sabkha B	203
854	Sabkha B	202
855	Sabkha B	201
856	Sabkha B	200
857	Sabkha B	200
858	Sabkha B	200
859	Sabkha B	198
860	Sabkha B	198
861	Sabkha B	196
862	Sabkha B	195
863	Sabkha B	195
864	Sabkha B	195
865	Sabkha B	193
866	Sabkha B	193
867	Sabkha B	192
868	Sabkha B	191
869	Sabkha B	191
870	Sabkha B	190
871	Sabkha B	189
872	Sabkha B	188
873	Sabkha B	188
874	Sabkha B	185
875	Sabkha B	185
876	Sabkha B	1847
877	Sabkha B	182
878	Sabkha B	182
879	Sabkha B	181
880	Sabkha B	180
881	Sabkha B	180
882	Sabkha B	179
883	Sabkha B	179
884	Sabkha B	179
885	Sabkha B	178
886	Sabkha B	176
887	Sabkha B	176
888	Sabkha B	175
889	Sabkha B	171
890	Sabkha B	171
891	Sabkha B	170
892	Sabkha B	169
893	Sabkha B	168
894	Sabkha B	167
895	Sabkha B	164
896	Sabkha B	163
897	Sabkha B	1624
898	Sabkha B	159
899	Sabkha B	158
900	Sabkha B	157
901	Sabkha B	156
902	Sabkha B	156
903	Sabkha B	155
904	Sabkha B	155
905	Sabkha B	153
906	Sabkha B	153
907	Sabkha B	153
908	Sabkha B	150
909	Sabkha B	149
910	Sabkha B	149
911	Sabkha B	148
912	Sabkha B	148
913	Sabkha B	147
914	Sabkha B	143
915	Sabkha B	1416
916	Sabkha B	141
917	Sabkha B	140
918	Sabkha B	139
919	Sabkha B	137
920	Sabkha B	135
921	Sabkha B	132
922	Sabkha B	132
923	Sabkha B	132
924	Sabkha B	1316
925	Sabkha B	130
926	Sabkha B	130
927	Sabkha B	130
928	Sabkha B	126
929	Sabkha B	125
930	Sabkha B	121
931	Sabkha B	121
932	Sabkha B	121
933	Sabkha B	119
934	Sabkha B	119
935	Sabkha B	118
936	Sabkha B	115
937	Sabkha B	115
938	Sabkha B	1135
939	Sabkha B	113
940	Sabkha B	110
941	Sabkha B	1074
942	Sabkha B	107
943	Sabkha B	107
944	Sabkha B	1060
945	Sabkha B	104
946	Sabkha B	1038
947	Sabkha B	103
948	Sabkha B	103
949	Sabkha B	102
950	Sabkha B	1017
951	Sabkha B	101
952	Sabkha B	101
953	Sabkha B	1005
954	Sabkha B	100
955	Sabkha C	92
956	Sabkha C	882
957	Sabkha C	882
958	Sabkha C	87
959	Sabkha C	847
960	Sabkha C	78
961	Sabkha C	78
962	Sabkha C	731
963	Sabkha C	73
964	Sabkha C	715
965	Sabkha C	67
966	Sabkha C	642
967	Sabkha C	598
968	Sabkha C	588
969	Sabkha C	557
970	Sabkha C	542
971	Sabkha C	500
972	Sabkha C	482
973	Sabkha C	472
974	Sabkha C	469
975	Sabkha C	399
976	Sabkha C	399
977	Sabkha C	399
978	Sabkha C	3876
979	Sabkha C	379
980	Sabkha C	376
981	Sabkha C	374
982	Sabkha C	374
983	Sabkha C	373
984	Sabkha C	373
985	Sabkha C	372
986	Sabkha C	3508
987	Sabkha C	340
988	Sabkha C	331
989	Sabkha C	331
990	Sabkha C	331
991	Sabkha C	331
992	Sabkha C	32
993	Sabkha C	316
994	Sabkha C	316
995	Sabkha C	311
996	Sabkha C	311
997	Sabkha C	311
998	Sabkha C	305
999	Sabkha C	291
1000	Sabkha C	290
1001	Sabkha C	287
1002	Sabkha C	287
1003	Sabkha C	287
1004	Sabkha C	287
1005	Sabkha C	283
1006	Sabkha C	283
1007	Sabkha C	282
1008	Sabkha C	282
1009	Sabkha C	281
1010	Sabkha C	2768
1011	Sabkha C	276
1012	Sabkha C	275
1013	Sabkha C	270
1014	Sabkha C	267
1015	Sabkha C	267
1016	Sabkha C	266
1017	Sabkha C	266
1018	Sabkha C	266
1019	Sabkha C	266
1020	Sabkha C	266
1021	Sabkha C	266
1022	Sabkha C	266
1023	Sabkha C	265
1024	Sabkha C	265
1025	Sabkha C	265
1026	Sabkha C	264
1027	Sabkha C	264
1028	Sabkha C	264
1029	Sabkha C	258
1030	Sabkha C	250
1031	Sabkha C	238
1032	Sabkha C	238
1033	Sabkha C	238
1034	Sabkha C	236
1035	Sabkha C	224
1036	Sabkha C	205
1037	Sabkha C	197
1038	Sabkha C	194
1039	Sabkha C	189
1040	Sabkha C	182
1041	Sabkha C	1624
1042	Sabkha C	159
1043	Sabkha C	144
1044	Sabkha C	135
1045	Sabkha C	1302
1046	Sabkha C	128
1047	Sabkha C	1251
1048	Sabkha C	125
1049	Sabkha C	117
1050	Sabkha C	115
1051	Sabkha D	944
1052	Sabkha D	92
1053	Sabkha D	92
1054	Sabkha D	912
1055	Sabkha D	86
1056	Sabkha D	837
1057	Sabkha D	836
1058	Sabkha D	828
1059	Sabkha D	78
1060	Sabkha D	77
1061	Sabkha D	758
1062	Sabkha D	75
1063	Sabkha D	75
1064	Sabkha D	744
1065	Sabkha D	743
1066	Sabkha D	730
1067	Sabkha D	693
1068	Sabkha D	693
1069	Sabkha D	68
1070	Sabkha D	68
1071	Sabkha D	676
1072	Sabkha D	65
1073	Sabkha D	641
1074	Sabkha D	641
1075	Sabkha D	634
1076	Sabkha D	628
1077	Sabkha D	611
1078	Sabkha D	611
1079	Sabkha D	611
1080	Sabkha D	611
1081	Sabkha D	611
1082	Sabkha D	611
1083	Sabkha D	611
1084	Sabkha D	599
1085	Sabkha D	598
1086	Sabkha D	597
1087	Sabkha D	587
1088	Sabkha D	584
1089	Sabkha D	571
1090	Sabkha D	570
1091	Sabkha D	569
1092	Sabkha D	569
1093	Sabkha D	567
1094	Sabkha D	558
1095	Sabkha D	553
1096	Sabkha D	549
1097	Sabkha D	53
1098	Sabkha D	53
1099	Sabkha D	53
1100	Sabkha D	53
1101	Sabkha D	53
1102	Sabkha D	53
1103	Sabkha D	53
1104	Sabkha D	53
1105	Sabkha D	508
1106	Sabkha D	500
1107	Sabkha D	498
1108	Sabkha D	479
1109	Sabkha D	478
1110	Sabkha D	474
1111	Sabkha D	468
1112	Sabkha D	465
1113	Sabkha D	460
1114	Sabkha D	455
1115	Sabkha D	454
1116	Sabkha D	451
1117	Sabkha D	449
1118	Sabkha D	439
1119	Sabkha D	420
1120	Sabkha D	416
1121	Sabkha D	409
1122	Sabkha D	408
1123	Sabkha D	391
1124	Sabkha D	389
1125	Sabkha D	388
1126	Sabkha D	387
1127	Sabkha D	386
1128	Sabkha D	385
1129	Sabkha D	385
1130	Sabkha D	385
1131	Sabkha D	384
1132	Sabkha D	381
1133	Sabkha D	377
1134	Sabkha D	376
1135	Sabkha D	373
1136	Sabkha D	373
1137	Sabkha D	373
1138	Sabkha D	373
1139	Sabkha D	370
1140	Sabkha D	363
1141	Sabkha D	361
1142	Sabkha D	361
1143	Sabkha D	361
1144	Sabkha D	361
1145	Sabkha D	361
1146	Sabkha D	361
1147	Sabkha D	361
1148	Sabkha D	361
1149	Sabkha D	361
1150	Sabkha D	361
1151	Sabkha D	361
1152	Sabkha D	361
1153	Sabkha D	353
1154	Sabkha D	350
1155	Sabkha D	339
1156	Sabkha D	334
1157	Sabkha D	332
1158	Sabkha D	331
1159	Sabkha D	329
1160	Sabkha D	327
1161	Sabkha D	326
1162	Sabkha D	326
1163	Sabkha D	326
1164	Sabkha D	324
1165	Sabkha D	324
1166	Sabkha D	322
1167	Sabkha D	318
1168	Sabkha D	317
1169	Sabkha D	316
1170	Sabkha D	315
1171	Sabkha D	315
1172	Sabkha D	313
1173	Sabkha D	312
1174	Sabkha D	304
1175	Sabkha D	292
1176	Sabkha D	285
1177	Sabkha D	273
1178	Sabkha D	273
1179	Sabkha D	267
1180	Sabkha D	263
1181	Sabkha D	263
1182	Sabkha D	263
1183	Sabkha D	260
1184	Sabkha D	257
1185	Sabkha D	252
1186	Sabkha D	240
1187	Sabkha D	231
1188	Sabkha D	226
1189	Sabkha D	225
1190	Sabkha D	220
1191	Sabkha D	219
1192	Sabkha D	215
1193	Sabkha D	211
1194	Sabkha D	210
1195	Sabkha D	205
1196	Sabkha D	203
1197	Sabkha D	203
1198	Sabkha D	201
1199	Sabkha D	195
1200	Sabkha D	193
1201	Sabkha D	182
1202	Sabkha D	174
1203	Sabkha D	173
1204	Sabkha D	159
1205	Sabkha D	159
1206	Sabkha D	154
1207	Sabkha D	150
1208	Sabkha D	146
1209	Sabkha D	145
1210	Sabkha D	144
1211	Sabkha D	143
1212	Sabkha D	137
1213	Sabkha D	1349
1214	Sabkha D	134
1215	Sabkha D	131
1216	Sabkha D	127
1217	Sabkha D	1263
1218	Sabkha D	1217
1219	Sabkha D	1217
1220	Sabkha D	107
1221	Sabkha D	106
1222	Sabkha E	96
1223	Sabkha E	913
1224	Sabkha E	913
1225	Sabkha E	861
1226	Sabkha E	841
1227	Sabkha E	728
1228	Sabkha E	640
1229	Sabkha E	623
1230	Sabkha E	617
1231	Sabkha E	568
1232	Sabkha E	568
1233	Sabkha E	524
1234	Sabkha E	521
1235	Sabkha E	521
1236	Sabkha E	521
1237	Sabkha E	521
1238	Sabkha E	519
1239	Sabkha E	509
1240	Sabkha E	504
1241	Sabkha E	494
1242	Sabkha E	491
1243	Sabkha E	463
1244	Sabkha E	458
1245	Sabkha E	455
1246	Sabkha E	455
1247	Sabkha E	453
1248	Sabkha E	442
1249	Sabkha E	421
1250	Sabkha E	390
1251	Sabkha E	376
1252	Sabkha E	376
1253	Sabkha E	375
1254	Sabkha E	373
1255	Sabkha E	367
1256	Sabkha E	367
1257	Sabkha E	367
1258	Sabkha E	359
1259	Sabkha E	333
1260	Sabkha E	333
1261	Sabkha E	333
1262	Sabkha E	321
1263	Sabkha E	316
1264	Sabkha E	315
1265	Sabkha E	303
1266	Sabkha E	266
1267	Sabkha E	266
1268	Sabkha E	266
1269	Sabkha E	266
1270	Sabkha E	257
1271	Sabkha E	256
1272	Sabkha E	246
1273	Sabkha E	246
1274	Sabkha E	240
1275	Sabkha E	231
1276	Sabkha E	223
1277	Sabkha E	220
1278	Sabkha E	220
1279	Sabkha E	219
1280	Sabkha E	218
1281	Sabkha E	213
1282	Sabkha E	209
1283	Sabkha E	206
1284	Sabkha E	205
1285	Sabkha E	205
1286	Sabkha E	205
1287	Sabkha E	205
1288	Sabkha E	1975
1289	Sabkha E	187
1290	Sabkha E	184
1291	Sabkha E	181
1292	Sabkha E	175
1293	Sabkha E	148
1294	Sabkha E	148
1295	Sabkha E	126
1296	Sabkha E	119
1297	Sabkha E	104

## Sheet: Figure5a
Euryarchaeota Methanobacteria	344
Euryarchaeota Halobacteria	201
Euryarchaeota	164
Crenarchaeota	83
Candidatus Bathyarchaeota	73
Candidatus Woesearchaeota	58
Unclassified Archaeon	50
Candidatus Euryarchaeota	41
Candidatus Thaumarchaeota	37
Euryarchaeota Thermoplasmata	35
Candidatus Lokiarchaeota	31
Candidatus Crenarchaeota	23
Candidatus Pacearchaeota	19
Nanoarchaeota	19
Thermoproteota	18
Thaumarchaeota	16
Candidatus Aenigmatarchaeota	13
Nitrososphaerota	13
Micrarchaeota	9
Candidatus Heimdallarchaeota	7
Candidatus Diapherotrites	6
Candidatus Korarchaeota	5
Candidatus Marsarchaeota	5
Candidatus Nezhaarchaeota	4
Heimdallarchaeota	3
Asgardarchaeota	2
Candidatus Hydrothermarchaeota	2
Candidatus Micrarchaeota	2
Candidatus Brockarchaeota	2
Candidatus Nanohalarchaeota	2
Candidatus Thorarchaeota	2
Bathyarchaeota	2
Candidatus Crenarchaeota	1
Lokiarchaeota	1
Candidatus Helarchaeota	1

## Sheet: Figure5b
Sample A			Sample B			Sample C			Sample D			Sample E
Candidatus Crenarchaeota	1		Candidatus Crenarchaeota	19		Candidatus Crenarchaeota	1		Candidatus Crenarchaeota	2		Bathyarchaeota	1
Candidatus Aenigmatarchaeota	3		Asgardarchaeota	1		Candidatus Aenigmatarchaeota	1		Asgardarchaeota	1		Candidatus Aenigmatarchaeota	1
Candidatus Bathyarchaeota	15		Bathyarchaeota	1		Candidatus Euryarchaeota	3		Candidatus Aenigmatarchaeota	2		Candidatus Bathyarchaeota	4
Candidatus Diapherotrites	3		Candidatus Aenigmatarchaeota	6		Candidatus Heimdallarchaeota	1		Candidatus Bathyarchaeota	9		Candidatus Brockarchaeota	1
Candidatus Euryarchaeota	9		Candidatus Bathyarchaeota	45		Candidatus Lokiarchaeota	4		Candidatus Euryarchaeota	5		Candidatus Crenarchaeota	1
Candidatus Lokiarchaeota	12		Candidatus Brockarchaeota	1		Candidatus Pacearchaeota	2		Candidatus Heimdallarchaeota	2		Candidatus Euryarchaeota	3
Candidatus Nezhaarchaeota	2		Candidatus Diapherotrites	3		Candidatus Thaumarchaeota	2		Candidatus Lokiarchaeota	3		Candidatus Korarchaeota	1
Candidatus Pacearchaeota	4		Candidatus Euryarchaeota	20		Candidatus Woesearchaeota	5		Candidatus Thaumarchaeota	6		Candidatus Lokiarchaeota	1
Candidatus Thaumarchaeota	2		Candidatus Heimdallarchaeota	4		Crenarchaeota	10		Candidatus Woesearchaeota	7		Candidatus Marsarchaeota	2
Candidatus Thorarchaeota	1		Candidatus Helarchaeota	1		Euryarchaeota	9		Crenarchaeota	14		Candidatus Nanohalarchaeota	1
Candidatus Woesearchaeota	10		Candidatus Hydrothermarchaeota	2		Euryarchaeota Halobacteria	7		Euryarchaeota	30		Candidatus Pacearchaeota	1
Crenarchaeota	13		Candidatus Korarchaeota	4		Euryarchaeota Methanobacteria	39		Euryarchaeota Halobacteria	22		Candidatus Thaumarchaeota	5
Euryarchaeota	24		Candidatus Lokiarchaeota	11		Euryarchaeota Thermoplasmata	1		Euryarchaeota Methanobacteria	52		Candidatus Woesearchaeota	4
Euryarchaeota Halobacteria	13		Candidatus Marsarchaeota	3		Nanoarchaeota	2		Heimdallarchaeota	1		Crenarchaeota	10
Euryarchaeota Methanobacteria	26		Candidatus Micrarchaeota	2		Nitrososphaerota	2		Micrarchaeota	2		Euryarchaeota	9
Euryarchaeota Thermoplasmata	4		Candidatus Nanohalarchaeota	3		Thaumarchaeota	1		Nanoarchaeota	1		Euryarchaeota Halobacteria	14
Heimdallarchaeota	1		Candidatus Pacearchaeota	12		Thermoproteota	1		Thaumarchaeota	2		Euryarchaeota Methanobacteria	6
Lokiarchaeota	1		Candidatus Thaumarchaeota	22		Unclassified Archaeon	3		Unclassified Archaeon	8		Euryarchaeota Thermoplasmata	4
Micrarchaeota	3		Candidatus Thorarchaeota	1								Nanoarchaeota	3
Nanoarchaeota	2		Candidatus Woesearchaeota	32								Thermoproteota	1
Nitrososphaerota	1		Crenarchaeota	40								Unclassified Archaeon	2
Thaumarchaeota	3		Euryarchaeota	94
Thermoproteota	4		Euryarchaeota Halobacteria	145
Unclassified Archaeon	9		Euryarchaeota Methanobacteria	221
			Euryarchaeota Thermoplasmata	21
			Heimdallarchaeota	1
			Micrarchaeota	4
			Nanoarchaeota	11
			Nitrososphaerota	8
			Thaumarchaeota	11
			Thermoproteota	7
			Unclassified Archaeon	27
