# Supplementary material for: Comparing Protein Stability in Modern and Ancient Sabkha Environments: Implications for Molecular Remnants on Ancient Mars
Source: Int J Mol Sci. 2025 Jun 21;26(13):5978. doi: 10.3390/ijms26135978 (PMC12250420; doi:10.3390/ijms26135978)
Supplement: Supplementary file 1 [file ijms-26-05978-s001.zip › ijms-3597639_Supplementary Materials S2-Raw Data for Sabkha.xlsx]

## Sheet: proteinGroups
Protein IDs	Majority protein IDs	Peptide counts (all)	Peptide counts (razor+unique)	Peptide counts (unique)	Fasta headers	Number of proteins	Peptides	Razor + unique peptides	Unique peptides	Library indices	Majority library index	Peptides BC-13	Peptides BC-17	Peptides BC-9	Peptides SA	Peptides SB	Peptides SC	Peptides SD	Peptides SE	Razor + unique peptides BC-13	Razor + unique peptides BC-17	Razor + unique peptides BC-9	Razor + unique peptides SA	Razor + unique peptides SB	Razor + unique peptides SC	Razor + unique peptides SD	Razor + unique peptides SE	Unique peptides BC-13	Unique peptides BC-17	Unique peptides BC-9	Unique peptides SA	Unique peptides SB	Unique peptides SC	Unique peptides SD	Unique peptides SE	Sequence coverage [%]	Unique + razor sequence coverage [%]	Unique sequence coverage [%]	Mol. weight [kDa]	Sequence length	Sequence lengths	Q-value	Score	Sequence coverage BC-13 [%]	Sequence coverage BC-17 [%]	Sequence coverage BC-9 [%]	Sequence coverage SA [%]	Sequence coverage SB [%]	Sequence coverage SC [%]
A0A977IGC8;A0A075MSL3;A0A060HFI8	A0A977IGC8;A0A075MSL3;A0A060HFI8	1;1;1	1;1;1	1;1;1	tr|A0A977IGC8|A0A977IGC8_9ARCH Uncharacterized protein OS=Nitrososphaera viennensis OX=1034015 GN=NWT39_05655 PE=4 SV=1;tr|A0A075MSL3|A0A075MSL3_9ARCH Transcriptional regulator OS=Candidatus Nitrososphaera evergladensis SR1 OX=1459636 GN=NTE_02517 PE=4 SV=	3	1	1	1	0	0	0	0	1	0	0	0	0	0	0	0	1	0	0	0	0	0	0	0	1	0	0	0	0	0	9.1	9.1	9.1	14.405	132	132;136;154	0	6.1285	0	0	9.1	0	0	0
A0A977IC30;A0A060HL84	A0A977IC30;A0A060HL84	1;1	1;1	1;1	tr|A0A977IC30|A0A977IC30_9ARCH Uncharacterized protein OS=Nitrososphaera viennensis OX=1034015 GN=NWT39_09860 PE=4 SV=1;tr|A0A060HL84|A0A060HL84_9ARCH Uncharacterized protein OS=Nitrososphaera viennensis EN76 OX=926571 GN=NVIE_020070 PE=4 SV=1	2	1	1	1	0	0	0	0	1	0	0	0	0	0	0	0	1	0	0	0	0	0	0	0	1	0	0	0	0	0	7.9	7.9	7.9	15.956	140	140;140	0	6.0489	0	0	7.9	0	0	0
A0A8T7GD08;A0A977IH28;A0A060HN84;A0A075MSZ5	A0A8T7GD08;A0A977IH28;A0A060HN84;A0A075MSZ5	1;1;1;1	1;1;1;1	1;1;1;1	tr|A0A8T7GD08|A0A8T7GD08_9ARCH Tetratricopeptide repeat protein OS=Nitrososphaera sp OX=1971748 GN=DA330_03125 PE=4 SV=1;tr|A0A977IH28|A0A977IH28_9ARCH Tetratricopeptide repeat protein OS=Nitrososphaera viennensis OX=1034015 GN=NWT39_04015 PE=4 SV=1;tr|A0A	4	1	1	1	0	0	0	0	0	0	0	1	0	0	0	0	0	0	0	1	0	0	0	0	0	0	0	1	0	0	2.7	2.7	2.7	42.343	372	372;374;374;376	0	6.1422	0	0	0	0	0	2.7
A0A977IH38;A0A060HRE7	A0A977IH38;A0A060HRE7	1;1	1;1	1;1	tr|A0A977IH38|A0A977IH38_9ARCH Phosphoglucosamine mutase OS=Nitrososphaera viennensis OX=1034015 GN=NWT39_07615 PE=3 SV=1;tr|A0A060HRE7|A0A060HRE7_9ARCH Alpha-D-phosphohexomutase OS=Nitrososphaera viennensis EN76 OX=926571 GN=NVIE_015310 PE=3 SV=1	2	1	1	1	0	0	0	0	0	0	1	0	0	0	0	0	0	0	1	0	0	0	0	0	0	0	1	0	0	0	3.2	3.2	3.2	46.35	439	439;441	0	5.8057	0	0	0	0	3.2	0
A0A062V270	A0A062V270	1	1	1	tr|A0A062V270|A0A062V270_9EURY Quinolinate synthase OS=Candidatus Methanoperedens nitroreducens OX=1392998 GN=nadA PE=3 SV=1	1	1	1	1	0	0	0	0	1	0	0	0	0	0	0	0	1	0	0	0	0	0	0	0	1	0	0	0	0	0	4.7	4.7	4.7	35.996	322	322	0	6.178	0	0	4.7	0	0	0
A0A062V4A3;A0A811T3T7	A0A062V4A3;A0A811T3T7	1;1	1;1	1;1	tr|A0A062V4A3|A0A062V4A3_9EURY Methyltransferase family protein OS=Candidatus Methanoperedens nitroreducens OX=1392998 GN=ANME2D_01581 PE=4 SV=1;tr|A0A811T3T7|A0A811T3T7_9EURY Methyltransferase domain protein OS=Candidatus Argoarchaeum ethanivorans OX=2608	2	1	1	1	0	0	0	1	0	0	0	0	0	0	0	1	0	0	0	0	0	0	0	1	0	0	0	0	0	0	6.9	6.9	6.9	21.987	188	188;259	0	6.0596	0	6.9	0	0	0	0
A0A062V652	A0A062V652	1	1	1	tr|A0A062V652|A0A062V652_9EURY S-layer like family, C-terminal region OS=Candidatus Methanoperedens nitroreducens OX=1392998 GN=ANME2D_02476 PE=4 SV=1	1	1	1	1	0	0	0	0	1	0	0	0	0	0	0	0	1	0	0	0	0	0	0	0	1	0	0	0	0	0	3.1	3.1	3.1	35.431	319	319	0	6.0827	0	0	3.1	0	0	0
A0A062V765	A0A062V765	1	1	1	tr|A0A062V765|A0A062V765_9EURY TIGR00269 family protein OS=Candidatus Methanoperedens nitroreducens OX=1392998 GN=ANME2D_00216 PE=4 SV=1	1	1	1	1	0	0	0	0	0	0	1	0	0	0	0	0	0	0	1	0	0	0	0	0	0	0	1	0	0	0	4.7	4.7	4.7	33.712	297	297	0	5.9354	0	0	0	0	4.7	0
A0A062VB25	A0A062VB25	1	1	1	tr|A0A062VB25|A0A062VB25_9EURY Endonuclease IV OS=Candidatus Methanoperedens nitroreducens OX=1392998 GN=ANME2D_00938 PE=4 SV=1	1	1	1	1	0	0	0	0	1	0	0	0	0	0	0	0	1	0	0	0	0	0	0	0	1	0	0	0	0	0	4.4	4.4	4.4	30.493	271	271	0	6.0152	0	0	4.4	0	0	0
A3CWY4;A0A2I0NMF7;A0A063ZC67	A3CWY4;A0A2I0NMF7;A0A063ZC67	1;1;1	1;1;1	1;1;1	tr|A3CWY4|A3CWY4_METMJ Probable ribosomal RNA small subunit methyltransferase A OS=Methanoculleus marisnigri (strain ATCC 35101 / DSM 1498 / JR1) OX=368407 GN=rsmA PE=3 SV=1;tr|A0A2I0NMF7|A0A2I0NMF7_9EURY Probable ribosomal RNA small subunit methyltransfer	3	1	1	1	0	0	0	0	1	0	0	0	0	0	0	0	1	0	0	0	0	0	0	0	1	0	0	0	0	0	5.1	5.1	5.1	28.517	257	257;257;257	0	6.0044	0	0	5.1	0	0	0
A0A063ZP01	A0A063ZP01	1	1	1	tr|A0A063ZP01|A0A063ZP01_9EURY Thioredoxin domain-containing protein OS=Halostagnicola sp. A56 OX=1495067 GN=EL22_05485 PE=4 SV=1	1	1	1	1	0	0	0	0	0	0	1	0	0	0	0	0	0	0	1	0	0	0	0	0	0	0	1	0	0	0	5.2	5.2	5.2	20.28	191	191	0	5.7811	0	0	0	0	5.2	0
A0A7M3Z9Q8;A0A2D9G8T0;A0A075HU41;A0A2A5VJN1;A0A2D7T8I7;A0A2E6DV94;A0A432I0K9;A0A2E6IA86;A0A842PG58;A0A832YG43;A0A7J4NI41;A0A7C8D5G2;A0A2E6F5H5;A0A7C7MEG7;A0A2E7G336;A0A519DJA2;A0A327HNQ4;A0A2V4DJQ5;A0A2V3HZP1;A0A2E7SG45;A0A2E7KNH0;A0A075FJT5;A0A550GJF4;A0A2E4YY30;A0A6V8EG99;A0A075HBB9;A0A534KKN2;A0A2E0K5Z3;A0A7C7CN49;A0A0H4T8N6;A0A8T5R0N9;A0A1F9Z9J4;A0A534LES8;A0A523YK76;A0A534HT56;A0A534IZ60;A0A…	A0A7M3Z9Q8;A0A2D9G8T0;A0A075HU41;A0A2A5VJN1;A0A2D7T8I7;A0A2E6DV94;A0A432I0K9;A0A2E6IA86;A0A842PG58;A0A832YG43;A0A7J4NI41;A0A7C8D5G2;A0A2E6F5H5;A0A7C7MEG7;A0A2E7G336;A0A519DJA2;A0A327HNQ4;A0A2V4DJQ5;A0A2V3HZP1;A0A2E7SG45;A0A2E7KNH0;A0A075FJT5;A0A550GJF4;A0A2E4YY30;A0A6V8EG99;A0A075HBB9;A0A534KKN2;A0A2E0K5Z3;A0A7C7CN49;A0A0H4T8N6;A0A8T5R0N9;A0A1F9Z9J4;A0A534LES8;A0A523YK76;A0A534HT56;A0A534IZ60;A0A…	1;1;1;1;1;1;1;1;1;1;1;1;1;1;1;1;1;1;1;1;1;1;1;1;1;1;1;1;1;1;1;1;1;1;1;1;1;1;1;1;1;1;1;1;1;1;1;1;1;1;1	1;1;1;1;1;1;1;1;1;1;1;1;1;1;1;1;1;1;1;1;1;1;1;1;1;1;1;1;1;1;1;1;1;1;1;1;1;1;1;1;1;1;1;1;1;1;1;1;1;1;1	1;1;1;1;1;1;1;1;1;1;1;1;1;1;1;1;1;1;1;1;1;1;1;1;1;1;1;1;1;1;1;1;1;1;1;1;1;1;1;1;1;1;1;1;1;1;1;1;1;1;1	tr|A0A7M3Z9Q8|A0A7M3Z9Q8_9ARCH Acyl-CoA carboxylase subunit beta OS=Candidatus Poseidoniales archaeon OX=2163009 GN=D7H97_01835 PE=4 SV=1;tr|A0A2D9G8T0|A0A2D9G8T0_9EURY Methylmalonyl-CoA carboxyltransferase OS=Euryarchaeota archaeon OX=2026739 GN=CL983_033	51	1	1	1	0	0	0	0	1	0	0	0	0	0	0	0	1	0	0	0	0	0	0	0	1	0	0	0	0	0	3.5	3.5	3.5	40.289	368	368;517;517;517;517;517;517;517;517;517;517;517;517;517;517;517;517;517;517;517;517;517;518;518;517;517;516;517;487;509;514;515;516;516;516;516;516;516;368;516;516;516;516;516;516;517;517;517;517;517;541	0	6.1002	0	0	3.5	0	0	0
A0A075FMX0	A0A075FMX0	1	1	1	tr|A0A075FMX0|A0A075FMX0_9EURY Uncharacterized protein OS=uncultured marine group II/III euryarchaeote AD1000_29_E08 OX=1457749 PE=4 SV=1	1	1	1	1	0	0	0	0	1	0	0	0	0	0	0	0	1	0	0	0	0	0	0	0	1	0	0	0	0	0	2.6	2.6	2.6	65.687	567	567	0	6.1036	0	0	2.6	0	0	0
A0A6V8EK76;A0A367I1J8;A0A2D7L7I4;A0A075FU69	A0A6V8EK76;A0A367I1J8;A0A2D7L7I4;A0A075FU69	1;1;1;1	1;1;1;1	1;1;1;1	tr|A0A6V8EK76|A0A6V8EK76_9ARCH Aminopeptidase OS=Candidatus Poseidoniales archaeon OX=2163009 GN=D7I15_04305 PE=3 SV=1;tr|A0A367I1J8|A0A367I1J8_9ARCH Aminopeptidase OS=Candidatus Poseidoniales archaeon OX=2163009 GN=DBX06_06120 PE=3 SV=1;tr|A0A2D7L7I4|A0A2	4	1	1	1	0	0	0	0	1	0	0	0	0	0	0	0	1	0	0	0	0	0	0	0	1	0	0	0	0	0	2.2	2.2	2.2	51.347	448	448;448;448;448	0	5.9818	0	0	2.2	0	0	0
A0A2E4K4M9;A0A2E0QFF7;A0A075FUA9	A0A2E4K4M9;A0A2E0QFF7;A0A075FUA9	1;1;1	1;1;1	1;1;1	tr|A0A2E4K4M9|A0A2E4K4M9_9EURY Glyceraldehyde-3-phosphate dehydrogenase OS=Euryarchaeota archaeon OX=2026739 GN=gap PE=3 SV=1;tr|A0A2E0QFF7|A0A2E0QFF7_9EURY Glyceraldehyde-3-phosphate dehydrogenase OS=Euryarchaeota archaeon OX=2026739 GN=gap PE=3 SV=1;tr|A	3	1	1	1	0	0	0	0	0	1	0	0	0	0	0	0	0	1	0	0	0	0	0	0	0	1	0	0	0	0	3.8	3.8	3.8	36.981	346	346;346;366	0	6.0084	0	0	0	3.8	0	0
A0A075FXG0	A0A075FXG0	1	1	1	tr|A0A075FXG0|A0A075FXG0_9EURY Phosphate uptake regulator OS=uncultured marine group II/III euryarchaeote AD1000_44_A01 OX=1457773 PE=4 SV=1	1	1	1	1	0	0	0	0	0	0	0	0	1	0	0	0	0	0	0	0	1	0	0	0	0	0	0	0	1	0	3.8	3.8	3.8	36.502	318	318	0	5.8795	0	0	0	0	0	0
A0A075G1D7	A0A075G1D7	1	1	1	tr|A0A075G1D7|A0A075G1D7_9ARCH Elongation factor 1-alpha OS=uncultured marine thaumarchaeote AD1000_66_F10 OX=1455930 GN=tuf PE=3 SV=1	1	1	1	1	0	0	0	0	1	0	0	0	0	0	0	0	1	0	0	0	0	0	0	0	1	0	0	0	0	0	3.7	3.7	3.7	46.499	429	429	0	6.1672	0	0	3.7	0	0	0
A0A519C4H8;A0A075GWX6;A0A075G299	A0A519C4H8;A0A075GWX6;A0A075G299	1;1;1	1;1;1	1;1;1	tr|A0A519C4H8|A0A519C4H8_9ARCH Glycosyl transferase OS=Nitrososphaerota archaeon OX=2026795 GN=CXT79_01815 PE=4 SV=1;tr|A0A075GWX6|A0A075GWX6_9ARCH Glycosyl transferase family protein OS=uncultured marine thaumarchaeote KM3_190_E06 OX=1456078 PE=4 SV=1;tr|	3	1	1	1	0	0	0	0	0	0	1	0	0	0	0	0	0	0	1	0	0	0	0	0	0	0	1	0	0	0	1.9	1.9	1.9	75.946	673	673;676;676	0	5.9081	0	0	0	0	1.9	0
A0A075G3X5	A0A075G3X5	1	1	1	tr|A0A075G3X5|A0A075G3X5_9ARCH Aspartate kinase OS=uncultured marine thaumarchaeote AD1000_80_D11 OX=1455942 PE=4 SV=1	1	1	1	1	0	0	0	0	0	0	1	0	0	0	0	0	0	0	1	0	0	0	0	0	0	0	1	0	0	0	16.7	16.7	16.7	9.0064	84	84	0	6.2052	0	0	0	0	16.7	0
A0A8S8Z121;A0A075I1P1;A0A832YH78;A0A7K4N9S5;A0A075HVI7;A0A075G751;A0A075I3R3	A0A8S8Z121;A0A075I1P1;A0A832YH78;A0A7K4N9S5;A0A075HVI7;A0A075G751;A0A075I3R3	1;1;1;1;1;1;1	1;1;1;1;1;1;1	1;1;1;1;1;1;1	tr|A0A8S8Z121|A0A8S8Z121_9ARCH J domain-containing protein OS=Nitrososphaerota archaeon OX=2026795 GN=CM1200mP23_3990 PE=4 SV=1;tr|A0A075I1P1|A0A075I1P1_9ARCH Chaperone protein (DnaJ) OS=uncultured marine thaumarchaeote SAT1000_06_A02 OX=1456359 GN=dnaJ PE	7	1	1	1	0	0	0	0	0	0	1	0	0	0	0	0	0	0	1	0	0	0	0	0	0	0	1	0	0	0	30.6	30.6	30.6	4.1227	36	36;358;366;366;366;366;367	0	5.8862	0	0	0	0	30.6	0
A0A842MZJ8;A0A7J9QBA3;A0A832WC15;K0BD49;A0A8T5K0H5;A0A8T4BHJ0;A0A8J8VUR7;A0A843BLQ2;A0A7K4F3A0;A0A838YLP8;A0A836T2C5;A0A835X201;A0A8T5H6V4;A0A9D3B4U4;A0A0T5ZFG9;I3D0X1;K0B914;A0A7K4P0F3;A0A7K4MRV4;A0A8T5EWE7;A0A3G1B5R3;A0A5J4DPT3;A0A832RWK9;A0A812F1J7;V6AUE0;A0A7K4DSR2;A0A7J9QFR6;A0A075HHR3;A0A7D5RF31;A0A7D5R5E9;A0A8T5EFW7;A0A842P5S4;A0A8T3XRZ9;A0A7K4FAJ0;A0A3N0A4C5;A0A3N0A1L3;A0A3N0A0J8;A0A3M9ZU…	A0A842MZJ8;A0A7J9QBA3;A0A832WC15;K0BD49;A0A8T5K0H5;A0A8T4BHJ0;A0A8J8VUR7;A0A843BLQ2;A0A7K4F3A0;A0A838YLP8;A0A836T2C5;A0A835X201;A0A8T5H6V4;A0A9D3B4U4;A0A0T5ZFG9;I3D0X1;K0B914;A0A7K4P0F3;A0A7K4MRV4;A0A8T5EWE7;A0A3G1B5R3;A0A5J4DPT3;A0A832RWK9;A0A812F1J7;V6AUE0;A0A7K4DSR2;A0A7J9QFR6;A0A075HHR3;A0A7D5RF31;A0A7D5R5E9;A0A8T5EFW7;A0A842P5S4;A0A8T3XRZ9;A0A7K4FAJ0;A0A3N0A4C5;A0A3N0A1L3;A0A3N0A0J8;A0A3M9ZU…	1;1;1;1;1;1;1;1;1;1;1;1;1;1;1;1;1;1;1;1;1;1;1;1;1;1;1;1;1;1;1;1;1;1;1;1;1;1;1;1;1;1;1;1;1;1;1;1;1;1;1;1	1;1;1;1;1;1;1;1;1;1;1;1;1;1;1;1;1;1;1;1;1;1;1;1;1;1;1;1;1;1;1;1;1;1;1;1;1;1;1;1;1;1;1;1;1;1;1;1;1;1;1;1	1;1;1;1;1;1;1;1;1;1;1;1;1;1;1;1;1;1;1;1;1;1;1;1;1;1;1;1;1;1;1;1;1;1;1;1;1;1;1;1;1;1;1;1;1;1;1;1;1;1;1;1	tr|A0A842MZJ8|A0A842MZJ8_9ARCH AIPR family protein OS=Candidatus Nitrosopelagicus sp OX=2026808 GN=H8E89_02560 PE=4 SV=1;tr|A0A7J9QBA3|A0A7J9QBA3_9ARCH AIPR family protein OS=Nitrosopumilaceae archaeon OX=2202732 GN=H2B04_06460 PE=4 SV=1;tr|A0A832WC15|A0A8	52	1	1	1	0	0	0	0	1	0	0	0	0	0	0	0	1	0	0	0	0	0	0	0	1	0	0	0	0	0	7	7	7	21.856	186	186;265;583;583;583;583;583;583;583;583;583;583;583;583;585;583;583;583;583;583;584;584;584;584;584;583;583;583;583;583;279;361;439;542;582;582;582;582;583;583;583;583;583;583;583;583;583;583;583;583;583;585	0	6.0401	0	0	7	0	0	0
A0A075GBA8;A0A842PBA3	A0A075GBA8;A0A842PBA3	1;1	1;1	1;1	tr|A0A075GBA8|A0A075GBA8_9EURY PD-(D/E)XK endonuclease-like domain-containing protein OS=uncultured marine group II/III euryarchaeote KM3_136_C10 OX=1457867 PE=4 SV=1;tr|A0A842PBA3|A0A842PBA3_9EURY PD-(D/E)XK endonuclease-like domain-containing protein OS=	2	1	1	1	0	0	0	0	1	0	0	0	0	0	0	0	1	0	0	0	0	0	0	0	1	0	0	0	0	0	3.7	3.7	3.7	41.114	377	377;631	0	6.024	0	0	3.7	0	0	0
A0A075GDE9	A0A075GDE9	1	1	1	tr|A0A075GDE9|A0A075GDE9_9ARCH Branched-chain-amino-acid aminotransferase OS=uncultured marine thaumarchaeote KM3_153_F09 OX=1456019 GN=ilvE PE=3 SV=1	1	1	1	1	0	0	0	0	1	0	0	0	0	0	0	0	1	0	0	0	0	0	0	0	1	0	0	0	0	0	3.9	3.9	3.9	28.985	257	257	0	6.0044	0	0	3.9	0	0	0
A0A075GKN9	A0A075GKN9	1	1	1	tr|A0A075GKN9|A0A075GKN9_9EURY PKD/Chitinase domain-containing protein OS=uncultured marine group II/III euryarchaeote KM3_155_G07 OX=1457898 PE=4 SV=1	1	1	1	1	0	0	0	0	1	0	0	0	0	0	0	0	1	0	0	0	0	0	0	0	1	0	0	0	0	0	1	1	1	173.96	1622	1622	0	6.0341	0	0	1	0	0	0
A0A075I584;A0A7C7X2I8;A0A832YDN4;A0A519C2Q1;A0A075GPC6	A0A075I584;A0A7C7X2I8;A0A832YDN4;A0A519C2Q1;A0A075GPC6	1;1;1;1;1	1;1;1;1;1	1;1;1;1;1	tr|A0A075I584|A0A075I584_9ARCH isoleucine--tRNA ligase OS=uncultured marine thaumarchaeote SAT1000_06_F08 OX=1456362 GN=IARS PE=4 SV=1;tr|A0A7C7X2I8|A0A7C7X2I8_9ARCH isoleucine--tRNA ligase OS=Candidatus Nitrosopelagicus sp OX=2026808 GN=EYQ87_06255 PE=3 S	5	1	1	1	0	0	0	0	1	0	0	0	0	0	0	0	1	0	0	0	0	0	0	0	1	0	0	0	0	0	3	3	3	45.837	394	394;1022;1066;1066;1068	0	6.0911	0	0	3	0	0	0
A0A8S8Z6N4;A0A7K4N7C7;K0B6M7;I3D0Y1;A0A8T4X140;A0A8J4XI87;A0A8T5I2S0;A0A8T6VQI0;A0A843CDI8;A0A2S2KP11;A0A9D2XAG6;A0A843BJP2;A0A8T5EES8;A0A842PE36;A0A838AIC8;A0A836T4X0;A0A6A8MKS3;A9A5J8;A0A835X9E3;A0A0P8Y2I9;A0A2Z2HK41;A0A388QMN5;A0A3G1B5N8;A0A0D5C3G9;A0A2D7BPN9;S2E1L3;A0A3M6K3A7;V6ASY9;A0A5J4DW89;A0A838YDS5;F9CWK7;A0A812F389;A0A835WZN7;A0A8T4X739;A0A3M6KCR0;A0A8T6YPC8;A0A7C2XCH0;A0A836BKL8;A0A84…	A0A8S8Z6N4;A0A7K4N7C7;K0B6M7;I3D0Y1;A0A8T4X140;A0A8J4XI87;A0A8T5I2S0;A0A8T6VQI0;A0A843CDI8;A0A2S2KP11;A0A9D2XAG6;A0A843BJP2;A0A8T5EES8;A0A842PE36;A0A838AIC8;A0A836T4X0;A0A6A8MKS3;A9A5J8;A0A835X9E3;A0A0P8Y2I9;A0A2Z2HK41;A0A388QMN5;A0A3G1B5N8;A0A0D5C3G9;A0A2D7BPN9;S2E1L3;A0A3M6K3A7;V6ASY9;A0A5J4DW89;A0A838YDS5;F9CWK7;A0A812F389;A0A835WZN7;A0A8T4X739;A0A3M6KCR0;A0A8T6YPC8;A0A7C2XCH0;A0A836BKL8;A0A84…	1;1;1;1;1;1;1;1;1;1;1;1;1;1;1;1;1;1;1;1;1;1;1;1;1;1;1;1;1;1;1;1;1;1;1;1;1;1;1;1;1;1;1;1;1;1;1;1;1;1;1;1;1;1;1;1;1;1;1;1;1;1;1;1;1;1;1;1;1;1;1;1;1;1;1;1;1;1;1;1;1;1;1;1;1;1;1;1;1;1;1;1;1;1;1;1;1;1;1;1;1;1;1;1;1;1;1;1;1;1;1;1;1;1;1;1;1;1;1;1;1;1;1;1;1;1;1;1;1;1;1;1;1;1;1;1;1;1;1	1;1;1;1;1;1;1;1;1;1;1;1;1;1;1;1;1;1;1;1;1;1;1;1;1;1;1;1;1;1;1;1;1;1;1;1;1;1;1;1;1;1;1;1;1;1;1;1;1;1;1;1;1;1;1;1;1;1;1;1;1;1;1;1;1;1;1;1;1;1;1;1;1;1;1;1;1;1;1;1;1;1;1;1;1;1;1;1;1;1;1;1;1;1;1;1;1;1;1;1;1;1;1;1;1;1;1;1;1;1;1;1;1;1;1;1;1;1;1;1;1;1;1;1;1;1;1;1;1;1;1;1;1;1;1;1;1;1;1	1;1;1;1;1;1;1;1;1;1;1;1;1;1;1;1;1;1;1;1;1;1;1;1;1;1;1;1;1;1;1;1;1;1;1;1;1;1;1;1;1;1;1;1;1;1;1;1;1;1;1;1;1;1;1;1;1;1;1;1;1;1;1;1;1;1;1;1;1;1;1;1;1;1;1;1;1;1;1;1;1;1;1;1;1;1;1;1;1;1;1;1;1;1;1;1;1;1;1;1;1;1;1;1;1;1;1;1;1;1;1;1;1;1;1;1;1;1;1;1;1;1;1;1;1;1;1;1;1;1;1;1;1;1;1;1;1;1;1	tr|A0A8S8Z6N4|A0A8S8Z6N4_9ARCH Uncharacterized protein OS=Candidatus Nitrosopelagicus sp OX=2026808 GN=Ct9H300mP17_15550 PE=4 SV=1;tr|A0A7K4N7C7|A0A7K4N7C7_9ARCH Uncharacterized protein OS=Marine Group I thaumarchaeote OX=2511932 GN=HX840_06035 PE=4 SV=1;t	139	1	1	1	0	0	0	0	1	0	0	0	0	0	0	0	1	0	0	0	0	0	0	0	1	0	0	0	0	0	16.1	16.1	16.1	7.4748	62	62;113;113;113;113;113;113;113;113;113;113;113;113;113;113;113;113;113;113;113;113;113;113;113;113;113;113;113;113;113;113;113;113;113;113;113;113;116;116;114;114;114;114;114;113;114;114;114;114;114;114;114;114;114;113;113;113;113;113;113;114;113;113;113;113;113;113;113;113;113;99;110;110;110;110;110;110;110;109;113;109;109;109;109;109;109;109;109;109;84;85;85;93;93;94;111;95;102;102;102;103;109;…	0	6.1463	0	0	16.1	0	0	0
A0A8S8YJR2;A0A075GU85;A0A075HP62;A0A8S8YZM5;A0A8S8YBH9;A0A2D6DPA9;A0A2E4WUL2;A0A2E7LPZ4;A0A8S8XJY4;A0A327H1G4;A0A7M3WG53;A0A7J4N3K1;A0A2V3I5Q0;A0A8S8ZCC8;A0A2V3HXH4;A0A2A5VUG6;A0A7J4DCL8;A0A075HHW9	A0A8S8YJR2;A0A075GU85;A0A075HP62;A0A8S8YZM5;A0A8S8YBH9;A0A2D6DPA9;A0A2E4WUL2;A0A2E7LPZ4;A0A8S8XJY4;A0A327H1G4;A0A7M3WG53;A0A7J4N3K1;A0A2V3I5Q0;A0A8S8ZCC8;A0A2V3HXH4;A0A2A5VUG6;A0A7J4DCL8;A0A075HHW9	1;1;1;1;1;1;1;1;1;1;1;1;1;1;1;1;1;1	1;1;1;1;1;1;1;1;1;1;1;1;1;1;1;1;1;1	1;1;1;1;1;1;1;1;1;1;1;1;1;1;1;1;1;1	tr|A0A8S8YJR2|A0A8S8YJR2_9EURY Proteasome assembly chaperone family protein OS=Euryarchaeota archaeon OX=2026739 GN=Ct9H90mP21_0080 PE=4 SV=1;tr|A0A075GU85|A0A075GU85_9EURY Archaeal enzymes of ATP-grasp superfamily OS=uncultured marine group II/III euryarc	18	1	1	1	0	0	0	0	1	0	0	0	0	0	0	0	1	0	0	0	0	0	0	0	1	0	0	0	0	0	6	6	6	17.759	166	166;261;279;279;267;267;267;267;267;267;267;267;266;266;266;266;266;279	0	5.9699	0	0	6	0	0	0
A0A1J5SRZ9;A0A075GUV0	A0A1J5SRZ9;A0A075GUV0	1;1	1;1	1;1	tr|A0A1J5SRZ9|A0A1J5SRZ9_9ARCH Laminin G domain-containing protein OS=Marine Group III euryarchaeote CG-Bathy2 OX=1889002 GN=BEU05_00925 PE=4 SV=1;tr|A0A075GUV0|A0A075GUV0_9EURY Putative Gingipain R (Ina) OS=uncultured marine group II/III euryarchaeote KM3	2	1	1	1	0	0	0	0	1	0	0	1	0	0	0	0	1	0	0	1	0	0	0	0	1	0	0	1	0	0	0.4	0.4	0.4	381.47	3508	3508;3876	0	6.1408	0	0	0.4	0	0	0.4
A0A075GVY5	A0A075GVY5	1	1	1	tr|A0A075GVY5|A0A075GVY5_9ARCH DNA-cytosine methyltransferase (DNMT, dcm) OS=uncultured marine thaumarchaeote KM3_26_B10 OX=1456107 GN=DNMT PE=3 SV=1	1	1	1	1	0	0	0	0	1	0	0	0	0	0	0	0	1	0	0	0	0	0	0	0	1	0	0	0	0	0	3.6	3.6	3.6	44.178	390	390	0	5.9711	0	0	3.6	0	0	0
A0A2E9W5S0;A0A2E9VHN0;A0A2D6US83;A0A1J5SWV8;A0A075HVG7;A0A075H517;A0A075GW90	A0A2E9W5S0;A0A2E9VHN0;A0A2D6US83;A0A1J5SWV8;A0A075HVG7;A0A075H517;A0A075GW90	1;1;1;1;1;1;1	1;1;1;1;1;1;1	1;1;1;1;1;1;1	tr|A0A2E9W5S0|A0A2E9W5S0_9EURY 50S ribosomal protein L3 (Fragment) OS=Euryarchaeota archaeon OX=2026739 GN=CMA52_02225 PE=3 SV=1;tr|A0A2E9VHN0|A0A2E9VHN0_9EURY 50S ribosomal protein L3 (Fragment) OS=Euryarchaeota archaeon OX=2026739 GN=CMA55_02830 PE=3 SV=	7	1	1	1	0	0	0	0	1	0	0	0	0	0	0	0	1	0	0	0	0	0	0	0	1	0	0	0	0	0	4.6	4.6	4.6	36.188	327	327;327;336;336;336;336;336	0	6.0991	0	0	4.6	0	0	0
A0A075HLX1;A0A7K4N0B4;A0A7K4MEK4	A0A075HLX1;A0A7K4N0B4;A0A7K4MEK4	1;1;1	1;1;1	1;1;1	tr|A0A075HLX1|A0A075HLX1_9ARCH Putative ATP-dependent endonuclease OS=uncultured marine thaumarchaeote KM3_70_D05 OX=1456251 PE=4 SV=1;tr|A0A7K4N0B4|A0A7K4N0B4_9ARCH AAA family ATPase OS=Marine Group I thaumarchaeote OX=2511932 GN=HX834_05815 PE=4 SV=1;tr|	3	1	1	1	0	0	0	0	1	0	0	0	0	0	0	0	1	0	0	0	0	0	0	0	1	0	0	0	0	0	1.9	1.9	1.9	79.297	686	686;691;691	0	6.0989	0	0	1.9	0	0	0
A0A075HM78	A0A075HM78	1	1	1	tr|A0A075HM78|A0A075HM78_9ARCH Shikimate kinase OS=uncultured marine thaumarchaeote KM3_75_F06 OX=1456280 GN=aroK PE=3 SV=1	1	1	1	1	0	0	0	0	0	0	0	0	1	0	0	0	0	0	0	0	1	0	0	0	0	0	0	0	1	0	7.2	7.2	7.2	21.084	195	195	0	5.9803	0	0	0	0	0	0
A0A368B0V1;A0A075HQQ8	A0A368B0V1;A0A075HQQ8	1;1	1;1	1;1	tr|A0A368B0V1|A0A368B0V1_9ARCH DUF432 domain-containing protein OS=Nitrosopumilus sp OX=2024843 GN=DBX08_05670 PE=4 SV=1;tr|A0A075HQQ8|A0A075HQQ8_9ARCH DUF432 domain-containing protein OS=uncultured marine thaumarchaeote KM3_84_A09 OX=1456310 PE=4 SV=1	2	1	1	1	0	0	0	1	0	0	0	0	0	0	0	1	0	0	0	0	0	0	0	1	0	0	0	0	0	0	4	4	4	28.284	250	250;253	0	6.0864	0	4	0	0	0	0
A0A075LTR7	A0A075LTR7	1	1	1	tr|A0A075LTR7|A0A075LTR7_9EURY ATPase AAA OS=Palaeococcus pacificus DY20341 OX=1343739 GN=PAP_04830 PE=3 SV=1	1	1	1	1	0	0	0	0	1	0	0	0	0	0	0	0	1	0	0	0	0	0	0	0	1	0	0	0	0	0	1.9	1.9	1.9	89.207	801	801	0	6.1015	0	0	1.9	0	0	0
A0A075LVB2	A0A075LVB2	1	1	1	tr|A0A075LVB2|A0A075LVB2_9EURY Putative HTH-type transcriptional regulatory protein PAP_07765 OS=Palaeococcus pacificus DY20341 OX=1343739 GN=PAP_07765 PE=3 SV=1	1	1	1	1	0	0	0	0	1	0	0	0	0	0	0	0	1	0	0	0	0	0	0	0	1	0	0	0	0	0	3.1	3.1	3.1	36.814	324	324	0	6.0761	0	0	3.1	0	0	0
A0A075LVB5	A0A075LVB5	1	1	1	tr|A0A075LVB5|A0A075LVB5_9EURY Uncharacterized protein OS=Palaeococcus pacificus DY20341 OX=1343739 GN=PAP_07790 PE=4 SV=1	1	1	1	1	0	0	0	0	1	0	0	0	0	0	0	0	1	0	0	0	0	0	0	0	1	0	0	0	0	0	2.4	2.4	2.4	66.231	586	586	0	6.1538	0	0	2.4	0	0	0
A0A7C0TY70;W0I869;A0A075LZ62;A0A662NH09	A0A7C0TY70;W0I869;A0A075LZ62;A0A662NH09	1;1;1;1	1;1;1;1	1;1;1;1	tr|A0A7C0TY70|A0A7C0TY70_THELI Class I SAM-dependent methyltransferase (Fragment) OS=Thermococcus litoralis OX=2265 GN=ENF72_00005 PE=4 SV=1;tr|W0I869|W0I869_9EURY Putative methyltransferase OS=Thermococcus paralvinellae OX=582419 GN=TES1_1280 PE=4 SV=1;tr	4	1	1	1	0	0	0	0	0	0	0	0	0	1	0	0	0	0	0	0	0	1	0	0	0	0	0	0	0	1	4.6	4.6	4.6	25.351	218	218;246;246;250	0	6.0226	0	0	0	0	0	0
A0A075MTJ1	A0A075MTJ1	1	1	1	tr|A0A075MTJ1|A0A075MTJ1_9ARCH Uncharacterized protein OS=Candidatus Nitrososphaera evergladensis SR1 OX=1459636 GN=NTE_02903 PE=4 SV=1	1	1	1	1	0	0	0	0	1	0	0	0	0	0	0	0	1	0	0	0	0	0	0	0	1	0	0	0	0	0	6.9	6.9	6.9	20.77	173	173	0	6.0118	0	0	6.9	0	0	0
A0A101DE01;O28661;A0A075WM74	A0A101DE01;O28661;A0A075WM74	1;1;1	1;1;1	1;1;1	tr|A0A101DE01|A0A101DE01_ARCFL Cationic amino acid transporter (Cat-1) OS=Archaeoglobus fulgidus OX=2234 GN=XD40_0976 PE=4 SV=1;tr|O28661|O28661_ARCFU Cationic amino acid transporter (Cat-1) OS=Archaeoglobus fulgidus (strain ATCC 49558 / DSM 4304 / JCM 962	3	1	1	1	0	0	0	0	1	0	0	0	0	0	0	0	1	0	0	0	0	0	0	0	1	0	0	0	0	0	2	2	2	70.942	647	647;736;736	0	6.104	0	0	2	0	0	0
A0A101DBZ0;O28565;A0A075WME7	A0A101DBZ0;O28565;A0A075WME7	1;1;1	1;1;1	1;1;1	tr|A0A101DBZ0|A0A101DBZ0_ARCFL type I site-specific deoxyribonuclease OS=Archaeoglobus fulgidus OX=2234 GN=XD40_2065 PE=3 SV=1;tr|O28565|O28565_ARCFU type I site-specific deoxyribonuclease OS=Archaeoglobus fulgidus (strain ATCC 49558 / DSM 4304 / JCM 9628	3	1	1	1	0	0	0	0	1	0	0	0	0	0	0	0	1	0	0	0	0	0	0	0	1	0	0	0	0	0	4.3	4.3	4.3	30.166	256	256;957;957	0	6.0979	0	0	4.3	0	0	0
O30235;A0A101DFY2;A0A075WP91	O30235;A0A101DFY2;A0A075WP91	1;1;1	1;1;1	1;1;1	tr|O30235|O30235_ARCFU CRISPR-associated exonuclease Cas4 OS=Archaeoglobus fulgidus (strain ATCC 49558 / DSM 4304 / JCM 9628 / NBRC 100126 / VC-16) OX=224325 GN=AF_2436 PE=3 SV=1;tr|A0A101DFY2|A0A101DFY2_ARCFL CRISPR-associated exonuclease Cas4 OS=Archaeog	3	1	1	1	0	0	0	0	1	0	0	0	0	0	0	0	1	0	0	0	0	0	0	0	1	0	0	0	0	0	6.6	6.6	6.6	19.622	167	167;167;167	0	6.022	0	0	6.6	0	0	0
A0A076L9P9;A0A8D6SWV4;F6BEZ7	A0A076L9P9;A0A8D6SWV4;F6BEZ7	1;1;1	1;1;1	1;1;1	tr|A0A076L9P9|A0A076L9P9_9EURY glucose-1-phosphate thymidylyltransferase OS=Methanocaldococcus bathoardescens OX=1301915 GN=JH146_0085 PE=3 SV=1;tr|A0A8D6SWV4|A0A8D6SWV4_9EURY glucose-1-phosphate thymidylyltransferase OS=Methanocaldococcus lauensis OX=2546	3	1	1	1	0	0	0	0	1	0	0	0	0	0	0	0	1	0	0	0	0	0	0	0	1	0	0	0	0	0	5.1	5.1	5.1	32.946	292	292;292;295	0	6.1421	0	0	5.1	0	0	0
Q60325;A0A832SZ62;C7P929;A0A076LCX4	Q60325;A0A832SZ62;C7P929;A0A076LCX4	1;1;1;1	1;1;1;1	1;1;1;1	sp|Q60325|GATE_METJA Glutamyl-tRNA(Gln) amidotransferase subunit E OS=Methanocaldococcus jannaschii (strain ATCC 43067 / DSM 2661 / JAL-1 / JCM 10045 / NBRC 100440) OX=243232 GN=gatE PE=3 SV=1;tr|A0A832SZ62|A0A832SZ62_9EURY Glutamyl-tRNA(Gln) amidotransfer	4	1	1	1	0	0	0	0	1	0	0	0	0	0	0	0	1	0	0	0	0	0	0	0	1	0	0	0	0	0	1.9	1.9	1.9	71.224	630	630;630;631;631	0	6.0818	0	0	1.9	0	0	0
Q58405;C9RHV0;C7P904;A0A8D6SXL0;A0A8D6SU72;A0A076LH80	Q58405;C9RHV0;C7P904;A0A8D6SXL0;A0A8D6SU72;A0A076LH80	1;1;1;1;1;1	1;1;1;1;1;1	1;1;1;1;1;1	sp|Q58405|THS_METJA Thermosome subunit OS=Methanocaldococcus jannaschii (strain ATCC 43067 / DSM 2661 / JAL-1 / JCM 10045 / NBRC 100440) OX=243232 GN=ths PE=3 SV=1;tr|C9RHV0|C9RHV0_METVM Thermosome OS=Methanocaldococcus vulcanius (strain ATCC 700851 / DSM	6	1	1	1	0	0	0	1	0	0	0	0	0	0	0	1	0	0	0	0	0	0	0	1	0	0	0	0	0	0	2.6	2.6	2.6	58.771	542	542;542;542;542;542;542	0	5.9941	0	2.6	0	0	0	0
A0A081ES08	A0A081ES08	1	1	1	tr|A0A081ES08|A0A081ES08_9EURY Thioredoxin domain containing protein (Fragment) OS=Halorubrum saccharovorum OX=2248 GN=FK85_19715 PE=4 SV=2	1	1	1	1	0	0	0	0	0	0	0	0	0	1	0	0	0	0	0	0	0	1	0	0	0	0	0	0	0	1	8.2	8.2	8.2	20.923	184	184	0	6.0943	0	0	0	0	0	0
A0A256KJZ7;M0P884;M0FEA8;M0DSM5;M0DSD6;B9LRB9;A0A7D5BWB8;A0A3S9LCZ4;A0A2G1WGX6;V6DTR6;A0A256IDS2;A0A256HRA2;A0A256HGN1;A0A256H7D7;A0A256H6H6;A0A2A2FIZ7;A0A081EV93	A0A256KJZ7;M0P884;M0FEA8;M0DSM5;M0DSD6;B9LRB9;A0A7D5BWB8;A0A3S9LCZ4;A0A2G1WGX6;V6DTR6;A0A256IDS2;A0A256HRA2;A0A256HGN1;A0A256H7D7;A0A256H6H6;A0A2A2FIZ7;A0A081EV93	1;1;1;1;1;1;1;1;1;1;1;1;1;1;1;1;1	1;1;1;1;1;1;1;1;1;1;1;1;1;1;1;1;1	1;1;1;1;1;1;1;1;1;1;1;1;1;1;1;1;1	tr|A0A256KJZ7|A0A256KJZ7_9EURY Replication factor A (Fragment) OS=Halorubrum sp. E3 OX=1483400 GN=DJ71_13370 PE=4 SV=1;tr|M0P884|M0P884_9EURY Replication factor A OS=Halorubrum aidingense JCM 13560 OX=1230454 GN=C461_13751 PE=4 SV=1;tr|M0FEA8|M0FEA8_9EURY	17	1	1	1	0	0	0	0	1	0	0	0	0	0	0	0	1	0	0	0	0	0	0	0	1	0	0	0	0	0	5.1	5.1	5.1	32.523	294	294;308;308;308;308;308;308;308;308;298;308;308;308;308;308;308;308	0	6.1633	0	0	5.1	0	0	0
A0A835X1P4;A0A087RL83;A0A835XCE8;A0A7C2Y2C8;A0A0T5ZDL1;A0A484I5H9	A0A835X1P4;A0A087RL83;A0A835XCE8;A0A7C2Y2C8;A0A0T5ZDL1;A0A484I5H9	1;1;1;1;1;1	1;1;1;1;1;1	1;1;1;1;1;1	tr|A0A835X1P4|A0A835X1P4_9ARCH 3-dehydroquinate synthase OS=Nitrosopumilales archaeon OX=2026768 GN=aroB PE=4 SV=1;tr|A0A087RL83|A0A087RL83_9ARCH 3-dehydroquinate synthase protein OS=Marine Group I thaumarchaeote SCGC AAA799-O18 OX=1502294 GN=aroB PE=4 SV	6	1	1	1	0	0	0	0	0	1	0	0	0	0	0	0	0	1	0	0	0	0	0	0	0	1	0	0	0	0	3	3	3	37.02	336	336;350;353;353;353;428	0	6.0764	0	0	0	3	0	0
A0A836T1P5;A0A087S579;A0A2A3TBH0	A0A836T1P5;A0A087S579;A0A2A3TBH0	1;1;1	1;1;1	1;1;1	tr|A0A836T1P5|A0A836T1P5_9ARCH Aminotransferase OS=Nitrosopumilus sp OX=2024843 GN=EYP96_01120 PE=3 SV=1;tr|A0A087S579|A0A087S579_9ARCH Aminotransferase OS=Marine Group I thaumarchaeote SCGC AAA799-D07 OX=1502290 GN=alaA PE=3 SV=1;tr|A0A2A3TBH0|A0A2A3TBH0_	3	1	1	1	0	0	0	0	1	0	0	0	0	0	0	0	1	0	0	0	0	0	0	0	1	0	0	0	0	0	3.6	3.6	3.6	43.289	390	390;390;391	0	5.9728	0	0	3.6	0	0	0
A4YE96;A0A4D8S1W7;A0A088E5W1	A4YE96;A0A4D8S1W7;A0A088E5W1	1;1;1	1;1;1	1;1;1	sp|A4YE96|SYL1_METS5 Leucine--tRNA ligase 1 OS=Metallosphaera sedula (strain ATCC 51363 / DSM 5348 / JCM 9185 / NBRC 15509 / TH2) OX=399549 GN=leuS1 PE=3 SV=1;tr|A0A4D8S1W7|A0A4D8S1W7_METPR Leucine--tRNA ligase OS=Metallosphaera prunae OX=47304 GN=leuS PE=	3	1	1	1	0	0	0	0	1	0	0	0	0	0	0	0	1	0	0	0	0	0	0	0	1	0	0	0	0	0	1.6	1.6	1.6	107.43	938	938;938;938	0	5.9762	0	0	1.6	0	0	0
A0A843F0N2;T2GKK5;A0A1V4TCT4;A0A2H4VHT4;A0A090I8K8;A0A2H4VRU7;A0A166BJ13;A0A2H4VBD0;A0A1V6N3W6;A0A3A5HP96;A0A843HGE3;A0A8T5PED6;A0A2A2HFN0;A0A8T8KDD6;A0A328S9Q1;A0A2Z4LB82;A0A328SRB8;A0A2I0PLE9;A0A1D2WHS0;D9PYQ0;A0A162FKR9;P41655;A0A1D2X1B3;A0A842LTL0;A0A832UHF8;U6ECV7;A0A2I0Q1W0;A0A7C6UI02;R9SN42;A0A7L4NWV6;A0A124FA07;A0A366M9D8;A0A1D3L5D6;A0A6A8RUN8;A0A8T5UMU7;A0A9E5DP62;A0A1D2W932;F6D5F9;A0A2A…	A0A843F0N2;T2GKK5;A0A1V4TCT4;A0A2H4VHT4;A0A090I8K8;A0A2H4VRU7;A0A166BJ13;A0A2H4VBD0;A0A1V6N3W6;A0A3A5HP96;A0A843HGE3;A0A8T5PED6;A0A2A2HFN0;A0A8T8KDD6;A0A328S9Q1;A0A2Z4LB82;A0A328SRB8;A0A2I0PLE9;A0A1D2WHS0;D9PYQ0;A0A162FKR9;P41655;A0A1D2X1B3;A0A842LTL0;A0A832UHF8;U6ECV7;A0A2I0Q1W0;A0A7C6UI02;R9SN42;A0A7L4NWV6;A0A124FA07;A0A366M9D8;A0A1D3L5D6;A0A6A8RUN8;A0A8T5UMU7;A0A9E5DP62;A0A1D2W932;F6D5F9;A0A2A…	1;1;1;1;1;1;1;1;1;1;1;1;1;1;1;1;1;1;1;1;1;1;1;1;1;1;1;1;1;1;1;1;1;1;1;1;1;1;1;1;1;1;1;1;1;1;1;1;1;1;1;1;1;1;1;1;1;1;1;1;1;1;1;1;1;1;1;1;1;1;1;1;1;1;1;1;1;1;1;1;1;1;1;1;1;1;1;1;1;1;1;1;1;1;1;1;1;1;1;1;1;1;1;1;1	1;1;1;1;1;1;1;1;1;1;1;1;1;1;1;1;1;1;1;1;1;1;1;1;1;1;1;1;1;1;1;1;1;1;1;1;1;1;1;1;1;1;1;1;1;1;1;1;1;1;1;1;1;1;1;1;1;1;1;1;1;1;1;1;1;1;1;1;1;1;1;1;1;1;1;1;1;1;1;1;1;1;1;1;1;1;1;1;1;1;1;1;1;1;1;1;1;1;1;1;1;1;1;1;1	1;1;1;1;1;1;1;1;1;1;1;1;1;1;1;1;1;1;1;1;1;1;1;1;1;1;1;1;1;1;1;1;1;1;1;1;1;1;1;1;1;1;1;1;1;1;1;1;1;1;1;1;1;1;1;1;1;1;1;1;1;1;1;1;1;1;1;1;1;1;1;1;1;1;1;1;1;1;1;1;1;1;1;1;1;1;1;1;1;1;1;1;1;1;1;1;1;1;1;1;1;1;1;1;1	tr|A0A843F0N2|A0A843F0N2_9EURY UbiD family decarboxylase (Fragment) OS=Methanobrevibacter sp OX=66852 GN=J6M91_08040 PE=4 SV=1;tr|T2GKK5|T2GKK5_9EURY 3-octaprenyl-4-hydroxybenzoate carboxy-lyase OS=Methanothermobacter sp. CaT2 OX=866790 GN=MTCT_1267 PE=4 S	105	1	1	1	0	0	0	0	0	0	1	0	0	0	0	0	0	0	1	0	0	0	0	0	0	0	1	0	0	0	2.9	2.9	2.9	37.967	341	341;423;427;427;427;427;427;427;427;426;426;426;426;426;426;426;426;426;423;423;423;423;423;423;423;427;427;427;428;435;433;429;428;428;428;428;428;428;428;428;427;427;427;427;427;427;427;427;427;427;427;423;423;381;423;418;418;418;418;418;418;418;418;418;418;418;418;418;418;418;418;418;417;417;417;417;416;405;418;418;418;421;423;423;423;423;423;423;422;422;422;421;421;418;421;421;421;421;421;420…	0	5.8629	0	0	0	0	2.9	0
A0A843APD4;A0A090JXT7;A0A089ZI27	A0A843APD4;A0A090JXT7;A0A089ZI27	1;1;1	1;1;1	1;1;1	tr|A0A843APD4|A0A843APD4_METFO CoB--CoM heterodisulfide reductase iron-sulfur subunit B family protein OS=Methanobacterium formicicum OX=2162 GN=ISP06_07770 PE=4 SV=1;tr|A0A090JXT7|A0A090JXT7_METFO CoB-CoM heterodisulfide reductase OS=Methanobacterium form	3	1	1	1	0	0	0	0	0	0	1	0	1	0	0	0	0	0	1	0	1	0	0	0	0	0	1	0	1	0	3.7	3.7	3.7	36.872	326	326;326;326	0	5.8975	0	0	0	0	3.7	0
U6EE36;K6U2W1;K2R3V7;A0A8T3ZAE0;A0A7L4QVL7;A0A7J4TJM7;A0A347ANX1;A0A2I0PZ57;A0A2H4VGP8;A0A2H4VCD4;A0A090JUF5;A0A089ZV04;A0A7L4P2Y2;A0A1V4Z369;A0A1V4YQD2	U6EE36;K6U2W1;K2R3V7;A0A8T3ZAE0;A0A7L4QVL7;A0A7J4TJM7;A0A347ANX1;A0A2I0PZ57;A0A2H4VGP8;A0A2H4VCD4;A0A090JUF5;A0A089ZV04;A0A7L4P2Y2;A0A1V4Z369;A0A1V4YQD2	1;1;1;1;1;1;1;1;1;1;1;1;1;1;1	1;1;1;1;1;1;1;1;1;1;1;1;1;1;1	1;1;1;1;1;1;1;1;1;1;1;1;1;1;1	tr|U6EE36|U6EE36_9EURY Pyruvate synthase subunit PorC OS=Methanobacterium sp. MB1 OX=1379702 GN=porC PE=4 SV=1;tr|K6U2W1|K6U2W1_9EURY 2-oxoacid:acceptor oxidoreductase, gamma subunit, pyruvate/2-ketoisovalerate family OS=Methanobacterium sp. Maddingley MBC	15	1	1	1	0	0	0	0	1	0	0	0	0	0	0	0	1	0	0	0	0	0	0	0	1	0	0	0	0	0	5.7	5.7	5.7	18.649	174	174;174;174;174;174;174;174;174;174;174;174;174;176;176;176	0	6.1147	0	0	5.7	0	0	0
A0A8J8D5S6;A0A5C0SQ62;A0A4Y5SP61;A0A097QQV7	A0A8J8D5S6;A0A5C0SQ62;A0A4Y5SP61;A0A097QQV7	1;1;1;1	1;1;1;1	1;1;1;1	tr|A0A8J8D5S6|A0A8J8D5S6_9EURY TOG domain-containing protein OS=Thermococcus sp. JdF3 OX=1638258 GN=E3E42_11510 PE=4 SV=1;tr|A0A5C0SQ62|A0A5C0SQ62_9EURY TOG domain-containing protein OS=Thermococcus aciditolerans OX=2598455 GN=FPV09_11485 PE=4 SV=1;tr|A0A4	4	1	1	1	0	0	0	0	1	0	0	0	0	0	0	0	1	0	0	0	0	0	0	0	1	0	0	0	0	0	5.2	5.2	5.2	27.893	248	248;248;248;249	0	6.0781	0	0	5.2	0	0	0
W8NWY5;Q5JJC4;C5A7L7;B7R228;A0A8J8E3T2;A0A8J8DEA5;A0A4Y5SJ06;A0A2Z2N106;A0A0Q2RCR1;A0A097QTM9;C6A3T3;A0A842L5C5;A0A832TD86;A0A117L6M0;A0A101EKL1	W8NWY5;Q5JJC4;C5A7L7;B7R228;A0A8J8E3T2;A0A8J8DEA5;A0A4Y5SJ06;A0A2Z2N106;A0A0Q2RCR1;A0A097QTM9;C6A3T3;A0A842L5C5;A0A832TD86;A0A117L6M0;A0A101EKL1	1;1;1;1;1;1;1;1;1;1;1;1;1;1;1	1;1;1;1;1;1;1;1;1;1;1;1;1;1;1	1;1;1;1;1;1;1;1;1;1;1;1;1;1;1	tr|W8NWY5|W8NWY5_9EURY Putative nucleotidyltransferase OS=Thermococcus nautili OX=195522 GN=BD01_2225 PE=4 SV=1;tr|Q5JJC4|Q5JJC4_THEKO Nucleotidyltransferase OS=Thermococcus kodakarensis (strain ATCC BAA-918 / JCM 12380 / KOD1) OX=69014 GN=TK1476 PE=4 SV=1	15	1	1	1	0	0	0	0	1	0	0	0	0	0	0	0	1	0	0	0	0	0	0	0	1	0	0	0	0	0	10.5	10.5	10.5	14.833	124	124;124;124;124;124;124;124;124;124;124;125;125;125;125;125	0	6.1178	0	0	10.5	0	0	0
A0A099SZ29	A0A099SZ29	1	1	1	tr|A0A099SZ29|A0A099SZ29_METMT Pyrrolo-quinoline quinone OS=Methanococcoides methylutens OX=2226 GN=LI82_10360 PE=4 SV=1	1	1	1	1	0	0	0	0	1	0	0	0	0	0	0	0	1	0	0	0	0	0	0	0	1	0	0	0	0	0	3	3	3	55.599	506	506	0	6.1882	0	0	3	0	0	0
A0A9E4ZF18;A0A849Q4Q3;A0A7Z8P1S7;A0A1I4PYS1;A0A1H9ZW70;A0A099T0E9;Q12XV3;W9DME8;A0A7Z7AY29	A0A9E4ZF18;A0A849Q4Q3;A0A7Z8P1S7;A0A1I4PYS1;A0A1H9ZW70;A0A099T0E9;Q12XV3;W9DME8;A0A7Z7AY29	1;1;1;1;1;1;1;1;1	1;1;1;1;1;1;1;1;1	1;1;1;1;1;1;1;1;1	tr|A0A9E4ZF18|A0A9E4ZF18_9EURY Indolepyruvate oxidoreductase subunit IorA OS=Methanococcoides seepicolus OX=2828780 GN=iorA PE=4 SV=1;tr|A0A849Q4Q3|A0A849Q4Q3_9EURY Indolepyruvate oxidoreductase subunit IorA OS=Methanococcoides sp OX=1966350 GN=iorA PE=4 S	9	1	1	1	0	0	0	0	1	0	0	0	0	0	0	0	1	0	0	0	0	0	0	0	1	0	0	0	0	0	2.4	2.4	2.4	67.574	626	626;626;627;627;627;627;628;632;651	0	6.0884	0	0	2.4	0	0	0
A0A099T0J5	A0A099T0J5	1	1	1	tr|A0A099T0J5|A0A099T0J5_METMT Thioredoxin OS=Methanococcoides methylutens OX=2226 GN=LI82_07565 PE=4 SV=1	1	1	1	1	0	0	0	0	1	0	0	0	0	0	0	0	1	0	0	0	0	0	0	0	1	0	0	0	0	0	1.8	1.8	1.8	80.573	704	704	0	6.0688	0	0	1.8	0	0	0
A0A099T1B4	A0A099T1B4	1	1	1	tr|A0A099T1B4|A0A099T1B4_METMT Cation transporter OS=Methanococcoides methylutens OX=2226 GN=LI82_07470 PE=4 SV=1	1	1	1	1	0	0	0	0	1	0	0	0	0	0	0	0	1	0	0	0	0	0	0	0	1	0	0	0	0	0	3.4	3.4	3.4	45.05	411	411	0	6.2014	0	0	3.4	0	0	0
A0A0A7GGE7	A0A0A7GGE7	1	1	1	tr|A0A0A7GGE7|A0A0A7GGE7_GEOAI SAP domain-containing protein OS=Geoglobus acetivorans OX=565033 GN=GACE_0986 PE=4 SV=1	1	1	1	1	0	0	0	0	0	0	1	0	0	0	0	0	0	0	1	0	0	0	0	0	0	0	1	0	0	0	4.7	4.7	4.7	24.068	213	213	0	5.829	0	0	0	0	4.7	0
A0A0A7LC29	A0A0A7LC29	1	1	1	tr|A0A0A7LC29|A0A0A7LC29_9ARCH Isf2 protein OS=Candidatus Methanoplasma termitum OX=1577791 GN=isf2 PE=4 SV=1	1	1	1	1	0	0	0	0	1	0	0	0	0	0	0	0	1	0	0	0	0	0	0	0	1	0	0	0	0	0	8.8	8.8	8.8	19.187	182	182	0	6.0362	0	0	8.8	0	0	0
A0A0A7LD66	A0A0A7LD66	1	1	1	tr|A0A0A7LD66|A0A0A7LD66_9ARCH Branched-chain-amino-acid aminotransferase OS=Candidatus Methanoplasma termitum OX=1577791 GN=ilvE PE=3 SV=1	1	1	1	1	0	0	0	0	1	0	0	0	0	0	0	0	1	0	0	0	0	0	0	0	1	0	0	0	0	0	3.9	3.9	3.9	33.816	308	308	0	6.1052	0	0	3.9	0	0	0
A0A8S8ZBQ5;A0A0A7V252	A0A8S8ZBQ5;A0A0A7V252	1;1	1;1	1;1	tr|A0A8S8ZBQ5|A0A8S8ZBQ5_9ARCH Tetratricopeptide repeat protein OS=Candidatus Nitrosopelagicus sp OX=2026808 GN=Ct9H300mP17_12620 PE=4 SV=1;tr|A0A0A7V252|A0A0A7V252_9ARCH Anaphase-promoting complex, cyclosome, subunit 3 OS=Candidatus Nitrosopelagicus brevi	2	1	1	1	0	0	0	0	1	0	0	0	0	0	0	0	1	0	0	0	0	0	0	0	1	0	0	0	0	0	3.4	3.4	3.4	40.961	353	353;353	0	5.9615	0	0	3.4	0	0	0
A0A7J4UH84;A0A7J4LTB1;A0A0B3AER5	A0A7J4UH84;A0A7J4LTB1;A0A0B3AER5	1;1;1	1;1;1	1;1;1	tr|A0A7J4UH84|A0A7J4UH84_9ARCH Restriction endonuclease OS=Nanoarchaeota archaeon OX=2026764 GN=HA370_06220 PE=4 SV=1;tr|A0A7J4LTB1|A0A7J4LTB1_9ARCH Restriction endonuclease OS=Candidatus Woesearchaeota archaeon OX=2026803 GN=HA296_00860 PE=4 SV=1;tr|A0A0B	3	1	1	1	0	0	0	0	0	0	0	0	1	0	0	0	0	0	0	0	1	0	0	0	0	0	0	0	1	0	6.9	6.9	6.9	23.426	203	203;203;257	0	6.0091	0	0	0	0	0	0
A0A8T3YIM0;A0A0B3AIB4	A0A8T3YIM0;A0A0B3AIB4	1;1	1;1	1;1	tr|A0A8T3YIM0|A0A8T3YIM0_9ARCH Dystroglycan-type cadherin-like domain-containing protein (Fragment) OS=Candidatus Aenigmarchaeota archaeon OX=2093792 GN=HY519_01615 PE=4 SV=1;tr|A0A0B3AIB4|A0A0B3AIB4_ARCGX Proteophosphoglycan 5 OS=Archaeon GW2011_AR5 OX=15	2	1	1	1	0	0	0	0	1	0	0	0	0	0	0	0	1	0	0	0	0	0	0	0	1	0	0	0	0	0	0.4	0.4	0.4	207.18	1978	1978;2223	0	6.0371	0	0	0.4	0	0	0
A0A8T4MUN7;A0A7J4KXS0;A0A0B3AMU3	A0A8T4MUN7;A0A7J4KXS0;A0A0B3AMU3	1;1;1	1;1;1	1;1;1	tr|A0A8T4MUN7|A0A8T4MUN7_9ARCH Uncharacterized protein OS=Candidatus Pacearchaeota archaeon OX=2026773 GN=J4454_03270 PE=4 SV=1;tr|A0A7J4KXS0|A0A7J4KXS0_9ARCH Uncharacterized protein OS=Nanoarchaeota archaeon OX=2026764 GN=HA218_01950 PE=4 SV=1;tr|A0A0B3AM	3	1	1	1	0	0	0	0	1	0	0	0	0	0	0	0	1	0	0	0	0	0	0	0	1	0	0	0	0	0	5.1	5.1	5.1	27.241	235	235;235;235	0	6.0007	0	0	5.1	0	0	0
A0A0B3APP7;A0A7J4UHE6	A0A0B3APP7;A0A7J4UHE6	1;1	1;1	1;1	tr|A0A0B3APP7|A0A0B3APP7_ARCG0 DEAD/DEAH box helicase-like protein OS=Archaeon GW2011_AR13 OX=1579372 GN=QT05_C0049G0021 PE=4 SV=1;tr|A0A7J4UHE6|A0A7J4UHE6_9ARCH DEAD/DEAH box helicase OS=Nanoarchaeota archaeon OX=2026764 GN=HA229_02755 PE=4 SV=1	2	1	1	1	0	0	0	1	0	0	0	0	0	0	0	1	0	0	0	0	0	0	0	1	0	0	0	0	0	0	2.8	2.8	2.8	56.298	493	493;498	0	6.0718	0	2.8	0	0	0	0
A0A5A7RS20;A0A8T4KX95;A0A7J4JVF9;A0A8T5SHD1;A0A662KBJ2;A0A497Q3N5;A0A151EHR4;A0A662K0W9;A0A0B3ATB9;A0A662LYI6;A0A7J4EIP7;A0A2I0N5B6;A0A7J4TSS3;A0A8T4DUA3;A0A0B3AQ10;A0A7C3J4U7;A0A7J2SS99;A0A7C0YZJ8;A0A843AB79;A0A7L4RBS6;A0A7C0X7Q9;A0A7J4KU83;A0A7C0WWY9;A0A8T4L8C8;A0A7J4IY19;A0A8T4SIC2;A0A5A7RPY1;A0A8T5QU01;A0A151E0K1;A0A7J2SB78;A0A8T5EVB9;A0A7C2A480;A0A0B5HTW6;A0A497SP17;A0A5E4ID84	A0A5A7RS20;A0A8T4KX95;A0A7J4JVF9;A0A8T5SHD1;A0A662KBJ2;A0A497Q3N5;A0A151EHR4;A0A662K0W9;A0A0B3ATB9;A0A662LYI6;A0A7J4EIP7;A0A2I0N5B6;A0A7J4TSS3;A0A8T4DUA3;A0A0B3AQ10;A0A7C3J4U7;A0A7J2SS99;A0A7C0YZJ8;A0A843AB79;A0A7L4RBS6;A0A7C0X7Q9;A0A7J4KU83;A0A7C0WWY9;A0A8T4L8C8;A0A7J4IY19;A0A8T4SIC2;A0A5A7RPY1;A0A8T5QU01;A0A151E0K1;A0A7J2SB78;A0A8T5EVB9;A0A7C2A480;A0A0B5HTW6;A0A497SP17;A0A5E4ID84	1;1;1;1;1;1;1;1;1;1;1;1;1;1;1;1;1;1;1;1;1;1;1;1;1;1;1;1;1;1;1;1;1;1;1	1;1;1;1;1;1;1;1;1;1;1;1;1;1;1;1;1;1;1;1;1;1;1;1;1;1;1;1;1;1;1;1;1;1;1	1;1;1;1;1;1;1;1;1;1;1;1;1;1;1;1;1;1;1;1;1;1;1;1;1;1;1;1;1;1;1;1;1;1;1	tr|A0A5A7RS20|A0A5A7RS20_9ARCH GTPase (Fragment) OS=Thermoplasmata archaeon OX=1906666 GN=FE038_00865 PE=4 SV=1;tr|A0A8T4KX95|A0A8T4KX95_9ARCH GTPase OS=Candidatus Diapherotrites archaeon OX=2026736 GN=J4478_04725 PE=4 SV=1;tr|A0A7J4JVF9|A0A7J4JVF9_9ARCH G	35	1	1	1	0	0	0	0	1	0	0	0	0	0	0	0	1	0	0	0	0	0	0	0	1	0	0	0	0	0	5.6	5.6	5.6	20.313	177	177;441;441;443;444;444;444;445;441;445;445;447;447;447;447;450;445;439;436;439;257;370;405;430;430;430;209;430;436;436;436;436;438;438;464	0	6.0272	0	0	5.6	0	0	0
A0A7J4KU89;A0A0B3B445;A0A8T4KYH0;A0A7J4JXP8	A0A7J4KU89;A0A0B3B445;A0A8T4KYH0;A0A7J4JXP8	1;1;1;1	1;1;1;1	1;1;1;1	tr|A0A7J4KU89|A0A7J4KU89_9ARCH CpaF family protein OS=Candidatus Diapherotrites archaeon OX=2026736 GN=HA227_04965 PE=4 SV=1;tr|A0A0B3B445|A0A0B3B445_ARCG8 Archaeal flagellar protein FlaI OS=Archaeon GW2011_AR21 OX=1579379 GN=QT12_C0006G0013 PE=4 SV=1;tr|A	4	1	1	1	0	0	0	0	1	0	0	0	0	0	0	0	1	0	0	0	0	0	0	0	1	0	0	0	0	0	1.9	1.9	1.9	58.691	517	517;517;521;521	0	6.0807	0	0	1.9	0	0	0
V5TNJ0;Q5V2P3;M0LKR9;M0KDA6;M0JMB9;G0HUL4;A0A8J7ZZ91;A0A8J7YB08;A0A847UFB5;A0A847TYX9;A0A830FKU2;A0A830EN80;A0A5N1L3T3;A0A5J5L6S4;A0A521EJY1;A0A4C2EJS2;A0A498G689;A0A495R798;A0A482T380;A0A421E6Q5;A0A3R7JMJ5;A0A2H4ZYZ4;A0A256ICD0;A0A1H2ZRZ4;A0A0M9AIG6;A0A0B5GG80	V5TNJ0;Q5V2P3;M0LKR9;M0KDA6;M0JMB9;G0HUL4;A0A8J7ZZ91;A0A8J7YB08;A0A847UFB5;A0A847TYX9;A0A830FKU2;A0A830EN80;A0A5N1L3T3;A0A5J5L6S4;A0A521EJY1;A0A4C2EJS2;A0A498G689;A0A495R798;A0A482T380;A0A421E6Q5;A0A3R7JMJ5;A0A2H4ZYZ4;A0A256ICD0;A0A1H2ZRZ4;A0A0M9AIG6;A0A0B5GG80	1;1;1;1;1;1;1;1;1;1;1;1;1;1;1;1;1;1;1;1;1;1;1;1;1;1	1;1;1;1;1;1;1;1;1;1;1;1;1;1;1;1;1;1;1;1;1;1;1;1;1;1	1;1;1;1;1;1;1;1;1;1;1;1;1;1;1;1;1;1;1;1;1;1;1;1;1;1	tr|V5TNJ0|V5TNJ0_HALHI 2-ketoglutarate ferredoxin oxidoreductase subunit beta OS=Haloarcula hispanica N601 OX=1417673 GN=HISP_09495 PE=4 SV=1;tr|Q5V2P3|Q5V2P3_HALMA 2-ketoglutarate ferredoxin oxidoreductase (Beta) OS=Haloarcula marismortui (strain ATCC 430	26	1	1	1	0	0	0	0	1	0	0	0	0	0	0	0	1	0	0	0	0	0	0	0	1	0	0	0	0	0	4.5	4.5	4.5	34.768	312	312;312;312;312;312;312;312;312;312;312;312;312;312;312;312;312;312;312;312;312;312;312;312;312;312;312	0	6.1925	0	0	4.5	0	0	0
Q5V0Y5;A0A8J7Y8T6;M0KJU6;M0K271;M0JV07;A0A8J7ZXX7;A0A847UMQ1;A0A830FUI8;A0A830EKR7;A0A6A9SF92;M0LMG4;A0A5N1L924;A0A5N1LKV6;A0A4P8JWZ7;A0A498GHY4;A0A495R3G4;A0A3R7ITZ9;A0A3R7FQ46;A0A2H5A0G6;A0A1H2TF94;A0A165LT57;A0A0M9AK61;A0A5J5L3T6;A0A6G8T5S7;A0A830GQK8;A0A0B5GHL0	Q5V0Y5;A0A8J7Y8T6;M0KJU6;M0K271;M0JV07;A0A8J7ZXX7;A0A847UMQ1;A0A830FUI8;A0A830EKR7;A0A6A9SF92;M0LMG4;A0A5N1L924;A0A5N1LKV6;A0A4P8JWZ7;A0A498GHY4;A0A495R3G4;A0A3R7ITZ9;A0A3R7FQ46;A0A2H5A0G6;A0A1H2TF94;A0A165LT57;A0A0M9AK61;A0A5J5L3T6;A0A6G8T5S7;A0A830GQK8;A0A0B5GHL0	1;1;1;1;1;1;1;1;1;1;1;1;1;1;1;1;1;1;1;1;1;1;1;1;1;1	1;1;1;1;1;1;1;1;1;1;1;1;1;1;1;1;1;1;1;1;1;1;1;1;1;1	1;1;1;1;1;1;1;1;1;1;1;1;1;1;1;1;1;1;1;1;1;1;1;1;1;1	tr|Q5V0Y5|Q5V0Y5_HALMA Type II secretion system protein GspF domain-containing protein OS=Haloarcula marismortui (strain ATCC 43049 / DSM 3752 / JCM 8966 / VKM B-1809) OX=272569 GN=rrnAC1950 PE=4 SV=1;tr|A0A8J7Y8T6|A0A8J7Y8T6_9EURY Type II secretion system	26	1	1	1	0	0	0	0	0	0	1	0	0	0	0	0	0	0	1	0	0	0	0	0	0	0	1	0	0	0	2.3	2.3	2.3	58.9	559	559;629;630;630;630;630;630;630;630;630;630;630;630;630;630;630;630;630;630;630;630;630;630;629;629;630	0	5.934	0	0	0	0	2.3	0
A0A2R6GSV4;Q5UXT9;M0KBW8;M0JVV3;A0A8J8CZJ0;A0A495RAR8;V5TK71;M0KF01;G0HTN1;A0A6A9S7C1;A0A5N1L7R2;A0A5J5LGD9;A0A482TFL2;A0A165N2C9;A0A0B5GJQ5	A0A2R6GSV4;Q5UXT9;M0KBW8;M0JVV3;A0A8J8CZJ0;A0A495RAR8;V5TK71;M0KF01;G0HTN1;A0A6A9S7C1;A0A5N1L7R2;A0A5J5LGD9;A0A482TFL2;A0A165N2C9;A0A0B5GJQ5	1;1;1;1;1;1;1;1;1;1;1;1;1;1;1	1;1;1;1;1;1;1;1;1;1;1;1;1;1;1	1;1;1;1;1;1;1;1;1;1;1;1;1;1;1	tr|A0A2R6GSV4|A0A2R6GSV4_9EURY Uncharacterized protein OS=Halobacteriales archaeon QS_6_64_34 OX=1919182 GN=BRC96_11045 PE=4 SV=1;tr|Q5UXT9|Q5UXT9_HALMA Yip1 domain-containing protein OS=Haloarcula marismortui (strain ATCC 43049 / DSM 3752 / JCM 8966 / VKM	15	1	1	1	0	0	0	0	1	0	0	0	0	0	0	0	1	0	0	0	0	0	0	0	1	0	0	0	0	0	5.8	5.8	5.8	18.155	173	173;181;181;181;181;181;182;182;182;182;182;182;182;182;182	0	6.0318	0	0	5.8	0	0	0
V5TK39;M0KTN9;A0A830F9Y4;A0A830EPG8;A0A6A9S3S5;A0A5N1LHH2;A0A5N1L2V7;A0A5J5L524;A0A482SZF7;A0A166G515;A0A0B5GLN5	V5TK39;M0KTN9;A0A830F9Y4;A0A830EPG8;A0A6A9S3S5;A0A5N1LHH2;A0A5N1L2V7;A0A5J5L524;A0A482SZF7;A0A166G515;A0A0B5GLN5	1;1;1;1;1;1;1;1;1;1;1	1;1;1;1;1;1;1;1;1;1;1	1;1;1;1;1;1;1;1;1;1;1	tr|V5TK39|V5TK39_HALHI Microcin J25-processing protein McjB C-terminal domain-containing protein OS=Haloarcula hispanica N601 OX=1417673 GN=HISP_06570 PE=4 SV=1;tr|M0KTN9|M0KTN9_9EURY Microcin J25-processing protein McjB C-terminal domain-containing protei	11	1	1	1	0	0	0	0	1	0	0	0	0	0	0	0	1	0	0	0	0	0	0	0	1	0	0	0	0	0	9	9	9	16.098	145	145;145;145;145;145;145;145;145;145;145;145	0	5.9803	0	0	9	0	0	0
A0A8J7YE58;A0A6G8TA25;M0KND8;A0A0B5GMN3;G0HTA6;A0A6A9S3X9;A0A5N1LFG8;A0A5J5LKK6;V5TLZ4;A0A165MMZ6;A0A482TA49;A0A495R7F0;M0LAV9;M0JY43;M0JTZ3;Q5V332;A0A830F3K4;A0A830FC56;A0A847UA77;A0A8J8CYC4;M0JMM1;A0A1H2XGH0;A0A0M9AGV3;A0A847U5S1;A0A5N1L1N4;A0A5J5L670;A0A2H5A2B8;A0A3R7I1S6;A0A3R7IWH6;A0A498GJS1;A0A830GKX6;D2RTT8	A0A8J7YE58;A0A6G8TA25;M0KND8;A0A0B5GMN3;G0HTA6;A0A6A9S3X9;A0A5N1LFG8;A0A5J5LKK6;V5TLZ4;A0A165MMZ6;A0A482TA49;A0A495R7F0;M0LAV9;M0JY43;M0JTZ3;Q5V332;A0A830F3K4;A0A830FC56;A0A847UA77;A0A8J8CYC4;M0JMM1;A0A1H2XGH0;A0A0M9AGV3;A0A847U5S1;A0A5N1L1N4;A0A5J5L670;A0A2H5A2B8;A0A3R7I1S6;A0A3R7IWH6;A0A498GJS1;A0A830GKX6;D2RTT8	1;1;1;1;1;1;1;1;1;1;1;1;1;1;1;1;1;1;1;1;1;1;1;1;1;1;1;1;1;1;1;1	1;1;1;1;1;1;1;1;1;1;1;1;1;1;1;1;1;1;1;1;1;1;1;1;1;1;1;1;1;1;1;1	1;1;1;1;1;1;1;1;1;1;1;1;1;1;1;1;1;1;1;1;1;1;1;1;1;1;1;1;1;1;1;1	tr|A0A8J7YE58|A0A8J7YE58_9EURY Glycoside hydrolase family 3 C-terminal domain-containing protein OS=Halomicroarcula salinisoli OX=2487746 GN=EGD98_09050 PE=4 SV=1;tr|A0A6G8TA25|A0A6G8TA25_9EURY Glycosyl hydrolase OS=Haloarcula sp. JP-L23 OX=2716717 GN=G946	32	1	1	1	0	0	0	0	1	0	0	0	0	0	0	0	1	0	0	0	0	0	0	0	1	0	0	0	0	0	1.3	1.3	1.3	73.654	692	692;698;724;720;720;720;720;720;720;720;720;719;719;719;719;719;719;719;719;719;718;718;717;717;715;715;709;709;709;709;698;746	0	6.0215	0	0	1.3	0	0	0
A0A0B5GTH1	A0A0B5GTH1	1	1	1	tr|A0A0B5GTH1|A0A0B5GTH1_9EURY ATPase AAA OS=Haloarcula sp. CBA1115 OX=1592728 GN=SG26_19245 PE=4 SV=1	1	1	1	1	0	0	0	0	1	0	0	0	0	0	0	0	1	0	0	0	0	0	0	0	1	0	0	0	0	0	1.8	1.8	1.8	70.473	619	619	0	6.0995	0	0	1.8	0	0	0
V5TN85;A0A830FJ34;M0LNN4;A0A2H5A0E9;M0KKU6;M0K417;M0JR80;A0A495R3J3;A0A8J7ZZE4;A0A847UCY4;A0A847U405;Q5V0Y1;A0A830EUT2;A0A0B5GU82;A0A5N1LD43;M0KWQ1;G0HXX9;A0A6A9S361;A0A5N1L2U0;A0A5J5L2Q4;A0A498GJ88;A0A482T4V7;A0A3R7JJW4;A0A3R7I4F2;A0A1H2TEV3;A0A165LT34;A0A0N0BPB6	V5TN85;A0A830FJ34;M0LNN4;A0A2H5A0E9;M0KKU6;M0K417;M0JR80;A0A495R3J3;A0A8J7ZZE4;A0A847UCY4;A0A847U405;Q5V0Y1;A0A830EUT2;A0A0B5GU82;A0A5N1LD43;M0KWQ1;G0HXX9;A0A6A9S361;A0A5N1L2U0;A0A5J5L2Q4;A0A498GJ88;A0A482T4V7;A0A3R7JJW4;A0A3R7I4F2;A0A1H2TEV3;A0A165LT34;A0A0N0BPB6	1;1;1;1;1;1;1;1;1;1;1;1;1;1;1;1;1;1;1;1;1;1;1;1;1;1;1	1;1;1;1;1;1;1;1;1;1;1;1;1;1;1;1;1;1;1;1;1;1;1;1;1;1;1	1;1;1;1;1;1;1;1;1;1;1;1;1;1;1;1;1;1;1;1;1;1;1;1;1;1;1	tr|V5TN85|V5TN85_HALHI Oxidoreductase OS=Haloarcula hispanica N601 OX=1417673 GN=HISP_12550 PE=3 SV=1;tr|A0A830FJ34|A0A830FJ34_9EURY Oxidoreductase OS=Haloarcula salaria OX=575195 GN=GCM10009006_24840 PE=3 SV=1;tr|M0LNN4|M0LNN4_HALJT Oxidoreductase OS=Halo	27	1	1	1	0	0	0	0	1	0	0	0	0	0	0	0	1	0	0	0	0	0	0	0	1	0	0	0	0	0	5.1	5.1	5.1	27.191	257	257;258;258;258;258;258;258;258;258;258;258;258;258;257;257;257;257;257;257;257;257;257;257;257;257;257;258	0	6.0592	0	0	5.1	0	0	0
A0A7J4IU02;A0A0B5HJD3	A0A7J4IU02;A0A0B5HJD3	1;1	1;1	1;1	tr|A0A7J4IU02|A0A7J4IU02_9ARCH DNA-directed RNA polymerase subunit beta OS=Candidatus Diapherotrites archaeon OX=2026736 GN=rpoB PE=3 SV=1;tr|A0A0B5HJD3|A0A0B5HJD3_ARCG5 DNA-directed RNA polymerase subunit beta OS=Archaeon GW2011_AR10 OX=1579370 GN=QT03_C0	2	1	1	1	0	0	0	0	1	0	0	0	0	0	0	0	1	0	0	0	0	0	0	0	1	0	0	0	0	0	2.2	2.2	2.2	68.192	604	604;605	0	6.0361	0	0	2.2	0	0	0
A0A7J4LEX8;A0A0B5HM12	A0A7J4LEX8;A0A0B5HM12	1;1	1;1	1;1	tr|A0A7J4LEX8|A0A7J4LEX8_9ARCH APC family permease OS=Candidatus Woesearchaeota archaeon OX=2026803 GN=HA239_00340 PE=4 SV=1;tr|A0A0B5HM12|A0A0B5HM12_ARCG3 Amino acid permease OS=Archaeon GW2011_AR15 OX=1579373 GN=QT06_C0001G0516 PE=4 SV=1	2	1	1	1	0	0	0	0	1	0	0	0	0	0	0	0	1	0	0	0	0	0	0	0	1	0	0	0	0	0	2.1	2.1	2.1	66.98	608	608;630	0	6.0052	0	0	2.1	0	0	0
A0A8T4UH44;A0A0B5HPF5	A0A8T4UH44;A0A0B5HPF5	1;1	1;1	1;1	tr|A0A8T4UH44|A0A8T4UH44_9ARCH Adenylate kinase OS=Candidatus Woesearchaeota archaeon OX=2026803 GN=adk PE=3 SV=1;tr|A0A0B5HPF5|A0A0B5HPF5_ARCG6 Adenylate kinase OS=Archaeon GW2011_AR20 OX=1579378 GN=adk PE=3 SV=1	2	1	1	1	0	0	0	0	1	0	0	0	0	0	0	0	1	0	0	0	0	0	0	0	1	0	0	0	0	0	6	6	6	19.863	168	168;168	0	6.0436	0	0	6	0	0	0
A0A7J4ITR6;A0A0B5HXH5	A0A7J4ITR6;A0A0B5HXH5	1;1	1;1	1;1	tr|A0A7J4ITR6|A0A7J4ITR6_9ARCH Ig-like domain-containing protein (Fragment) OS=Candidatus Diapherotrites archaeon OX=2026736 GN=HA237_06100 PE=4 SV=1;tr|A0A0B5HXH5|A0A0B5HXH5_ARCG5 PKD protein OS=Archaeon GW2011_AR10 OX=1579370 GN=QT03_C0001G0973 PE=4 SV=1	2	1	1	1	0	0	0	0	1	0	0	0	0	0	0	0	1	0	0	0	0	0	0	0	1	0	0	0	0	0	0.6	0.6	0.6	178.05	1581	1581;1853	0	6.013	0	0	0.6	0	0	0
A0A0C5BX12	A0A0C5BX12	1	1	1	tr|A0A0C5BX12|A0A0C5BX12_9ARCH Uncharacterized protein OS=Nitrosopumilus piranensis OX=1582439 GN=NPIRD3C_1592 PE=4 SV=1	1	1	1	1	0	0	0	0	1	0	0	0	0	0	0	0	1	0	0	0	0	0	0	0	1	0	0	0	0	0	3.9	3.9	3.9	30.293	255	255	0	6.0902	0	0	3.9	0	0	0
A0A8J8VU72;A0A0C5C987	A0A8J8VU72;A0A0C5C987	1;1	1;1	1;1	tr|A0A8J8VU72|A0A8J8VU72_9ARCH Biofilm-associated protein OS=Nitrosopumilus sp. b2 OX=2109908 GN=C6989_03365 PE=4 SV=1;tr|A0A0C5C987|A0A0C5C987_9ARCH Uncharacterized protein OS=Nitrosopumilus piranensis OX=1582439 GN=NPIRD3C_0563 PE=4 SV=1	2	1	1	1	0	0	0	0	1	0	0	0	0	0	0	0	1	0	0	0	0	0	0	0	1	0	0	0	0	0	2.8	2.8	2.8	52.15	470	470;470	0	6.0091	0	0	2.8	0	0	0
A0A0D3RPE2	A0A0D3RPE2	1	1	1	tr|A0A0D3RPE2|A0A0D3RPE2_UNCAX Ribosomal protein L4 OS=Uncultured archaeon OX=115547 PE=3 SV=1	1	1	1	1	0	0	0	0	1	0	0	0	0	0	0	0	1	0	0	0	0	0	0	0	1	0	0	0	0	0	6.3	6.3	6.3	28.499	254	254	0	5.996	0	0	6.3	0	0	0
A0A1F5DHZ5;A0A0D3RSB8	A0A1F5DHZ5;A0A0D3RSB8	1;1	1;1	1;1	tr|A0A1F5DHZ5|A0A1F5DHZ5_9ARCH 50S ribosomal protein L22 OS=Candidatus Bathyarchaeota archaeon RBG_13_38_9 OX=1797377 GN=rpl22 PE=3 SV=1;tr|A0A0D3RSB8|A0A0D3RSB8_UNCAX 50S ribosomal protein L22 OS=Uncultured archaeon OX=115547 GN=rpl22 PE=3 SV=1	2	1	1	1	0	0	0	0	1	0	0	0	0	0	0	0	1	0	0	0	0	0	0	0	1	0	0	0	0	0	8.5	8.5	8.5	17.512	153	153;153	0	5.9888	0	0	8.5	0	0	0
A0A1F6Z155;A0A0H4T330;A0A0D3RT82	A0A1F6Z155;A0A0H4T330;A0A0D3RT82	1;1;1	1;1;1	1;1;1	tr|A0A1F6Z155|A0A1F6Z155_9ARCH 30S ribosomal protein S19P OS=Candidatus Pacearchaeota archaeon RBG_16_35_8 OX=1801882 GN=rps19p PE=3 SV=1;tr|A0A0H4T330|A0A0H4T330_9ARCH 30S ribosomal protein S19P OS=uncultured archaeon Rifle_16ft_4_minimus_1461 OX=1665151	3	1	1	1	0	0	0	0	0	0	1	0	0	0	0	0	0	0	1	0	0	0	0	0	0	0	1	0	0	0	10	10	10	14.977	130	130;130;130	0	6.041	0	0	0	0	10	0
A0A8T5EC57;A0A524LV62;A0A0D5C009;A0A2A3TCA4;A0A2E9NZS7;A0A519CVY7;A0A8T5I0A0;A0A842P3D8;A0A842N801;A0A7D7V9M8;A0A7D5M565;A0A7D5LY62;A0A3M6JUL8;A0A519CI11;A0A368B6Z4;A0A2Z2HI88;A0A2S2KTP0;A0A2D7BNF3;A0A7K4EVR0;K0BHF4;A0RYP1;A0A519CJ57;A0A2H9RR56;A0A7J9QK46;I3D516	A0A8T5EC57;A0A524LV62;A0A0D5C009;A0A2A3TCA4;A0A2E9NZS7;A0A519CVY7;A0A8T5I0A0;A0A842P3D8;A0A842N801;A0A7D7V9M8;A0A7D5M565;A0A7D5LY62;A0A3M6JUL8;A0A519CI11;A0A368B6Z4;A0A2Z2HI88;A0A2S2KTP0;A0A2D7BNF3;A0A7K4EVR0;K0BHF4;A0RYP1;A0A519CJ57;A0A2H9RR56;A0A7J9QK46;I3D516	1;1;1;1;1;1;1;1;1;1;1;1;1;1;1;1;1;1;1;1;1;1;1;1;1	1;1;1;1;1;1;1;1;1;1;1;1;1;1;1;1;1;1;1;1;1;1;1;1;1	1;1;1;1;1;1;1;1;1;1;1;1;1;1;1;1;1;1;1;1;1;1;1;1;1	tr|A0A8T5EC57|A0A8T5EC57_9ARCH AAA family ATPase (Fragment) OS=Nitrosopumilus sp OX=2024843 GN=HOE93_03010 PE=3 SV=1;tr|A0A524LV62|A0A524LV62_9ARCH AAA family ATPase OS=Nitrosopumilus sp OX=2024843 GN=E4G77_01715 PE=3 SV=1;tr|A0A0D5C009|A0A0D5C009_9ARCH Ce	25	1	1	1	0	0	0	0	1	0	0	0	0	0	0	0	1	0	0	0	0	0	0	0	1	0	0	0	0	0	2.7	2.7	2.7	41.265	372	372;713;717;717;715;715;713;713;713;713;713;713;713;494;713;713;713;713;711;710;709;690;640;508;718	0	6.1746	0	0	2.7	0	0	0
A0A0D5ZDX6	A0A0D5ZDX6	1	1	1	tr|A0A0D5ZDX6|A0A0D5ZDX6_UNCAX DNA primase DnaG OS=Uncultured archaeon OX=115547 GN=dnaG PE=3 SV=1	1	1	1	1	0	0	0	0	1	0	0	0	0	0	0	0	1	0	0	0	0	0	0	0	1	0	0	0	0	0	2.5	2.5	2.5	48.986	440	440	0	5.9867	0	0	2.5	0	0	0
A0A0D5ZEE0	A0A0D5ZEE0	1	1	1	tr|A0A0D5ZEE0|A0A0D5ZEE0_UNCAX Shikimate kinase OS=Uncultured archaeon OX=115547 GN=aroK PE=3 SV=1	1	1	1	1	0	0	0	0	1	0	0	0	0	0	0	0	1	0	0	0	0	0	0	0	1	0	0	0	0	0	4.3	4.3	4.3	30.257	279	279	0	6.0318	0	0	4.3	0	0	0
A0A0D5ZFI3	A0A0D5ZFI3	1	1	1	tr|A0A0D5ZFI3|A0A0D5ZFI3_UNCAX Peptidase S49 domain-containing protein OS=Uncultured archaeon OX=115547 GN=IX51_04340 PE=3 SV=1	1	1	1	1	0	0	0	1	0	0	0	0	0	0	0	1	0	0	0	0	0	0	0	1	0	0	0	0	0	0	5.7	5.7	5.7	27.698	245	245	0	5.9662	0	5.7	0	0	0	0
A0A0D5ZG95	A0A0D5ZG95	1	1	1	tr|A0A0D5ZG95|A0A0D5ZG95_UNCAX CRISPR-associated endonuclease Cas1 OS=Uncultured archaeon OX=115547 GN=cas1 PE=3 SV=1	1	1	1	1	0	0	0	0	1	0	0	0	0	0	0	0	1	0	0	0	0	0	0	0	1	0	0	0	0	0	3.8	3.8	3.8	39.137	343	343	0	6.1899	0	0	3.8	0	0	0
A0A558FLB6;A0A6A8GG03;M0F8C2;M0ID47;M0HT08;M0HA98;M0GV76;M0G8Q6;M0G6J8;M0G6H5;D4GT99;M0IIZ2;A0A8T5C8H6;A0A871BHS0;A0A847TXM5;A0A842PSG0;A0A830DSA9;A0A6G0EH85;A0A6C0UYH3;A0A6A8GAG9;M0J796;L5NGS3;A0A371KMU5;A0A6G1Z224;A0A643JZP4;A0A2P4NRT6;A0A371MIU5;A0A0K1IVK2;A0A498EDU9;A0A0W1SPP0;A0A498ECY8;A0A384KKH0;A0A371MX74;A0A371M8G7;A0A371KCB0;A0A371LVF9;A0A643KB64;A0A371LPU0;A0A371LF55;A0A371KXE9;A0A0D6J…	A0A558FLB6;A0A6A8GG03;M0F8C2;M0ID47;M0HT08;M0HA98;M0GV76;M0G8Q6;M0G6J8;M0G6H5;D4GT99;M0IIZ2;A0A8T5C8H6;A0A871BHS0;A0A847TXM5;A0A842PSG0;A0A830DSA9;A0A6G0EH85;A0A6C0UYH3;A0A6A8GAG9;M0J796;L5NGS3;A0A371KMU5;A0A6G1Z224;A0A643JZP4;A0A2P4NRT6;A0A371MIU5;A0A0K1IVK2;A0A498EDU9;A0A0W1SPP0;A0A498ECY8;A0A384KKH0;A0A371MX74;A0A371M8G7;A0A371KCB0;A0A371LVF9;A0A643KB64;A0A371LPU0;A0A371LF55;A0A371KXE9;A0A0D6J…	1;1;1;1;1;1;1;1;1;1;1;1;1;1;1;1;1;1;1;1;1;1;1;1;1;1;1;1;1;1;1;1;1;1;1;1;1;1;1;1;1	1;1;1;1;1;1;1;1;1;1;1;1;1;1;1;1;1;1;1;1;1;1;1;1;1;1;1;1;1;1;1;1;1;1;1;1;1;1;1;1;1	1;1;1;1;1;1;1;1;1;1;1;1;1;1;1;1;1;1;1;1;1;1;1;1;1;1;1;1;1;1;1;1;1;1;1;1;1;1;1;1;1	tr|A0A558FLB6|A0A558FLB6_HALVO HD domain-containing protein (Fragment) OS=Haloferax volcanii OX=2246 GN=FQA18_19665 PE=4 SV=1;tr|A0A6A8GG03|A0A6A8GG03_9EURY HD domain-containing protein OS=Haloferax litoreum OX=2666140 GN=GJR96_08965 PE=4 SV=1;tr|M0F8C2|M0	41	1	1	1	0	0	0	0	1	0	0	0	0	0	0	0	1	0	0	0	0	0	0	0	1	0	0	0	0	0	4	4	4	35.528	322	322;390;390;390;390;390;390;390;390;390;390;390;390;390;390;390;390;390;390;390;390;374;390;388;388;390;390;390;390;390;390;390;390;390;390;390;390;390;390;390;390	0	6.0447	0	0	4	0	0	0
A0A0Q0VNE4;A0A0N8VL54;A0A0D8DN12	A0A0Q0VNE4;A0A0N8VL54;A0A0D8DN12	1;1;1	1;1;1	1;1;1	tr|A0A0Q0VNE4|A0A0Q0VNE4_9ARCH XRE family transcriptional regulator OS=Acidiplasma cupricumulans OX=312540 GN=AOG55_08330 PE=4 SV=1;tr|A0A0N8VL54|A0A0N8VL54_9ARCH XRE family transcriptional regulator OS=Acidiplasma aeolicum OX=507754 GN=AOG54_00395 PE=4 SV	3	1	1	1	0	0	0	0	1	0	0	0	0	0	0	0	1	0	0	0	0	0	0	0	1	0	0	0	0	0	5.4	5.4	5.4	25.354	224	224;224;224	0	5.9927	0	0	5.4	0	0	0
A0A510DVZ5;M9U9E6;F0NM33;F0NHJ2;D2PC72;D0KTC4;C4KHF7;C3NHA8;C3NEE4;C3N5S8;C3MVH9;A0A510E3T5;A0A8F5GUF4;A0A8F5C385;A0A8F5BX40;A0A5Q0TRA9;A0A5Q0SJX2;C3MQ60;Q9UXA6;A0A6A9QKC2;A0A0E3GWP6	A0A510DVZ5;M9U9E6;F0NM33;F0NHJ2;D2PC72;D0KTC4;C4KHF7;C3NHA8;C3NEE4;C3N5S8;C3MVH9;A0A510E3T5;A0A8F5GUF4;A0A8F5C385;A0A8F5BX40;A0A5Q0TRA9;A0A5Q0SJX2;C3MQ60;Q9UXA6;A0A6A9QKC2;A0A0E3GWP6	1;1;1;1;1;1;1;1;1;1;1;1;1;1;1;1;1;1;1;1;1	1;1;1;1;1;1;1;1;1;1;1;1;1;1;1;1;1;1;1;1;1	1;1;1;1;1;1;1;1;1;1;1;1;1;1;1;1;1;1;1;1;1	tr|A0A510DVZ5|A0A510DVZ5_9CREN 50S ribosomal protein L4 OS=Sulfuracidifex tepidarius OX=1294262 GN=rpl4 PE=3 SV=1;tr|M9U9E6|M9U9E6_SULIS 50S ribosomal protein L4 OS=Sulfolobus islandicus LAL14/1 OX=1241935 GN=rpl4 PE=3 SV=1;tr|F0NM33|F0NM33_SULIH 50S ribos	21	1	1	1	0	0	0	0	1	0	0	0	0	0	0	0	1	0	0	0	0	0	0	0	1	0	0	0	0	0	5.7	5.7	5.7	28.921	264	264;267;267;267;267;267;267;267;267;267;267;264;267;267;267;267;267;267;267;264;267	0	5.9579	0	0	5.7	0	0	0
A0A847PQY7;A0A660HQQ0;A0A498GSS4;A0A3G9CSE8;A0A1I6YKV0;A0A0E3KR54;A0A0E3KQ82	A0A847PQY7;A0A660HQQ0;A0A498GSS4;A0A3G9CSE8;A0A1I6YKV0;A0A0E3KR54;A0A0E3KQ82	1;1;1;1;1;1;1	1;1;1;1;1;1;1	1;1;1;1;1;1;1	tr|A0A847PQY7|A0A847PQY7_9EURY NAD(P)/FAD-dependent oxidoreductase OS=Methanosarcina sp OX=2213 GN=GX152_05120 PE=4 SV=1;tr|A0A660HQQ0|A0A660HQQ0_9EURY NAD(P)/FAD-dependent oxidoreductase OS=Methanosarcina flavescens OX=1715806 GN=AOB57_004620 PE=4 SV=1;tr	7	1	1	1	0	0	0	0	1	0	0	0	0	0	0	0	1	0	0	0	0	0	0	0	1	0	0	0	0	0	5.9	5.9	5.9	23.59	219	219;225;225;225;225;225;225	0	6.1103	0	0	5.9	0	0	0
A0A0E3KYC5;A0A0E3KVL8	A0A0E3KYC5;A0A0E3KVL8	1;1	1;1	1;1	tr|A0A0E3KYC5|A0A0E3KYC5_9EURY DUF362 domain-containing protein OS=Methanosarcina sp. WH1 OX=1434102 GN=MSWH1_2147 PE=4 SV=1;tr|A0A0E3KVL8|A0A0E3KVL8_9EURY DUF362 domain-containing protein OS=Methanosarcina sp. WWM596 OX=1434103 GN=MSWHS_2950 PE=4 SV=1	2	1	1	1	0	0	0	0	1	0	0	0	0	0	0	0	1	0	0	0	0	0	0	0	1	0	0	0	0	0	2.7	2.7	2.7	58.248	523	523;523	0	6.07	0	0	2.7	0	0	0
A0A3G9CWM7;A0A0E3L0E3	A0A3G9CWM7;A0A0E3L0E3	1;1	1;1	1;1	tr|A0A3G9CWM7|A0A3G9CWM7_METTE Uncharacterized protein OS=Methanosarcina thermophila OX=2210 GN=MESMT1_1231 PE=4 SV=1;tr|A0A0E3L0E3|A0A0E3L0E3_METTE Integral membrane protein OS=Methanosarcina thermophila CHTI-55 OX=1434121 GN=MSTHC_0923 PE=4 SV=1	2	1	1	1	0	0	0	0	1	0	0	0	0	0	0	0	1	0	0	0	0	0	0	0	1	0	0	0	0	0	3.5	3.5	3.5	37.83	318	318;388	0	5.995	0	0	3.5	0	0	0
Q8PXT4;A0A0E3WNJ0;A0A0E3RGV2;A0A0E3R5W5;A0A0E3NSZ8;A0A0E3L2Z6	Q8PXT4;A0A0E3WNJ0;A0A0E3RGV2;A0A0E3R5W5;A0A0E3NSZ8;A0A0E3L2Z6	1;1;1;1;1;1	1;1;1;1;1;1	1;1;1;1;1;1	tr|Q8PXT4|Q8PXT4_METMA UDP-glucose 6-dehydrogenase OS=Methanosarcina mazei (strain ATCC BAA-159 / DSM 3647 / Goe1 / Go1 / JCM 11833 / OCM 88) OX=192952 GN=MM_1132 PE=3 SV=1;tr|A0A0E3WNJ0|A0A0E3WNJ0_METMZ UDP-glucose 6-dehydrogenase OS=Methanosarcina mazei	6	1	1	1	0	0	0	0	1	0	0	0	0	0	0	0	1	0	0	0	0	0	0	0	1	0	0	0	0	0	2.6	2.6	2.6	45.604	417	417;427;427;427;427;427	0	6.0672	0	0	2.6	0	0	0
A0A0E3L506;A0A0F8G8R2;A0A832TQA3;A0A0E3P493;A0A0E3PDM2;A0A0E3PM33;A0A832SEI1;A0A0E3S5M5;M1QBV2;A0A0F8UEF6;A0A0F8QFH0;A0A0F8GYZ2;A0A0F8FWE2;A0A0F8EMJ9;A0A0F8F4H5;A0A0F8DSD3;Q8PUH2;A0A0F8CFJ8;A0A0E3WPQ7;A0A0E3S0K9;A0A0E3RHS1;A0A0E3RCE8;A0A0E3NLR3;A0A0E3LFM3;Q8TR06	A0A0E3L506;A0A0F8G8R2;A0A832TQA3;A0A0E3P493;A0A0E3PDM2;A0A0E3PM33;A0A832SEI1;A0A0E3S5M5;M1QBV2;A0A0F8UEF6;A0A0F8QFH0;A0A0F8GYZ2;A0A0F8FWE2;A0A0F8EMJ9;A0A0F8F4H5;A0A0F8DSD3;Q8PUH2;A0A0F8CFJ8;A0A0E3WPQ7;A0A0E3S0K9;A0A0E3RHS1;A0A0E3RCE8;A0A0E3NLR3;A0A0E3LFM3;Q8TR06	1;1;1;1;1;1;1;1;1;1;1;1;1;1;1;1;1;1;1;1;1;1;1;1;1	1;1;1;1;1;1;1;1;1;1;1;1;1;1;1;1;1;1;1;1;1;1;1;1;1	1;1;1;1;1;1;1;1;1;1;1;1;1;1;1;1;1;1;1;1;1;1;1;1;1	tr|A0A0E3L506|A0A0E3L506_9EURY Shikimate kinase OS=Methanosarcina sp. WH1 OX=1434102 GN=aroK PE=3 SV=1;tr|A0A0F8G8R2|A0A0F8G8R2_9EURY Shikimate kinase OS=Methanosarcina sp. 2.H.T.1A.15 OX=1483596 GN=aroK PE=3 SV=1;tr|A0A832TQA3|A0A832TQA3_9EURY Shikimate k	25	1	1	1	0	0	0	0	1	0	0	0	0	0	0	0	1	0	0	0	0	0	0	0	1	0	0	0	0	0	3.4	3.4	3.4	31.037	293	293;293;294;294;294;294;294;294;293;293;293;293;293;293;293;293;293;293;293;293;293;293;293;293;294	0	6.0244	0	0	3.4	0	0	0
A0A0E3LB31	A0A0E3LB31	1	1	1	tr|A0A0E3LB31|A0A0E3LB31_9EURY Glycosyltransferase OS=Methanosarcina siciliae HI350 OX=1434119 GN=MSSIH_2371 PE=4 SV=1	1	1	1	1	0	0	0	0	0	0	0	1	0	0	0	0	0	0	0	1	0	0	0	0	0	0	0	1	0	0	2.7	2.7	2.7	42.113	373	373	0	6.1111	0	0	0	0	0	2.7
A0A0E3LC83	A0A0E3LC83	1	1	1	tr|A0A0E3LC83|A0A0E3LC83_9EURY Sensory transduction histidine kinase OS=Methanosarcina siciliae C2J OX=1434118 GN=MSSAC_0481 PE=4 SV=1	1	1	1	1	0	0	0	0	1	0	0	0	1	0	0	0	1	0	0	0	1	0	0	0	1	0	0	0	1	0	1	1	1	152.55	1349	1349	0	5.8742	0	0	1	0	0	0
Q8PUG2;P58834;M1QL61;A0A832X1K0;A0A832SIC5;A0A524M383;A0A0F8S8G5;A0A0F8LKD9;A0A0F8FAB3;A0A0F8F4I3;A0A0F8EAT2;A0A0F8CZN1;A0A0F8CFK7;A0A0F8C2H1;A0A0E3WQK6;A0A0E3SEP0;A0A0E3S0L3;A0A0E3RJR8;A0A0E3RDF5;A0A0E3PMA5;A0A0E3PEH7;A0A0E3P498;A0A0E3LFM5	Q8PUG2;P58834;M1QL61;A0A832X1K0;A0A832SIC5;A0A524M383;A0A0F8S8G5;A0A0F8LKD9;A0A0F8FAB3;A0A0F8F4I3;A0A0F8EAT2;A0A0F8CZN1;A0A0F8CFK7;A0A0F8C2H1;A0A0E3WQK6;A0A0E3SEP0;A0A0E3S0L3;A0A0E3RJR8;A0A0E3RDF5;A0A0E3PMA5;A0A0E3PEH7;A0A0E3P498;A0A0E3LFM5	1;1;1;1;1;1;1;1;1;1;1;1;1;1;1;1;1;1;1;1;1;1;1	1;1;1;1;1;1;1;1;1;1;1;1;1;1;1;1;1;1;1;1;1;1;1	1;1;1;1;1;1;1;1;1;1;1;1;1;1;1;1;1;1;1;1;1;1;1	sp|Q8PUG2|HIS2_METMA Phosphoribosyl-ATP pyrophosphatase OS=Methanosarcina mazei (strain ATCC BAA-159 / DSM 3647 / Goe1 / Go1 / JCM 11833 / OCM 88) OX=192952 GN=hisE PE=3 SV=1;sp|P58834|HIS2_METAC Phosphoribosyl-ATP pyrophosphatase OS=Methanosarcina acetivo	23	1	1	1	0	0	0	1	0	0	0	0	0	0	0	1	0	0	0	0	0	0	0	1	0	0	0	0	0	0	11.5	11.5	11.5	12.15	104	104;104;104;104;104;104;104;104;104;104;104;104;104;104;104;104;104;104;104;104;104;104;104	0	6.0373	0	11.5	0	0	0	0
A0A0F8NZ51;A0A0E3LFS5	A0A0F8NZ51;A0A0E3LFS5	1;1	1;1	1;1	tr|A0A0F8NZ51|A0A0F8NZ51_METMZ SHOCT domain-containing protein OS=Methanosarcina mazei OX=2209 GN=DU74_00430 PE=4 SV=1;tr|A0A0E3LFS5|A0A0E3LFS5_METMZ SHOCT domain-containing protein OS=Methanosarcina mazei WWM610 OX=1434117 GN=MSMAW_2290 PE=4 SV=1	2	1	1	1	0	0	0	0	0	0	0	0	1	0	0	0	0	0	0	0	1	0	0	0	0	0	0	0	1	0	6.9	6.9	6.9	16.264	144	144;146	0	5.9519	0	0	0	0	0	0
A0A1D2WRS0;A0A0E3R0U1;A0A0E3QST5;A0A0E3QA95;A0A0E3LGY9;A0A0E3QNQ2	A0A1D2WRS0;A0A0E3R0U1;A0A0E3QST5;A0A0E3QA95;A0A0E3LGY9;A0A0E3QNQ2	1;1;1;1;1;1	1;1;1;1;1;1	1;1;1;1;1;1	tr|A0A1D2WRS0|A0A1D2WRS0_9EURY MATE family efflux transporter OS=Methanosarcina sp. A14 OX=1860098 GN=A9239_14260 PE=4 SV=1;tr|A0A0E3R0U1|A0A0E3R0U1_METBA Multi antimicrobial extrusion protein (Na(+)/drug antiporter), MATE family of MDR efflux pumps OS=Met	6	1	1	1	0	0	0	0	1	0	0	0	0	0	0	0	1	0	0	0	0	0	0	0	1	0	0	0	0	0	2.1	2.1	2.1	50.614	468	468;468;468;468;468;493	0	6.0457	0	0	2.1	0	0	0
A0A1E7GCX0;A0A0F8CBV2;A0A0E3QNN5;A0A832L7G1;A0A1I6Z788;A0A1D2WEG4;A0A0G3CDU5;A0A0E3LNR5;A0A0E3LPK7;A0A498GUP4;A0A660HP58;A0A0E3NE13;A0A0E3NAN2;A0A3G9CUR7;A0A0E3Q6Z3;A0A0E3QF47;A0A0F8NWR3;A0A847PSC6;A0A0F8SUM6;Q46A68	A0A1E7GCX0;A0A0F8CBV2;A0A0E3QNN5;A0A832L7G1;A0A1I6Z788;A0A1D2WEG4;A0A0G3CDU5;A0A0E3LNR5;A0A0E3LPK7;A0A498GUP4;A0A660HP58;A0A0E3NE13;A0A0E3NAN2;A0A3G9CUR7;A0A0E3Q6Z3;A0A0E3QF47;A0A0F8NWR3;A0A847PSC6;A0A0F8SUM6;Q46A68	1;1;1;1;1;1;1;1;1;1;1;1;1;1;1;1;1;1;1;1	1;1;1;1;1;1;1;1;1;1;1;1;1;1;1;1;1;1;1;1	1;1;1;1;1;1;1;1;1;1;1;1;1;1;1;1;1;1;1;1	tr|A0A1E7GCX0|A0A1E7GCX0_9EURY Indolepyruvate oxidoreductase subunit IorA OS=Methanosarcina sp. Ant1 OX=1882735 GN=BGV40_07550 PE=4 SV=1;tr|A0A0F8CBV2|A0A0F8CBV2_9EURY Indolepyruvate oxidoreductase subunit IorA OS=Methanosarcina sp. 2.H.A.1B.4 OX=1483600 G	20	1	1	1	0	0	0	0	1	0	0	0	0	0	0	0	1	0	0	0	0	0	0	0	1	0	0	0	0	0	1.8	1.8	1.8	61.002	559	559;568;621;618;609;602;602;602;602;601;601;600;600;600;596;591;583;576;573;621	0	6.036	0	0	1.8	0	0	0
A0A0E3QGR4;A0A0E3QY87;A0A0E3QQH9;A0A0E3Q9F6;Q46C23;A0A1D2WZZ0;A0A0G3CJA0;A0A0E3LR35	A0A0E3QGR4;A0A0E3QY87;A0A0E3QQH9;A0A0E3Q9F6;Q46C23;A0A1D2WZZ0;A0A0G3CJA0;A0A0E3LR35	1;1;1;1;1;1;1;1	1;1;1;1;1;1;1;1	1;1;1;1;1;1;1;1	tr|A0A0E3QGR4|A0A0E3QGR4_9EURY NurA domain-containing protein OS=Methanosarcina sp. Kolksee OX=1434099 GN=MSKOL_3101 PE=4 SV=1;tr|A0A0E3QY87|A0A0E3QY87_METBA NurA domain-containing protein OS=Methanosarcina barkeri MS OX=1434108 GN=MSBRM_2857 PE=4 SV=1;tr|	8	1	1	1	0	0	0	0	1	0	0	0	0	0	0	0	1	0	0	0	0	0	0	0	1	0	0	0	0	0	2.8	2.8	2.8	50.237	435	435;437;437;442;444;444;444;444	0	6.1602	0	0	2.8	0	0	0
M1Q4I2;A0A0E3RVW9;A0A0E3RFA6;A0A0E3Q0R7;A0A0E3LWI1;A0A0F8MT60;A0A0E3RNH9	M1Q4I2;A0A0E3RVW9;A0A0E3RFA6;A0A0E3Q0R7;A0A0E3LWI1;A0A0F8MT60;A0A0E3RNH9	1;1;1;1;1;1;1	1;1;1;1;1;1;1	1;1;1;1;1;1;1	tr|M1Q4I2|M1Q4I2_METMZ Archaeal Rqc2 homolog aRqcH OS=Methanosarcina mazei Tuc01 OX=1236903 GN=rqcH PE=3 SV=1;tr|A0A0E3RVW9|A0A0E3RVW9_METMZ Archaeal Rqc2 homolog aRqcH OS=Methanosarcina mazei C16 OX=1434113 GN=rqcH PE=3 SV=1;tr|A0A0E3RFA6|A0A0E3RFA6_METMZ	7	1	1	1	0	0	0	1	0	0	0	0	0	0	0	1	0	0	0	0	0	0	0	1	0	0	0	0	0	0	1.9	1.9	1.9	86.759	775	775;775;775;775;775;779;779	0	6.0998	0	1.9	0	0	0	0
A0A0E3NY51	A0A0E3NY51	1	1	1	tr|A0A0E3NY51|A0A0E3NY51_9EURY Serine/threonine kinase OS=Methanosarcina sp. MTP4 OX=1434100 GN=MSMTP_2451 PE=4 SV=1	1	1	1	1	0	0	0	1	0	0	0	0	0	0	0	1	0	0	0	0	0	0	0	1	0	0	0	0	0	0	1.6	1.6	1.6	72.259	644	644	0	6.0644	0	1.6	0	0	0	0
A0A0E3PPS1;A0A0E3PBW4;A0A0E3P2U0	A0A0E3PPS1;A0A0E3PBW4;A0A0E3P2U0	1;1;1	1;1;1	1;1;1	tr|A0A0E3PPS1|A0A0E3PPS1_9EURY LPS biosynthesis protein WbpG OS=Methanosarcina siciliae C2J OX=1434118 GN=MSSAC_3199 PE=4 SV=1;tr|A0A0E3PBW4|A0A0E3PBW4_9EURY LPS biosynthesis protein WbpG OS=Methanosarcina siciliae HI350 OX=1434119 GN=MSSIH_1028 PE=4 SV=1;	3	1	1	1	0	0	0	0	1	0	0	0	0	0	0	0	1	0	0	0	0	0	0	0	1	0	0	0	0	0	3.7	3.7	3.7	43.618	376	376;376;376	0	6.0701	0	0	3.7	0	0	0
A0A0E3P524	A0A0E3P524	1	1	1	tr|A0A0E3P524|A0A0E3P524_9EURY Uncharacterized protein OS=Methanosarcina siciliae T4/M OX=1434120 GN=MSSIT_1961 PE=4 SV=1	1	1	1	1	0	0	0	0	1	0	0	0	0	0	0	0	1	0	0	0	0	0	0	0	1	0	0	0	0	0	21.9	21.9	21.9	7.698	64	64	0	5.9715	0	0	21.9	0	0	0
A0A2A2HS05;A0A0E3SNJ9;A0A0E3P5J0	A0A2A2HS05;A0A0E3SNJ9;A0A0E3P5J0	1;1;1	1;1;1	1;1;1	tr|A0A2A2HS05|A0A2A2HS05_9EURY SHOCT domain-containing protein OS=Methanosarcina spelaei OX=1036679 GN=ASJ81_06835 PE=4 SV=1;tr|A0A0E3SNJ9|A0A0E3SNJ9_METBA SHOCT domain-containing protein OS=Methanosarcina barkeri 3 OX=1434107 GN=MSBR3_2210 PE=4 SV=1;tr|A0	3	1	1	1	0	0	0	0	0	0	0	0	1	0	0	0	0	0	0	0	1	0	0	0	0	0	0	0	1	0	17.6	17.6	17.6	7.925	68	68;68;92	0	5.9249	0	0	0	0	0	0
A0A0E3PFW8	A0A0E3PFW8	1	1	1	tr|A0A0E3PFW8|A0A0E3PFW8_9EURY Glycosyltransferase OS=Methanosarcina siciliae HI350 OX=1434119 GN=MSSIH_2959 PE=4 SV=1	1	1	1	1	0	0	0	0	0	0	0	0	1	0	0	0	0	0	0	0	1	0	0	0	0	0	0	0	1	0	2.7	2.7	2.7	43.743	377	377	0	5.9187	0	0	0	0	0	0
A0A0E3PNT4	A0A0E3PNT4	1	1	1	tr|A0A0E3PNT4|A0A0E3PNT4_9EURY Indolepyruvate oxidoreductase subunit IorA OS=Methanosarcina siciliae C2J OX=1434118 GN=MSSAC_2185 PE=4 SV=1	1	1	1	1	0	0	0	0	1	0	0	0	0	0	0	0	1	0	0	0	0	0	0	0	1	0	0	0	0	0	2.7	2.7	2.7	60.27	556	556	0	6.0357	0	0	2.7	0	0	0
Q8PYQ8;M1QGU9;A0A832W3G2;A0A0F8IWG4;A0A0E3RVY2;A0A0E3RM08;A0A0E3RHS0;A0A0E3R6I5;A0A0E3PV62	Q8PYQ8;M1QGU9;A0A832W3G2;A0A0F8IWG4;A0A0E3RVY2;A0A0E3RM08;A0A0E3RHS0;A0A0E3R6I5;A0A0E3PV62	1;1;1;1;1;1;1;1;1	1;1;1;1;1;1;1;1;1	1;1;1;1;1;1;1;1;1	tr|Q8PYQ8|Q8PYQ8_METMA 30S ribosomal protein S19e OS=Methanosarcina mazei (strain ATCC BAA-159 / DSM 3647 / Goe1 / Go1 / JCM 11833 / OCM 88) OX=192952 GN=rps19e PE=3 SV=1;tr|M1QGU9|M1QGU9_METMZ 30S ribosomal protein S19e OS=Methanosarcina mazei Tuc01 OX=12	9	1	1	1	0	0	0	0	1	0	0	0	0	0	0	0	1	0	0	0	0	0	0	0	1	0	0	0	0	0	9.4	9.4	9.4	16.478	149	149;149;149;149;149;149;149;149;149	0	6.2133	0	0	9.4	0	0	0
A0A0F8E8Q9;A0A4P8R1P1;A0A0F8R6N8;A0A0F8LYJ7;A0A2A2HML6;Q8Q0S4;A0A0E3S0W9;A0A0E3RRF0;A0A0E3RJL4;A0A0E3RB75;A0A0E3PWV6	A0A0F8E8Q9;A0A4P8R1P1;A0A0F8R6N8;A0A0F8LYJ7;A0A2A2HML6;Q8Q0S4;A0A0E3S0W9;A0A0E3RRF0;A0A0E3RJL4;A0A0E3RB75;A0A0E3PWV6	1;1;1;1;1;1;1;1;1;1;1	1;1;1;1;1;1;1;1;1;1;1	1;1;1;1;1;1;1;1;1;1;1	tr|A0A0F8E8Q9|A0A0F8E8Q9_METMZ SAM-dependent methyltransferase OS=Methanosarcina mazei OX=2209 GN=DU30_18390 PE=4 SV=1;tr|A0A4P8R1P1|A0A4P8R1P1_METMZ Methyltransferase domain-containing protein OS=Methanosarcina mazei OX=2209 GN=DKM28_17030 PE=4 SV=1;tr|A0	11	1	1	1	0	0	0	0	0	0	1	0	0	0	0	0	0	0	1	0	0	0	0	0	0	0	1	0	0	0	5.8	5.8	5.8	18.893	171	171;212;214;214;219;221;221;221;221;221;221	0	5.864	0	0	0	0	5.8	0
M1Q6V5;A0A0F8NAZ9;A0A0F8IF25;A0A0F8HXJ7;A0A0F8HCU2;A0A0E3RT70;A0A0E3PYJ1	M1Q6V5;A0A0F8NAZ9;A0A0F8IF25;A0A0F8HXJ7;A0A0F8HCU2;A0A0E3RT70;A0A0E3PYJ1	1;1;1;1;1;1;1	1;1;1;1;1;1;1	1;1;1;1;1;1;1	tr|M1Q6V5|M1Q6V5_METMZ type I site-specific deoxyribonuclease OS=Methanosarcina mazei Tuc01 OX=1236903 GN=MmTuc01_2757 PE=3 SV=1;tr|A0A0F8NAZ9|A0A0F8NAZ9_METMZ type I site-specific deoxyribonuclease OS=Methanosarcina mazei OX=2209 GN=DU71_06375 PE=3 SV=1;t	7	1	1	1	0	0	0	0	0	0	1	0	0	0	0	0	0	0	1	0	0	0	0	0	0	0	1	0	0	0	1.6	1.6	1.6	101.9	893	893;893;893;893;893;893;893	0	6.0772	0	0	0	0	1.6	0
A0A0E3R447;A0A1D2WFC4;A0A0G3CGC6;A0A0E3QT47;A0A0E3QC11;A0A0E3Q4I9;Q46B23;A0A0E3QNK6	A0A0E3R447;A0A1D2WFC4;A0A0G3CGC6;A0A0E3QT47;A0A0E3QC11;A0A0E3Q4I9;Q46B23;A0A0E3QNK6	1;1;1;1;1;1;1;1	1;1;1;1;1;1;1;1	1;1;1;1;1;1;1;1	tr|A0A0E3R447|A0A0E3R447_METBA Aminoglycoside phosphotransferase domain-containing protein OS=Methanosarcina barkeri 227 OX=1434106 GN=MSBR2_1694 PE=4 SV=1;tr|A0A1D2WFC4|A0A1D2WFC4_9EURY Serine/threonine protein phosphatase OS=Methanosarcina sp. A14 OX=186	8	1	1	1	0	0	1	0	0	0	0	0	0	0	1	0	0	0	0	0	0	0	1	0	0	0	0	0	0	0	3.9	3.9	3.9	30.379	257	257;315;315;315;315;315;317;317	0	6.1886	3.9	0	0	0	0	0
A0A8J7XKI2;A0A0E3Q5H3	A0A8J7XKI2;A0A0E3Q5H3	1;1	1;1	1;1	tr|A0A8J7XKI2|A0A8J7XKI2_9EURY Tetratricopeptide repeat protein OS=Theionarchaea archaeon OX=2747605 GN=HXS44_15295 PE=4 SV=1;tr|A0A0E3Q5H3|A0A0E3Q5H3_9EURY Anaphase-promoting complex subunit 5 domain-containing protein OS=Methanosarcina vacuolata Z-761 OX	2	1	1	1	0	0	0	0	1	0	0	0	0	0	0	0	1	0	0	0	0	0	0	0	1	0	0	0	0	0	6.1	6.1	6.1	62.95	541	541;1022	0	6.0257	0	0	6.1	0	0	0
A0A0E3QCL6;A0A0E3Q6C4	A0A0E3QCL6;A0A0E3Q6C4	1;1	1;1	1;1	tr|A0A0E3QCL6|A0A0E3QCL6_9EURY Iron-sulfur cluster-binding protein OS=Methanosarcina sp. Kolksee OX=1434099 GN=MSKOL_2081 PE=4 SV=1;tr|A0A0E3Q6C4|A0A0E3Q6C4_9EURY Iron-sulfur cluster-binding protein OS=Methanosarcina vacuolata Z-761 OX=1434123 GN=MSVAZ_208	2	1	1	1	0	0	0	0	0	1	0	0	0	0	0	0	0	1	0	0	0	0	0	0	0	1	0	0	0	0	4.5	4.5	4.5	30.377	269	269;269	0	6.0836	0	0	0	4.5	0	0
Q469Y3;A0A0E3QMM6;A0A0E3QG19;A0A0E3Q7K9	Q469Y3;A0A0E3QMM6;A0A0E3QG19;A0A0E3Q7K9	1;1;1;1	1;1;1;1	1;1;1;1	tr|Q469Y3|Q469Y3_METBF Response regulator receiver OS=Methanosarcina barkeri (strain Fusaro / DSM 804) OX=269797 GN=Mbar_A2388 PE=4 SV=1;tr|A0A0E3QMM6|A0A0E3QMM6_METBA Response regulator receiver OS=Methanosarcina barkeri str. Wiesmoor OX=1434109 GN=MSBRW_	4	1	1	1	0	0	0	1	0	0	0	0	0	0	0	1	0	0	0	0	0	0	0	1	0	0	0	0	0	0	9.4	9.4	9.4	14.448	127	127;127;127;127	0	5.9766	0	9.4	0	0	0	0
A0A0E3QEP4	A0A0E3QEP4	1	1	1	tr|A0A0E3QEP4|A0A0E3QEP4_9EURY Lead, cadmium, zinc and mercury transporting ATPase OS=Methanosarcina sp. Kolksee OX=1434099 GN=MSKOL_2987 PE=4 SV=1	1	1	1	1	0	0	0	0	1	0	0	0	0	0	0	0	1	0	0	0	0	0	0	0	1	0	0	0	0	0	2.5	2.5	2.5	56.376	526	526	0	6.0914	0	0	2.5	0	0	0
Q465B0;A0A0E3QKF2	Q465B0;A0A0E3QKF2	1;1	1;1	1;1	tr|Q465B0|Q465B0_METBF Hemerythrin-like domain-containing protein OS=Methanosarcina barkeri (strain Fusaro / DSM 804) OX=269797 GN=Mbar_A3669 PE=4 SV=1;tr|A0A0E3QKF2|A0A0E3QKF2_METBA Hemerythrin-like domain-containing protein OS=Methanosarcina barkeri str.	2	1	1	1	0	0	0	0	0	0	1	0	0	0	0	0	0	0	1	0	0	0	0	0	0	0	1	0	0	0	6.5	6.5	6.5	21.8	185	185;185	0	5.7822	0	0	0	0	6.5	0
A0A832P5V8;A0A1D2WH10;A0A0G3CEZ6;A0A0E3R814;A0A0E3QZJ1;Q46DB2;A0A0E3QNQ4	A0A832P5V8;A0A1D2WH10;A0A0G3CEZ6;A0A0E3R814;A0A0E3QZJ1;Q46DB2;A0A0E3QNQ4	1;1;1;1;1;1;1	1;1;1;1;1;1;1	1;1;1;1;1;1;1	tr|A0A832P5V8|A0A832P5V8_9EURY DUF1673 domain-containing protein OS=Methanosarcina sp OX=2213 GN=GXX65_08015 PE=4 SV=1;tr|A0A1D2WH10|A0A1D2WH10_9EURY DUF1673 domain-containing protein OS=Methanosarcina sp. A14 OX=1860098 GN=A9239_03235 PE=4 SV=1;tr|A0A0G3C	7	1	1	1	0	0	0	0	1	0	0	0	0	0	0	0	1	0	0	0	0	0	0	0	1	0	0	0	0	0	5.1	5.1	5.1	22.698	195	195;208;208;208;208;209;209	0	5.9912	0	0	5.1	0	0	0
Q46A98;A0A0E3QNR3	Q46A98;A0A0E3QNR3	1;1	1;1	1;1	tr|Q46A98|Q46A98_METBF Homocitrate synthase OS=Methanosarcina barkeri (strain Fusaro / DSM 804) OX=269797 GN=Mbar_A2269 PE=4 SV=1;tr|A0A0E3QNR3|A0A0E3QNR3_METBA Homocitrate synthase OS=Methanosarcina barkeri str. Wiesmoor OX=1434109 GN=MSBRW_2477 PE=4 SV=1	2	1	1	1	0	0	1	0	0	0	0	0	0	0	1	0	0	0	0	0	0	0	1	0	0	0	0	0	0	0	3.5	3.5	3.5	31.813	287	287;287	0	6.0556	3.5	0	0	0	0	0
Q46D46;A0A0E3QQ74	Q46D46;A0A0E3QQ74	1;1	1;1	1;1	tr|Q46D46|Q46D46_METBF Transposase OS=Methanosarcina barkeri (strain Fusaro / DSM 804) OX=269797 GN=Mbar_A1230 PE=4 SV=1;tr|A0A0E3QQ74|A0A0E3QQ74_METBA Transposase IS605 OrfB C-terminal domain-containing protein OS=Methanosarcina barkeri str. Wiesmoor OX=1	2	1	1	1	0	0	1	0	1	0	0	0	0	0	1	0	1	0	0	0	0	0	1	0	1	0	0	0	0	0	2.2	2.2	2.2	52.566	462	462;462	0	6.1097	2.2	0	2.2	0	0	0
A0A0E3QQ91	A0A0E3QQ91	1	1	1	tr|A0A0E3QQ91|A0A0E3QQ91_METBA Mobile element protein OS=Methanosarcina barkeri str. Wiesmoor OX=1434109 GN=MSBRW_3531 PE=4 SV=1	1	1	1	1	0	0	0	0	1	0	0	0	0	0	0	0	1	0	0	0	0	0	0	0	1	0	0	0	0	0	19.4	19.4	19.4	8.1273	72	72	0	6.0103	0	0	19.4	0	0	0
A0A0E3R4B3;A0A0E3QSR6;A0A1D2WRP9;A0A0G3CJ79	A0A0E3R4B3;A0A0E3QSR6;A0A1D2WRP9;A0A0G3CJ79	1;1;1;1	1;1;1;1	1;1;1;1	tr|A0A0E3R4B3|A0A0E3R4B3_METBA dolichyl-phosphooligosaccharide-protein glycotransferase OS=Methanosarcina barkeri 227 OX=1434106 GN=MSBR2_1828 PE=3 SV=1;tr|A0A0E3QSR6|A0A0E3QSR6_METBA dolichyl-phosphooligosaccharide-protein glycotransferase OS=Methanosarci	4	1	1	1	0	0	0	0	0	0	1	0	0	0	0	0	0	0	1	0	0	0	0	0	0	0	1	0	0	0	1.2	1.2	1.2	89.097	807	807;807;838;838	0	6.0762	0	0	0	0	1.2	0
A0A0F8FVI4;A0A0E3RK30	A0A0F8FVI4;A0A0E3RK30	1;1	1;1	1;1	tr|A0A0F8FVI4|A0A0F8FVI4_METMZ Transposase OS=Methanosarcina mazei OX=2209 GN=DU30_13805 PE=4 SV=1;tr|A0A0E3RK30|A0A0E3RK30_METMZ Mobile element protein OS=Methanosarcina mazei S-6 OX=213585 GN=MSMAS_2583 PE=4 SV=1	2	1	1	1	0	0	0	0	0	0	1	0	0	0	0	0	0	0	1	0	0	0	0	0	0	0	1	0	0	0	8.7	8.7	8.7	13.688	115	115;115	0	5.8565	0	0	0	0	8.7	0
A0A0E3S185	A0A0E3S185	1	1	1	tr|A0A0E3S185|A0A0E3S185_9EURY Periplasmic serine protease OS=Methanosarcina lacustris Z-7289 OX=1434111 GN=MSLAZ_0515 PE=3 SV=1	1	1	1	1	0	0	0	0	1	0	0	0	0	0	0	0	1	0	0	0	0	0	0	0	1	0	0	0	0	0	2.4	2.4	2.4	43.587	409	409	0	6.2432	0	0	2.4	0	0	0
A0A0E3S6D2;A0A0E3S3Y7	A0A0E3S6D2;A0A0E3S3Y7	1;1	1;1	1;1	tr|A0A0E3S6D2|A0A0E3S6D2_9EURY HNH nuclease domain-containing protein OS=Methanosarcina lacustris Z-7289 OX=1434111 GN=MSLAZ_1571 PE=4 SV=1;tr|A0A0E3S3Y7|A0A0E3S3Y7_9EURY HNH nuclease domain-containing protein OS=Methanosarcina lacustris Z-7289 OX=1434111	2	1	1	1	0	0	0	0	1	0	0	0	0	0	0	0	1	0	0	0	0	0	0	0	1	0	0	0	0	0	2.8	2.8	2.8	48.417	427	427;427	0	6.1146	0	0	2.8	0	0	0
A0A0E3S9S5;Q8TP55	A0A0E3S9S5;Q8TP55	1;1	1;1	1;1	tr|A0A0E3S9S5|A0A0E3S9S5_9EURY Uncharacterized protein OS=Methanosarcina horonobensis HB-1 = JCM 15518 OX=1434110 GN=MSHOH_1876 PE=4 SV=1;tr|Q8TP55|Q8TP55_METAC Uncharacterized protein OS=Methanosarcina acetivorans (strain ATCC 35395 / DSM 2834 / JCM 12185	2	1	1	1	0	0	1	0	0	0	0	0	1	0	1	0	0	0	0	0	1	0	1	0	0	0	0	0	1	0	5.7	5.7	5.7	24.376	211	211;226	0	6.1955	5.7	0	0	0	0	0
A0A0E3SEX1	A0A0E3SEX1	1	1	1	tr|A0A0E3SEX1|A0A0E3SEX1_9EURY N-acetyltransferase domain-containing protein OS=Methanosarcina horonobensis HB-1 = JCM 15518 OX=1434110 GN=MSHOH_3083 PE=4 SV=1	1	1	1	1	0	0	0	0	0	0	0	0	0	1	0	0	0	0	0	0	0	1	0	0	0	0	0	0	0	1	4.4	4.4	4.4	37.306	321	321	0	6.1398	0	0	0	0	0	0
A0A0E3SP49	A0A0E3SP49	1	1	1	tr|A0A0E3SP49|A0A0E3SP49_METBA Glutamate synthase [NADPH] small chain OS=Methanosarcina barkeri 3 OX=1434107 GN=MSBR3_2740 PE=4 SV=1	1	1	1	1	0	0	0	0	1	0	0	0	0	0	0	0	1	0	0	0	0	0	0	0	1	0	0	0	0	0	3.2	3.2	3.2	50.602	469	469	0	6.1038	0	0	3.2	0	0	0
A0A0E3WSC2	A0A0E3WSC2	1	1	1	tr|A0A0E3WSC2|A0A0E3WSC2_9EURY TIGR04279 domain-containing protein OS=Methanosarcina horonobensis HB-1 = JCM 15518 OX=1434110 GN=MSHOH_0202 PE=4 SV=1	1	1	1	1	0	0	0	0	1	0	0	0	0	0	0	0	1	0	0	0	0	0	0	0	1	0	0	0	0	0	2.9	2.9	2.9	51.777	477	477	0	6.1451	0	0	2.9	0	0	0
A0A0E3WTA7	A0A0E3WTA7	1	1	1	tr|A0A0E3WTA7|A0A0E3WTA7_9EURY Sensory transduction histidine kinase OS=Methanosarcina horonobensis HB-1 = JCM 15518 OX=1434110 GN=MSHOH_1037 PE=4 SV=1	1	1	1	1	0	0	0	1	0	0	0	0	0	0	0	1	0	0	0	0	0	0	0	1	0	0	0	0	0	0	1	1	1	123.35	1073	1073	0	6.0035	0	1	0	0	0	0
A0A0E3WTC3	A0A0E3WTC3	1	1	1	tr|A0A0E3WTC3|A0A0E3WTC3_9EURY Cell surface protein OS=Methanosarcina horonobensis HB-1 = JCM 15518 OX=1434110 GN=MSHOH_1902 PE=4 SV=1	1	1	1	1	0	0	0	0	1	0	0	0	0	0	0	0	1	0	0	0	0	0	0	0	1	0	0	0	0	0	2.1	2.1	2.1	59.69	561	561	0	6.0126	0	0	2.1	0	0	0
A0A0E3WTJ3	A0A0E3WTJ3	1	1	1	tr|A0A0E3WTJ3|A0A0E3WTJ3_9EURY Cell surface protein OS=Methanosarcina horonobensis HB-1 = JCM 15518 OX=1434110 GN=MSHOH_0147 PE=4 SV=1	1	1	1	1	0	0	0	0	1	0	0	0	0	0	0	0	1	0	0	0	0	0	0	0	1	0	0	0	0	0	3.8	3.8	3.8	35.531	320	320	0	6.0161	0	0	3.8	0	0	0
A0A2A2HPL1;A0A0E3WXL8	A0A2A2HPL1;A0A0E3WXL8	1;1	1;1	1;1	tr|A0A2A2HPL1|A0A2A2HPL1_9EURY Formylmethanofuran dehydrogenase OS=Methanosarcina spelaei OX=1036679 GN=ASJ81_01940 PE=4 SV=1;tr|A0A0E3WXL8|A0A0E3WXL8_METBA FmdE, Molybdenum formylmethanofuran dehydrogenase operon OS=Methanosarcina barkeri 3 OX=1434107 GN=	2	1	1	1	0	0	0	0	1	0	0	0	0	0	0	0	1	0	0	0	0	0	0	0	1	0	0	0	0	0	5	5	5	22.63	200	200;200	0	6.0423	0	0	5	0	0	0
A0A832WZ50;A0A2A2HRJ5;A0A0E3WYW4	A0A832WZ50;A0A2A2HRJ5;A0A0E3WYW4	1;1;1	1;1;1	1;1;1	tr|A0A832WZ50|A0A832WZ50_9EURY Putative thymidylate synthase OS=Methanosarcina sp OX=2213 GN=thyA PE=3 SV=1;tr|A0A2A2HRJ5|A0A2A2HRJ5_9EURY Putative thymidylate synthase OS=Methanosarcina spelaei OX=1036679 GN=thyA PE=3 SV=1;tr|A0A0E3WYW4|A0A0E3WYW4_METBA P	3	1	1	1	0	0	0	0	0	0	1	0	0	0	0	0	0	0	1	0	0	0	0	0	0	0	1	0	0	0	6.5	6.5	6.5	25.234	217	217;217;217	0	5.847	0	0	0	0	6.5	0
A0A0F2L5N8	A0A0F2L5N8	1	1	1	tr|A0A0F2L5N8|A0A0F2L5N8_9CREN ABC transporter ATP-binding protein (Fragment) OS=Vulcanisaeta sp. AZ3 OX=1609231 GN=TU36_06000 PE=4 SV=1	1	1	1	1	0	0	0	0	1	0	0	0	0	0	0	0	1	0	0	0	0	0	0	0	1	0	0	0	0	0	5.3	5.3	5.3	27.275	247	247	0	6.0049	0	0	5.3	0	0	0
A0A0F2L628	A0A0F2L628	1	1	1	tr|A0A0F2L628|A0A0F2L628_9CREN Putative [LysW]-aminoadipate/[LysW]-glutamate kinase OS=Vulcanisaeta sp. AZ3 OX=1609231 GN=lysZ PE=3 SV=1	1	1	1	1	0	0	0	0	1	0	0	0	0	0	0	0	1	0	0	0	0	0	0	0	1	0	0	0	0	0	4.1	4.1	4.1	29.429	270	270	0	5.9938	0	0	4.1	0	0	0
A0A0F2LEJ5	A0A0F2LEJ5	1	1	1	tr|A0A0F2LEJ5|A0A0F2LEJ5_9CREN Probable membrane transporter protein OS=Thermoproteus sp. AZ2 OX=1609232 GN=TU35_01330 PE=3 SV=1	1	1	1	1	0	0	0	0	1	0	0	0	0	0	0	0	1	0	0	0	0	0	0	0	1	0	0	0	0	0	4.7	4.7	4.7	25.777	256	256	0	6.0797	0	0	4.7	0	0	0
A1RYA8;A0A0F7CL59	A1RYA8;A0A0F7CL59	1;1	1;1	1;1	tr|A1RYA8|A1RYA8_THEPD Lysine--tRNA ligase OS=Thermofilum pendens (strain DSM 2475 / Hrk 5) OX=368408 GN=lysS PE=3 SV=1;tr|A0A0F7CL59|A0A0F7CL59_9CREN Lysine--tRNA ligase OS=Infirmifilum uzonense OX=1550241 GN=lysS PE=3 SV=1	2	1	1	1	0	0	0	0	1	0	0	0	0	0	0	0	1	0	0	0	0	0	0	0	1	0	0	0	0	0	2.2	2.2	2.2	61.927	537	537;540	0	6.0482	0	0	2.2	0	0	0
A0A0F7IH52	A0A0F7IH52	1	1	1	tr|A0A0F7IH52|A0A0F7IH52_9EURY ATP-dependent DNA helicase Hel308 OS=Geoglobus ahangari OX=113653 GN=hel308 PE=3 SV=1	1	1	1	1	0	0	0	0	1	0	0	0	0	0	0	0	1	0	0	0	0	0	0	0	1	0	0	0	0	0	1.7	1.7	1.7	79.224	695	695	0	6.2048	0	0	1.7	0	0	0
A0A0F7IJY7	A0A0F7IJY7	1	1	1	tr|A0A0F7IJY7|A0A0F7IJY7_9EURY 2-(3-amino-3-carboxypropyl)histidine synthase OS=Geoglobus ahangari OX=113653 GN=GAH_00083 PE=3 SV=1	1	1	1	1	0	0	0	0	1	0	0	0	0	0	0	0	1	0	0	0	0	0	0	0	1	0	0	0	0	0	4.1	4.1	4.1	36.056	320	320	0	6.0144	0	0	4.1	0	0	0
A0A0F7P5V6;A0A897NPS1;A0A897NMH5;A0A897NDU9	A0A0F7P5V6;A0A897NPS1;A0A897NMH5;A0A897NDU9	1;1;1;1	1;1;1;1	1;1;1;1	tr|A0A0F7P5V6|A0A0F7P5V6_9EURY Nitrate reductase OS=Halanaeroarchaeum sulfurireducens OX=1604004 GN=HLASA_0052 PE=4 SV=1;tr|A0A897NPS1|A0A897NPS1_9EURY Anaerobic dehydrogenase OS=Halapricum desulfuricans OX=2841257 GN=bisC2 PE=4 SV=1;tr|A0A897NMH5|A0A897NM	4	1	1	1	0	0	0	0	0	0	1	0	0	0	0	0	0	0	1	0	0	0	0	0	0	0	1	0	0	0	1.8	1.8	1.8	84.63	773	773;785;785;785	0	5.7868	0	0	0	0	1.8	0
A0A0F7PC15	A0A0F7PC15	1	1	1	tr|A0A0F7PC15|A0A0F7PC15_9EURY Metal-dependent phosphoesterase (PHP family)-like protein OS=Halanaeroarchaeum sulfurireducens OX=1604004 GN=HLASA_0664 PE=4 SV=1	1	1	1	1	0	0	0	0	1	0	0	0	0	0	0	0	1	0	0	0	0	0	0	0	1	0	0	0	0	0	6	6	6	28.184	250	250	0	6.2583	0	0	6	0	0	0
A0A0F7PE50	A0A0F7PE50	1	1	1	tr|A0A0F7PE50|A0A0F7PE50_9EURY Non-histone chromosomal MC1 family protein OS=Halanaeroarchaeum sulfurireducens OX=1604004 GN=HLASA_2057 PE=4 SV=1	1	1	1	1	0	0	0	0	0	0	0	0	0	1	0	0	0	0	0	0	0	1	0	0	0	0	0	0	0	1	13.5	13.5	13.5	11.698	104	104	0	5.9444	0	0	0	0	0	0
A0A0F8CM81	A0A0F8CM81	1	1	1	tr|A0A0F8CM81|A0A0F8CM81_9EURY Uncharacterized protein OS=Methanosarcina sp. 2.H.T.1A.15 OX=1483596 GN=EO97_05850 PE=4 SV=1	1	1	1	1	0	0	0	1	0	1	0	0	0	0	0	1	0	1	0	0	0	0	0	1	0	1	0	0	0	0	13.5	13.5	13.5	10.626	89	89	0	6.093	0	13.5	0	13.5	0	0
A0A0F8FSG8;A0A0F8FLS1;A0A0F8FDB8;A0A0F8CTR0	A0A0F8FSG8;A0A0F8FLS1;A0A0F8FDB8;A0A0F8CTR0	1;1;1;1	1;1;1;1	1;1;1;1	tr|A0A0F8FSG8|A0A0F8FSG8_9EURY TPD domain-containing protein OS=Methanosarcina sp. 2.H.T.1A.8 OX=1483598 GN=EO96_08735 PE=4 SV=1;tr|A0A0F8FLS1|A0A0F8FLS1_9EURY TPD domain-containing protein OS=Methanosarcina sp. 2.H.T.1A.6 OX=1483599 GN=EO98_07520 PE=4 SV=	4	1	1	1	0	0	1	0	0	0	0	0	0	0	1	0	0	0	0	0	0	0	1	0	0	0	0	0	0	0	4.9	4.9	4.9	31.816	266	266;266;266;266	0	6.058	4.9	0	0	0	0	0
A0A0F8D0J0;A0A0F8UCE7;A0A0F8P2K8	A0A0F8D0J0;A0A0F8UCE7;A0A0F8P2K8	1;1;1	1;1;1	1;1;1	tr|A0A0F8D0J0|A0A0F8D0J0_9EURY Transposase IS605 OrfB C-terminal domain-containing protein (Fragment) OS=Methanosarcina sp. 2.H.A.1B.4 OX=1483600 GN=EO92_08645 PE=4 SV=1;tr|A0A0F8UCE7|A0A0F8UCE7_9EURY Transposase OS=Methanosarcina sp. 1.H.T.1A.1 OX=1483602	3	1	1	1	0	0	0	1	0	0	0	0	0	0	0	1	0	0	0	0	0	0	0	1	0	0	0	0	0	0	6.7	6.7	6.7	20.636	178	178;389;389	0	6.0668	0	6.7	0	0	0	0
A0A0F8F5T2;A0A0F8DPJ6;A0A0F8DGM8;A0A0F8D9M5	A0A0F8F5T2;A0A0F8DPJ6;A0A0F8DGM8;A0A0F8D9M5	1;1;1;1	1;1;1;1	1;1;1;1	tr|A0A0F8F5T2|A0A0F8F5T2_9EURY DUF262 domain-containing protein OS=Methanosarcina sp. 2.H.T.1A.15 OX=1483596 GN=EO97_17865 PE=4 SV=1;tr|A0A0F8DPJ6|A0A0F8DPJ6_9EURY DUF262 domain-containing protein OS=Methanosarcina sp. 2.H.T.1A.6 OX=1483599 GN=EO98_09100 P	4	1	1	1	0	0	1	0	0	0	0	0	0	0	1	0	0	0	0	0	0	0	1	0	0	0	0	0	0	0	2.7	2.7	2.7	43.632	371	371;371;371;371	0	6.1283	2.7	0	0	0	0	0
A0A0F8I752	A0A0F8I752	1	1	1	tr|A0A0F8I752|A0A0F8I752_METMZ tRNA-guanine(15) transglycosylase OS=Methanosarcina mazei OX=2209 GN=tgtA PE=3 SV=1	1	1	1	1	0	0	0	0	1	0	0	0	0	0	0	0	1	0	0	0	0	0	0	0	1	0	0	0	0	0	2.4	2.4	2.4	55.03	490	490	0	6.0181	0	0	2.4	0	0	0
A0A842VM98;A0A523W4P2;A0A8T5SBH0;A0A8T5RUQ3;A0A842S215;A0A7K4H1B6;A0A7K4GJW9;A0A7J2PZ81;A0A5C9EBZ1;A0A8T5T9D9;A0A532TG55;A0A524FXI1;A0A524ETI2;A0A524DQL3;A0A524D287;A0A524CJX2;A0A523RHX3;A0A532TAS1;A0A8T5UHC6;A0A0F8V7W5	A0A842VM98;A0A523W4P2;A0A8T5SBH0;A0A8T5RUQ3;A0A842S215;A0A7K4H1B6;A0A7K4GJW9;A0A7J2PZ81;A0A5C9EBZ1;A0A8T5T9D9;A0A532TG55;A0A524FXI1;A0A524ETI2;A0A524DQL3;A0A524D287;A0A524CJX2;A0A523RHX3;A0A532TAS1;A0A8T5UHC6;A0A0F8V7W5	1;1;1;1;1;1;1;1;1;1;1;1;1;1;1;1;1;1;1;1	1;1;1;1;1;1;1;1;1;1;1;1;1;1;1;1;1;1;1;1	1;1;1;1;1;1;1;1;1;1;1;1;1;1;1;1;1;1;1;1	tr|A0A842VM98|A0A842VM98_9ARCH Proteasome subunit beta (Fragment) OS=Candidatus Lokiarchaeota archaeon OX=2053489 GN=GF353_15655 PE=4 SV=1;tr|A0A523W4P2|A0A523W4P2_9ARCH Proteasome subunit beta OS=Candidatus Lokiarchaeota archaeon OX=2053489 GN=psmB PE=3 S	20	1	1	1	0	0	0	0	1	0	0	0	0	0	0	0	1	0	0	0	0	0	0	0	1	0	0	0	0	0	11.2	11.2	11.2	10.911	98	98;204;205;205;205;205;205;205;205;205;205;205;205;205;205;205;205;205;205;205	0	6.0771	0	0	11.2	0	0	0
A0A7J2PYM8;A0A7J2PLR7;A0A7C1QJE1;A0A0F8YCZ5;A0A0F8VA78	A0A7J2PYM8;A0A7J2PLR7;A0A7C1QJE1;A0A0F8YCZ5;A0A0F8VA78	1;1;1;1;1	1;1;1;1;1	1;1;1;1;1	tr|A0A7J2PYM8|A0A7J2PYM8_9ARCH GNAT family N-acetyltransferase (Fragment) OS=archaeon OX=1906665 GN=ENH77_23900 PE=4 SV=1;tr|A0A7J2PLR7|A0A7J2PLR7_9ARCH GNAT family N-acetyltransferase (Fragment) OS=archaeon OX=1906665 GN=ENH77_03055 PE=4 SV=1;tr|A0A7C1QJE	5	1	1	1	0	0	0	0	1	0	0	0	0	0	0	0	1	0	0	0	0	0	0	0	1	0	0	0	0	0	5.7	5.7	5.7	20.075	174	174;174;289;289;289	0	6.0683	0	0	5.7	0	0	0
A0A0F8VEU6	A0A0F8VEU6	1	1	1	tr|A0A0F8VEU6|A0A0F8VEU6_LOKSG Uncharacterized protein (Fragment) OS=Lokiarchaeum sp. (strain GC14_75) OX=1538547 GN=Lokiarch_31680 PE=4 SV=1	1	1	1	1	0	0	0	0	1	0	0	0	0	0	0	0	1	0	0	0	0	0	0	0	1	0	0	0	0	0	2.9	2.9	2.9	59.557	509	509	0	6.0776	0	0	2.9	0	0	0
A0A7C1QUW3;A0A0F8VII8	A0A7C1QUW3;A0A0F8VII8	1;1	1;1	1;1	tr|A0A7C1QUW3|A0A7C1QUW3_9ARCH RecF/RecN/SMC N-terminal domain-containing protein OS=archaeon OX=1906665 GN=ENH73_02465 PE=4 SV=1;tr|A0A0F8VII8|A0A0F8VII8_LOKSG DNA double-strand break repair Rad50 ATPase OS=Lokiarchaeum sp. (strain GC14_75) OX=1538547 GN=	2	1	1	1	0	0	0	0	1	0	0	0	0	0	0	0	1	0	0	0	0	0	0	0	1	0	0	0	0	0	1	1	1	138.53	1157	1157;1157	0	6.0375	0	0	1	0	0	0
A0A0F8VY08;A0A7C1LWP7	A0A0F8VY08;A0A7C1LWP7	1;1	1;1	1;1	tr|A0A0F8VY08|A0A0F8VY08_LOKSG Glutamyl-tRNA(Gln) amidotransferase subunit E OS=Lokiarchaeum sp. (strain GC14_75) OX=1538547 GN=gatE_2 PE=3 SV=1;tr|A0A7C1LWP7|A0A7C1LWP7_9ARCH Glutamyl-tRNA(Gln) amidotransferase subunit E OS=archaeon OX=1906665 GN=gatE PE=	2	1	1	1	0	0	0	0	1	0	0	0	0	0	0	0	1	0	0	0	0	0	0	0	1	0	0	0	0	0	1.3	1.3	1.3	72.974	639	639;643	0	5.975	0	0	1.3	0	0	0
A0A0F8W4U8;A0A7C1QVU4	A0A0F8W4U8;A0A7C1QVU4	1;1	1;1	1;1	tr|A0A0F8W4U8|A0A0F8W4U8_LOKSG Uncharacterized protein (Fragment) OS=Lokiarchaeum sp. (strain GC14_75) OX=1538547 GN=Lokiarch_29220 PE=4 SV=1;tr|A0A7C1QVU4|A0A7C1QVU4_9ARCH Uncharacterized protein OS=archaeon OX=1906665 GN=ENH73_08085 PE=4 SV=1	2	1	1	1	0	0	0	0	1	0	0	0	0	0	0	0	1	0	0	0	0	0	0	0	1	0	0	0	0	0	7.5	7.5	7.5	16.148	134	134;158	0	6.0294	0	0	7.5	0	0	0
A0A7J2PKU7;A0A0F8YAB4	A0A7J2PKU7;A0A0F8YAB4	1;1	1;1	1;1	tr|A0A7J2PKU7|A0A7J2PKU7_9ARCH PAS domain S-box protein (Fragment) OS=archaeon OX=1906665 GN=ENH77_01360 PE=4 SV=1;tr|A0A0F8YAB4|A0A0F8YAB4_LOKSG Signal transduction histidine kinase OS=Lokiarchaeum sp. (strain GC14_75) OX=1538547 GN=phoR_4 PE=4 SV=1	2	1	1	1	0	0	0	0	1	0	0	0	0	0	0	0	1	0	0	0	0	0	0	0	1	0	0	0	0	0	1.9	1.9	1.9	75.171	643	643;875	0	6.1567	0	0	1.9	0	0	0
A0A7K3YGU4;A0A0H1QZG6;I7KXX2;A0A7K4C1T3;A0A0X3BI52	A0A7K3YGU4;A0A0H1QZG6;I7KXX2;A0A7K4C1T3;A0A0X3BI52	1;1;1;1;1	1;1;1;1;1	1;1;1;1;1	tr|A0A7K3YGU4|A0A7K3YGU4_9EURY DUF1890 domain-containing protein OS=Methanomicrobiales archaeon OX=2184052 GN=GX837_06480 PE=4 SV=1;tr|A0A0H1QZG6|A0A0H1QZG6_9EURY DUF1890 domain-containing protein OS=Methanoculleus sediminis OX=1550566 GN=SZ63_03940 PE=4 S	5	1	1	1	0	0	0	0	1	0	0	0	0	0	0	0	1	0	0	0	0	0	0	0	1	0	0	0	0	0	7.6	7.6	7.6	17.401	157	157;157;159;159;159	0	6.0173	0	0	7.6	0	0	0
A0A0H1R3J4	A0A0H1R3J4	1	1	1	tr|A0A0H1R3J4|A0A0H1R3J4_9EURY Molybdopterin-guanine dinucleotide biosynthesis protein MobB OS=Methanoculleus sediminis OX=1550566 GN=SZ63_02770 PE=4 SV=1	1	1	1	1	0	0	0	0	1	0	0	0	0	0	0	0	1	0	0	0	0	0	0	0	1	0	0	0	0	0	5.6	5.6	5.6	27.804	251	251	0	6.1035	0	0	5.6	0	0	0
A0A7C5X5E2;A0A117SU80;A0A101X213;A0A0K1DYV8	A0A7C5X5E2;A0A117SU80;A0A101X213;A0A0K1DYV8	1;1;1;1	1;1;1;1	1;1;1;1	tr|A0A7C5X5E2|A0A7C5X5E2_9CREN Uncharacterized protein OS=Pyrobaculum sp OX=2004705 GN=ENM65_00655 PE=4 SV=1;tr|A0A117SU80|A0A117SU80_9CREN Uncharacterized protein OS=Pyrobaculum sp. OCT_11 OX=1714259 GN=AT708_03660 PE=4 SV=1;tr|A0A101X213|A0A101X213_9CREN	4	1	1	1	0	0	0	0	1	0	0	0	0	0	0	0	1	0	0	0	0	0	0	0	1	0	0	0	0	0	7.9	7.9	7.9	18.765	165	165;165;165;165	0	6.1761	0	0	7.9	0	0	0
A0A0K1E1H6	A0A0K1E1H6	1	1	1	tr|A0A0K1E1H6|A0A0K1E1H6_9CREN Uncharacterized protein OS=Pyrobaculum sp. WP30 OX=1227555 GN=PYWP30_01073 PE=4 SV=1	1	1	1	1	0	0	0	0	1	0	0	0	0	0	0	0	1	0	0	0	0	0	0	0	1	0	0	0	0	0	7.4	7.4	7.4	15.497	136	136	0	6.1657	0	0	7.4	0	0	0
A0A0K1E564	A0A0K1E564	1	1	1	tr|A0A0K1E564|A0A0K1E564_9CREN PaRep2b protein OS=Pyrobaculum sp. WP30 OX=1227555 GN=PYWP30_02216 PE=4 SV=1	1	1	1	1	0	0	0	0	1	0	0	0	0	0	0	0	1	0	0	0	0	0	0	0	1	0	0	0	0	0	2.6	2.6	2.6	59.729	542	542	0	6.0508	0	0	2.6	0	0	0
M0H3Z7;M0GG16;A0A871BFZ0;A0A371MYU8;A0A371MGP2;A0A371MDW8;A0A371M2H5;A0A371LN28;A0A371LH08;A0A0K1ISY5	M0H3Z7;M0GG16;A0A871BFZ0;A0A371MYU8;A0A371MGP2;A0A371MDW8;A0A371M2H5;A0A371LN28;A0A371LH08;A0A0K1ISY5	1;1;1;1;1;1;1;1;1;1	1;1;1;1;1;1;1;1;1;1	1;1;1;1;1;1;1;1;1;1	tr|M0H3Z7|M0H3Z7_HALGM Sulfatase OS=Haloferax gibbonsii (strain ATCC 33959 / DSM 4427 / JCM 8863 / NBRC 102184 / NCIMB 2188 / Ma 2.38) OX=1227459 GN=C454_15095 PE=4 SV=1;tr|M0GG16|M0GG16_HALPT Sulfatase OS=Haloferax prahovense (strain DSM 18310 / JCM 13924	10	1	1	1	0	0	0	1	0	0	0	0	0	0	0	1	0	0	0	0	0	0	0	1	0	0	0	0	0	0	2.2	2.2	2.2	51.731	465	465;465;465;465;465;465;465;465;465;465	0	6.1299	0	2.2	0	0	0	0
A0A830E6J3;A0A0K1IXL0;M0IRE6;M0H0G0;M0GLD2;A0A371MZM7;A0A371MLS2;A0A371MEU9;A0A371M2M3;A0A371LLL4;A0A371LHS7;A0A2P4NNI6;M0ITS7	A0A830E6J3;A0A0K1IXL0;M0IRE6;M0H0G0;M0GLD2;A0A371MZM7;A0A371MLS2;A0A371MEU9;A0A371M2M3;A0A371LLL4;A0A371LHS7;A0A2P4NNI6;M0ITS7	1;1;1;1;1;1;1;1;1;1;1;1;1	1;1;1;1;1;1;1;1;1;1;1;1;1	1;1;1;1;1;1;1;1;1;1;1;1;1	tr|A0A830E6J3|A0A830E6J3_9EURY Protein-glutamate methylesterase/protein-glutamine glutaminase OS=Haloferax sulfurifontis OX=255616 GN=cheB PE=3 SV=1;tr|A0A0K1IXL0|A0A0K1IXL0_HALGI Protein-glutamate methylesterase/protein-glutamine glutaminase OS=Haloferax	13	1	1	1	0	0	0	0	1	0	0	0	0	0	0	0	1	0	0	0	0	0	0	0	1	0	0	0	0	0	3.3	3.3	3.3	38.23	366	366;366;369;369;369;369;369;369;369;369;369;369;386	0	6.1764	0	0	3.3	0	0	0
A0A0M0BDM0	A0A0M0BDM0	1	1	1	tr|A0A0M0BDM0|A0A0M0BDM0_9ARCH DUF763 domain-containing protein OS=miscellaneous Crenarchaeota group archaeon SMTZ1-55 OX=1685133 GN=AC480_05670 PE=4 SV=1	1	1	1	1	0	0	0	0	0	0	1	0	0	0	0	0	0	0	1	0	0	0	0	0	0	0	1	0	0	0	3.8	3.8	3.8	41.591	372	372	0	6.0494	0	0	0	0	3.8	0
A0A0M0BIC7	A0A0M0BIC7	1	1	1	tr|A0A0M0BIC7|A0A0M0BIC7_9ARCH OB domain-containing protein (Fragment) OS=miscellaneous Crenarchaeota group archaeon SMTZ1-55 OX=1685133 GN=AC480_04195 PE=4 SV=1	1	1	1	1	0	0	0	0	0	0	0	0	1	0	0	0	0	0	0	0	1	0	0	0	0	0	0	0	1	0	5.5	5.5	5.5	19.642	182	182	0	6.1479	0	0	0	0	0	0
A0A2U0S2T8;A0A0M0BMM5;A0A2U0S2L8	A0A2U0S2T8;A0A0M0BMM5;A0A2U0S2L8	1;1;1	1;1;1	1;1;1	tr|A0A2U0S2T8|A0A2U0S2T8_9ARCH alanine--tRNA ligase (Fragment) OS=Candidatus Bathyarchaeota archaeon OX=2026714 GN=CW716_07730 PE=4 SV=1;tr|A0A0M0BMM5|A0A0M0BMM5_9ARCH alanine--tRNA ligase OS=miscellaneous Crenarchaeota group-1 archaeon SG8-32-1 OX=1685124	3	1	1	1	0	0	0	0	0	0	0	0	1	0	0	0	0	0	0	0	1	0	0	0	0	0	0	0	1	0	3.1	3.1	3.1	50.949	449	449;598;599	0	5.9353	0	0	0	0	0	0
A0A0M0BMU4	A0A0M0BMU4	1	1	1	tr|A0A0M0BMU4|A0A0M0BMU4_9ARCH HTH iclR-type domain-containing protein OS=miscellaneous Crenarchaeota group-1 archaeon SG8-32-1 OX=1685124 GN=AC477_05530 PE=4 SV=1	1	1	1	1	0	0	0	0	1	0	0	0	0	0	0	0	1	0	0	0	0	0	0	0	1	0	0	0	0	0	5.5	5.5	5.5	20.378	181	181	0	5.9849	0	0	5.5	0	0	0
A0A0M0BRN0	A0A0M0BRN0	1	1	1	tr|A0A0M0BRN0|A0A0M0BRN0_9ARCH Uncharacterized protein OS=miscellaneous Crenarchaeota group-15 archaeon DG-45 OX=1685127 GN=AC482_01485 PE=4 SV=1	1	1	1	1	0	0	0	0	1	0	0	0	0	0	0	0	1	0	0	0	0	0	0	0	1	0	0	0	0	0	7.3	7.3	7.3	23.669	206	206	0	6.0649	0	0	7.3	0	0	0
A0A0M0BSB5	A0A0M0BSB5	1	1	1	tr|A0A0M0BSB5|A0A0M0BSB5_9ARCH Uncharacterized protein OS=miscellaneous Crenarchaeota group-1 archaeon SG8-32-3 OX=1685125 GN=AC478_03260 PE=4 SV=1	1	1	1	1	0	0	0	0	0	0	1	0	0	0	0	0	0	0	1	0	0	0	0	0	0	0	1	0	0	0	0.6	0.6	0.6	210.9	1847	1847	0	5.8243	0	0	0	0	0.6	0
A0A0M0BSF2;A0A8T4D2Y1	A0A0M0BSF2;A0A8T4D2Y1	1;1	1;1	1;1	tr|A0A0M0BSF2|A0A0M0BSF2_9ARCH carbamoyl-phosphate synthase (glutamine-hydrolyzing) (Fragment) OS=miscellaneous Crenarchaeota group-1 archaeon SG8-32-3 OX=1685125 GN=AC478_03250 PE=3 SV=1;tr|A0A8T4D2Y1|A0A8T4D2Y1_9ARCH Carbamoyl-phosphate synthase large ch	2	1	1	1	0	0	0	0	1	0	0	0	0	0	0	0	1	0	0	0	0	0	0	0	1	0	0	0	0	0	1.5	1.5	1.5	104.23	941	941;1092	0	6.1803	0	0	1.5	0	0	0
A0A847TWX6;A0A0M9AQ26	A0A847TWX6;A0A0M9AQ26	1;1	1;1	1;1	tr|A0A847TWX6|A0A847TWX6_9EURY DNA primase OS=Haloarcula rubripromontorii OX=1705562 GN=GOC83_01715 PE=4 SV=1;tr|A0A0M9AQ26|A0A0M9AQ26_9EURY DNA primase OS=Haloarcula rubripromontorii OX=1705562 GN=AMS69_04680 PE=4 SV=1	2	1	1	1	0	0	0	0	1	0	0	0	0	0	0	0	1	0	0	0	0	0	0	0	1	0	0	0	0	0	3.9	3.9	3.9	33.988	332	332;336	0	6.0403	0	0	3.9	0	0	0
A0A847U4W7;A0A0N0BN41	A0A847U4W7;A0A0N0BN41	1;1	1;1	1;1	tr|A0A847U4W7|A0A847U4W7_9EURY Family 43 glycosylhydrolase OS=Haloarcula rubripromontorii OX=1705562 GN=GOC83_07920 PE=3 SV=1;tr|A0A0N0BN41|A0A0N0BN41_9EURY Levansucrase OS=Haloarcula rubripromontorii OX=1705562 GN=AMS69_15455 PE=3 SV=1	2	1	1	1	0	0	0	0	1	0	0	0	0	0	0	0	1	0	0	0	0	0	0	0	1	0	0	0	0	0	3.4	3.4	3.4	49.251	442	442;442	0	6.1744	0	0	3.4	0	0	0
A0A847U8P6;A0A0N0BNE4	A0A847U8P6;A0A0N0BNE4	1;1	1;1	1;1	tr|A0A847U8P6|A0A847U8P6_9EURY CapA family protein OS=Haloarcula rubripromontorii OX=1705562 GN=GOC83_13725 PE=4 SV=1;tr|A0A0N0BNE4|A0A0N0BNE4_9EURY Poly-gamma-glutamate biosynthesis protein OS=Haloarcula rubripromontorii OX=1705562 GN=AMS69_13505 PE=4 SV=	2	1	1	1	0	0	0	0	1	0	0	0	0	0	0	0	1	0	0	0	0	0	0	0	1	0	0	0	0	0	2.7	2.7	2.7	39.768	374	374;374	0	6.0484	0	0	2.7	0	0	0
A0A0N0BNF6	A0A0N0BNF6	1	1	1	tr|A0A0N0BNF6|A0A0N0BNF6_9EURY Iron transporter OS=Haloarcula rubripromontorii OX=1705562 GN=AMS69_13850 PE=4 SV=1	1	1	1	1	0	0	0	0	1	0	0	0	0	0	0	0	1	0	0	0	0	0	0	0	1	0	0	0	0	0	1.8	1.8	1.8	71.597	615	615	0	5.983	0	0	1.8	0	0	0
A0A0N8PVY1	A0A0N8PVY1	1	1	1	tr|A0A0N8PVY1|A0A0N8PVY1_9ARCH Putative L-threonine 3-dehydrogenase OS=Candidatus Bathyarchaeota archaeon BA1 OX=1700835 GN=tdh_5 PE=3 SV=1	1	1	1	1	0	0	0	0	1	0	0	0	0	0	0	0	1	0	0	0	0	0	0	0	1	0	0	0	0	0	3.2	3.2	3.2	37.222	347	347	0	6.0605	0	0	3.2	0	0	0
A0A8T4GWY1;A0A7D4Y649;A0A1I5M5H4;A0A0P7HXN5	A0A8T4GWY1;A0A7D4Y649;A0A1I5M5H4;A0A0P7HXN5	1;1;1;1	1;1;1;1	1;1;1;1	tr|A0A8T4GWY1|A0A8T4GWY1_9EURY 50S ribosomal protein L19e OS=Halolamina salifodinae OX=1202767 GN=rpl19e PE=3 SV=1;tr|A0A7D4Y649|A0A7D4Y649_9EURY 50S ribosomal protein L19e OS=Halolamina sp. CBA1230 OX=1853690 GN=rpl19e PE=3 SV=1;tr|A0A1I5M5H4|A0A1I5M5H4_9	4	1	1	1	0	0	0	0	1	0	0	0	0	0	0	0	1	0	0	0	0	0	0	0	1	0	0	0	0	0	8.4	8.4	8.4	17.833	155	155;155;155;155	0	6.0164	0	0	8.4	0	0	0
A0A0P7HYB3	A0A0P7HYB3	1	1	1	tr|A0A0P7HYB3|A0A0P7HYB3_9EURY Polyketide cyclase / dehydrase and lipid transport OS=Halolamina pelagica OX=699431 GN=SY89_02960 PE=4 SV=1	1	1	1	1	0	0	0	0	1	0	0	0	0	0	0	0	1	0	0	0	0	0	0	0	1	0	0	0	0	0	8.5	8.5	8.5	15.72	141	141	0	5.9689	0	0	8.5	0	0	0
A0A0P7ZC79;A0A6A2FQ50	A0A0P7ZC79;A0A6A2FQ50	1;1	1;1	1;1	tr|A0A0P7ZC79|A0A0P7ZC79_9EURY ATP-dependent helicase OS=Candidatus Methanoperedens sp. BLZ1 OX=1719120 GN=MPEBLZ_04406 PE=4 SV=1;tr|A0A6A2FQ50|A0A6A2FQ50_9EURY DEAD/DEAH box helicase OS=Candidatus Methanoperedens sp OX=2032688 GN=F9K14_05470 PE=4 SV=1	2	1	1	1	0	0	0	0	1	0	0	0	0	0	0	0	1	0	0	0	0	0	0	0	1	0	0	0	0	0	1	1	1	165.43	1455	1455;1740	0	5.9664	0	0	1	0	0	0
A0A0P7ZCT9;A0A822JGH6;A0A822IPE3;A0A6A2G979;A0A5E4HP65	A0A0P7ZCT9;A0A822JGH6;A0A822IPE3;A0A6A2G979;A0A5E4HP65	1;1;1;1;1	1;1;1;1;1	1;1;1;1;1	tr|A0A0P7ZCT9|A0A0P7ZCT9_9EURY Type II secretion system protein GspF domain-containing protein (Fragment) OS=Candidatus Methanoperedens sp. BLZ1 OX=1719120 GN=MPEBLZ_04161 PE=4 SV=1;tr|A0A822JGH6|A0A822JGH6_9EURY Type II secretion system protein GspF domai	5	1	1	1	0	0	0	0	1	0	0	0	0	0	0	0	1	0	0	0	0	0	0	0	1	0	0	0	0	0	3.5	3.5	3.5	34.472	311	311;647;647;647;647	0	6.0577	0	0	3.5	0	0	0
A0A822IRN4;A0A6A2FD44;A0A0P7ZDA8	A0A822IRN4;A0A6A2FD44;A0A0P7ZDA8	1;1;1	1;1;1	1;1;1	tr|A0A822IRN4|A0A822IRN4_9EURY DUF2099 family protein OS=Methanosarcinales archaeon OX=2250255 GN=METP2_00118 PE=4 SV=1;tr|A0A6A2FD44|A0A6A2FD44_9EURY DUF2099 family protein OS=Candidatus Methanoperedens sp OX=2032688 GN=F9K14_10325 PE=4 SV=1;tr|A0A0P7ZDA8	3	1	1	1	0	0	0	0	1	0	0	0	0	0	0	0	1	0	0	0	0	0	0	0	1	0	0	0	0	0	4.2	4.2	4.2	30.968	285	285;285;285	0	6.0572	0	0	4.2	0	0	0
A0A0P7ZFH8	A0A0P7ZFH8	1	1	1	tr|A0A0P7ZFH8|A0A0P7ZFH8_9EURY Uncharacterized protein OS=Candidatus Methanoperedens sp. BLZ1 OX=1719120 GN=MPEBLZ_03143 PE=4 SV=1	1	1	1	1	0	0	0	1	0	0	0	0	0	0	0	1	0	0	0	0	0	0	0	1	0	0	0	0	0	0	2.7	2.7	2.7	55.702	482	482	0	6.0763	0	2.7	0	0	0	0
A0A6A2G3X1;A0A822IN53;A0A0P8AB82	A0A6A2G3X1;A0A822IN53;A0A0P8AB82	1;1;1	1;1;1	1;1;1	tr|A0A6A2G3X1|A0A6A2G3X1_9EURY Formaldehyde-activating enzyme OS=Candidatus Methanoperedens sp OX=2032688 GN=fae PE=4 SV=1;tr|A0A822IN53|A0A822IN53_9EURY 5,6,7,8-tetrahydromethanopterin hydro-lyase OS=Methanosarcinales archaeon OX=2250255 GN=fae PE=4 SV=1;	3	1	1	1	0	0	0	0	1	0	0	0	0	0	0	0	1	0	0	0	0	0	0	0	1	0	0	0	0	0	9.4	9.4	9.4	17.13	160	160;166;166	0	6.1041	0	0	9.4	0	0	0
A0A0P8AK23;A0A822JBH0;A0A8T5NF68;A0A6A2G052	A0A0P8AK23;A0A822JBH0;A0A8T5NF68;A0A6A2G052	1;1;1;1	1;1;1;1	1;1;1;1	tr|A0A0P8AK23|A0A0P8AK23_9EURY ABC transporter ATP-binding protein (Fragment) OS=Candidatus Methanoperedens sp. BLZ1 OX=1719120 GN=MPEBLZ_00303 PE=4 SV=1;tr|A0A822JBH0|A0A822JBH0_9EURY Partial putative multidrug ABC transporter ATP-binding protein YbhF (Fr	4	1	1	1	0	0	0	0	1	0	0	0	0	0	0	0	1	0	0	0	0	0	0	0	1	0	0	0	0	0	16.1	16.1	16.1	10.044	93	93;253;321;336	0	5.9846	0	0	16.1	0	0	0
A0A822IF18;A0A6A2G4V6;A0A5E4HJD1;A0A0P8CMF3	A0A822IF18;A0A6A2G4V6;A0A5E4HJD1;A0A0P8CMF3	1;1;1;1	1;1;1;1	1;1;1;1	tr|A0A822IF18|A0A822IF18_9EURY Phosphate-specific transport system accessory protein PhoU OS=Methanosarcinales archaeon OX=2250255 GN=phoU PE=3 SV=1;tr|A0A6A2G4V6|A0A6A2G4V6_9EURY Phosphate-specific transport system accessory protein PhoU OS=Candidatus Met	4	1	1	1	0	0	0	0	1	0	0	0	0	0	0	0	1	0	0	0	0	0	0	0	1	0	0	0	0	0	6	6	6	24.934	217	217;217;217;217	0	5.9617	0	0	6	0	0	0
A0A822JBJ4;A0A822ISX4;A0A6A2F9S2;A0A0P8CMJ0;A0A5E4HHZ8	A0A822JBJ4;A0A822ISX4;A0A6A2F9S2;A0A0P8CMJ0;A0A5E4HHZ8	1;1;1;1;1	1;1;1;1;1	1;1;1;1;1	tr|A0A822JBJ4|A0A822JBJ4_9EURY DEAD-box ATP-dependent RNA helicase CshA OS=Methanosarcinales archaeon OX=2250255 GN=cshA PE=3 SV=1;tr|A0A822ISX4|A0A822ISX4_9EURY DEAD-box ATP-dependent RNA helicase CshA OS=Methanosarcinales archaeon OX=2250255 GN=cshA PE=3	5	1	1	1	0	0	0	0	1	0	0	0	0	0	0	0	1	0	0	0	0	0	0	0	1	0	0	0	0	0	2.5	2.5	2.5	49.866	440	440;440;440;440;453	0	6.158	0	0	2.5	0	0	0
A0A0P8E0C7;A0A6A2FYV5	A0A0P8E0C7;A0A6A2FYV5	1;1	1;1	1;1	tr|A0A0P8E0C7|A0A0P8E0C7_9EURY Cell surface protein OS=Candidatus Methanoperedens sp. BLZ1 OX=1719120 GN=MPEBLZ_01803 PE=4 SV=1;tr|A0A6A2FYV5|A0A6A2FYV5_9EURY Periplasmic copper-binding protein NosD beta helix domain-containing protein OS=Candidatus Methan	2	1	1	1	0	0	0	0	0	0	0	0	1	0	0	0	0	0	0	0	1	0	0	0	0	0	0	0	1	0	1.6	1.6	1.6	90.849	836	836;837	0	5.991	0	0	0	0	0	0
C6A101;A0A9E7MCB1;A0A8J8IYR3;A0A842L3D2;A0A832W9H8;A0A101EZU6;A0A101EKR1;A0A0P8XC74	C6A101;A0A9E7MCB1;A0A8J8IYR3;A0A842L3D2;A0A832W9H8;A0A101EZU6;A0A101EKR1;A0A0P8XC74	1;1;1;1;1;1;1;1	1;1;1;1;1;1;1;1	1;1;1;1;1;1;1;1	tr|C6A101|C6A101_THESM Biotin-(Acetyl-coA carboxylase) ligase OS=Thermococcus sibiricus (strain DSM 12597 / MM 739) OX=604354 GN=TSIB_0229 PE=4 SV=1;tr|A0A9E7MCB1|A0A9E7MCB1_9EURY Biotin--[acetyl-CoA-carboxylase] ligase OS=Thermococcus sp. IOH2 OX=2866384	8	1	1	1	0	0	1	0	0	0	0	0	0	0	1	0	0	0	0	0	0	0	1	0	0	0	0	0	0	0	5.6	5.6	5.6	28.145	248	248;248;248;248;248;248;248;248	0	6.0296	5.6	0	0	0	0	0
A0A9E7MC87;A0A0P8XCH0	A0A9E7MC87;A0A0P8XCH0	1;1	1;1	1;1	tr|A0A9E7MC87|A0A9E7MC87_9EURY D-glucuronyl C5-epimerase family protein OS=Thermococcus sp. IOH2 OX=2866384 GN=K1720_04035 PE=4 SV=1;tr|A0A0P8XCH0|A0A0P8XCH0_9EURY D-glucuronyl C5-epimerase OS=Thermococcus sp. EP1 OX=1591054 GN=EP1X_00340 PE=4 SV=1	2	1	1	1	0	0	0	0	0	0	1	0	0	0	0	0	0	0	1	0	0	0	0	0	0	0	1	0	0	0	2.3	2.3	2.3	59.698	512	512;512	0	6.1377	0	0	0	0	2.3	0
A0A7C0UQ60;A0A662NB70;A0A662NH92;A0A662N665;A0A0P8Y0R2	A0A7C0UQ60;A0A662NB70;A0A662NH92;A0A662N665;A0A0P8Y0R2	1;1;1;1;1	1;1;1;1;1	1;1;1;1;1	tr|A0A7C0UQ60|A0A7C0UQ60_9EURY Isoleucine--tRNA ligase OS=Thermococcus sp OX=35749 GN=ENG66_02590 PE=4 SV=1;tr|A0A662NB70|A0A662NB70_9EURY isoleucine--tRNA ligase (Fragment) OS=Thermococci archaeon OX=2250254 GN=DRN44_02285 PE=3 SV=1;tr|A0A662NH92|A0A662NH	5	1	1	1	0	0	0	0	1	0	0	0	0	0	0	0	1	0	0	0	0	0	0	0	1	0	0	0	0	0	1.4	1.4	1.4	82.61	697	697;886;1070;1070;1070	0	5.9802	0	0	1.4	0	0	0
A0A0P9DVZ4	A0A0P9DVZ4	1	1	1	tr|A0A0P9DVZ4|A0A0P9DVZ4_9ARCH Bacterial type II secretion system protein E domain-containing protein OS=Candidatus Bathyarchaeota archaeon BA2 OX=1700836 GN=AOA66_1053 PE=4 SV=1	1	1	1	1	0	0	0	0	0	1	0	0	0	0	0	0	0	1	0	0	0	0	0	0	0	1	0	0	0	0	2.7	2.7	2.7	58.992	512	512	0	5.99	0	0	0	2.7	0	0
A0A0P9E053	A0A0P9E053	1	1	1	tr|A0A0P9E053|A0A0P9E053_9ARCH Uncharacterized protein OS=Candidatus Bathyarchaeota archaeon BA1 OX=1700835 GN=AOA65_0978 PE=4 SV=1	1	1	1	1	0	0	0	0	0	0	1	0	0	0	0	0	0	0	1	0	0	0	0	0	0	0	1	0	0	0	2.2	2.2	2.2	65.412	583	583	0	5.7893	0	0	0	0	2.2	0
A0A0P9E3H6	A0A0P9E3H6	1	1	1	tr|A0A0P9E3H6|A0A0P9E3H6_9ARCH Uncharacterized protein OS=Candidatus Bathyarchaeota archaeon BA1 OX=1700835 GN=AOA65_1563 PE=4 SV=1	1	1	1	1	0	0	0	0	1	0	0	0	0	0	0	0	1	0	0	0	0	0	0	0	1	0	0	0	0	0	19.4	19.4	19.4	7.7209	72	72	0	6.127	0	0	19.4	0	0	0
A0A0P9E699	A0A0P9E699	1	1	1	tr|A0A0P9E699|A0A0P9E699_9ARCH Magnesium chelatase, subunit ChlI OS=Candidatus Bathyarchaeota archaeon BA1 OX=1700835 GN=AOA65_1956 PE=4 SV=1	1	1	1	1	0	0	0	0	1	0	0	0	0	0	0	0	1	0	0	0	0	0	0	0	1	0	0	0	0	0	1.6	1.6	1.6	95.26	855	855	0	6.0421	0	0	1.6	0	0	0
A0A0P9EEX0	A0A0P9EEX0	1	1	1	tr|A0A0P9EEX0|A0A0P9EEX0_9ARCH 50S ribosomal protein L1 OS=Candidatus Bathyarchaeota archaeon BA1 OX=1700835 GN=rpl1 PE=3 SV=1	1	1	1	1	0	0	0	0	1	0	0	0	0	0	0	0	1	0	0	0	0	0	0	0	1	0	0	0	0	0	4.2	4.2	4.2	23.996	216	216	0	6.1665	0	0	4.2	0	0	0
A0A0P9FT54	A0A0P9FT54	1	1	1	tr|A0A0P9FT54|A0A0P9FT54_9ARCH Chorismate-binding protein OS=Candidatus Bathyarchaeota archaeon BA2 OX=1700836 GN=AOA66_1625 PE=4 SV=1	1	1	1	1	0	0	0	0	1	0	0	0	0	0	0	0	1	0	0	0	0	0	0	0	1	0	0	0	0	0	23.2	23.2	23.2	6.1654	56	56	0	6.0325	0	0	23.2	0	0	0
A0A0P9FZ75	A0A0P9FZ75	1	1	1	tr|A0A0P9FZ75|A0A0P9FZ75_9ARCH Chromosome partition protein Smc OS=Candidatus Bathyarchaeota archaeon BA1 OX=1700835 GN=AOA65_0785 PE=4 SV=1	1	1	1	1	0	0	0	0	1	0	0	0	0	0	0	0	1	0	0	0	0	0	0	0	1	0	0	0	0	0	8.3	8.3	8.3	14.902	132	132	0	6.1548	0	0	8.3	0	0	0
A0A101FUM2;A0A0Q0VWN9	A0A101FUM2;A0A0Q0VWN9	1;1	1;1	1;1	tr|A0A101FUM2|A0A101FUM2_9EURY SAM-dependent methyltransferase, UbiE/COQ5 family OS=Methanothrix harundinacea OX=301375 GN=XD72_0960 PE=4 SV=1;tr|A0A0Q0VWN9|A0A0Q0VWN9_9EURY Methyltransferase type 11 domain-containing protein OS=Methanosaeta sp. SDB OX=173	2	1	1	1	0	0	0	0	0	1	0	0	0	0	0	0	0	1	0	0	0	0	0	0	0	1	0	0	0	0	7.5	7.5	7.5	23.378	212	212;212	0	6.0236	0	0	0	7.5	0	0
A0A0Q1AU10;A0A847V1S1;A0A101II23;A0A7J4PR18	A0A0Q1AU10;A0A847V1S1;A0A101II23;A0A7J4PR18	1;1;1;1	1;1;1;1	1;1;1;1	tr|A0A0Q1AU10|A0A0Q1AU10_9EURY Uncharacterized protein OS=Methanosaeta sp. SDB OX=1735328 GN=APR56_04330 PE=4 SV=1;tr|A0A847V1S1|A0A847V1S1_9EURY Type I-D CRISPR-associated helicase Cas3 OS=Methanothrix sp OX=90426 GN=cas3 PE=4 SV=1;tr|A0A101II23|A0A101II2	4	1	1	1	0	0	0	0	0	0	1	0	0	0	0	0	0	0	1	0	0	0	0	0	0	0	1	0	0	0	6.9	6.9	6.9	20.081	175	175;619;619;625	0	5.8596	0	0	0	0	6.9	0
A0A2Z2N1E3;A0A0Q2M1F7	A0A2Z2N1E3;A0A0Q2M1F7	1;1	1;1	1;1	tr|A0A2Z2N1E3|A0A2Z2N1E3_9EURY DNA primase small subunit PriS OS=Thermococcus radiotolerans OX=187880 GN=priS PE=3 SV=1;tr|A0A0Q2M1F7|A0A0Q2M1F7_9EURY DNA primase small subunit PriS OS=Thermococcus thioreducens OX=277988 GN=priS PE=3 SV=1	2	1	1	1	0	0	0	0	1	0	0	0	0	0	0	0	1	0	0	0	0	0	0	0	1	0	0	0	0	0	4.5	4.5	4.5	41.162	357	357;357	0	6.0062	0	0	4.5	0	0	0
A0A1I0LZ30;A0A8J8JB91;A0A8J8EKH9;A0A8J8DE87;A0A2Z2N1H1;A0A2Z2MFC2;A0A1Z2TNP6;A0A0Q2RCG5	A0A1I0LZ30;A0A8J8JB91;A0A8J8EKH9;A0A8J8DE87;A0A2Z2N1H1;A0A2Z2MFC2;A0A1Z2TNP6;A0A0Q2RCG5	1;1;1;1;1;1;1;1	1;1;1;1;1;1;1;1	1;1;1;1;1;1;1;1	tr|A0A1I0LZ30|A0A1I0LZ30_9EURY Condensin subunit ScpA OS=Thermococcus thioreducens OX=277988 GN=SAMN05216170_0041 PE=4 SV=1;tr|A0A8J8JB91|A0A8J8JB91_9EURY Uncharacterized protein OS=Thermococcus sp. 21S7 OX=1638221 GN=E3E51_01130 PE=4 SV=1;tr|A0A8J8EKH9|A0	8	1	1	1	0	0	0	0	1	0	0	0	0	0	0	0	1	0	0	0	0	0	0	0	1	0	0	0	0	0	5.4	5.4	5.4	29.934	260	260;270;270;270;270;270;270;270	0	5.9821	0	0	5.4	0	0	0
A0A0Q4B1E7	A0A0Q4B1E7	1	1	1	tr|A0A0Q4B1E7|A0A0Q4B1E7_9ARCH precorrin-2 dehydrogenase OS=Methanomassiliicoccales archaeon RumEn M2 OX=1713725 GN=AOA81_04390 PE=4 SV=1	1	1	1	1	0	0	0	0	1	0	0	0	0	0	0	0	1	0	0	0	0	0	0	0	1	0	0	0	0	0	7	7	7	20.532	187	187	0	6.0428	0	0	7	0	0	0
A0A0Q4B8R8	A0A0Q4B8R8	1	1	1	tr|A0A0Q4B8R8|A0A0Q4B8R8_9ARCH Inosine triphosphate pyrophosphatase OS=Methanomassiliicoccales archaeon RumEn M2 OX=1713725 GN=AOA81_03885 PE=3 SV=1	1	1	1	1	0	0	1	0	0	0	0	0	0	0	1	0	0	0	0	0	0	0	1	0	0	0	0	0	0	0	5.9	5.9	5.9	20.028	185	185	0	6.0282	5.9	0	0	0	0	0
A0A0Q4BBG4	A0A0Q4BBG4	1	1	1	tr|A0A0Q4BBG4|A0A0Q4BBG4_9ARCH Replication factor C small subunit OS=Methanomassiliicoccales archaeon RumEn M2 OX=1713725 GN=rfcS PE=3 SV=1	1	1	1	1	0	0	0	0	1	0	0	0	0	0	0	0	1	0	0	0	0	0	0	0	1	0	0	0	0	0	4.4	4.4	4.4	35.66	319	319	0	6.056	0	0	4.4	0	0	0
A0A0Q4BBQ1	A0A0Q4BBQ1	1	1	1	tr|A0A0Q4BBQ1|A0A0Q4BBQ1_9ARCH 50S ribosomal protein L24e OS=Methanomassiliicoccales archaeon RumEn M2 OX=1713725 GN=rpl24e PE=3 SV=1	1	1	1	1	0	0	0	0	1	0	0	0	0	0	0	0	1	0	0	0	0	0	0	0	1	0	0	0	0	0	17.4	17.4	17.4	7.8503	69	69	0	6.0006	0	0	17.4	0	0	0
A0A0Q4BC25	A0A0Q4BC25	1	1	1	tr|A0A0Q4BC25|A0A0Q4BC25_9ARCH Polysaccharide biosynthesis protein C-terminal domain-containing protein OS=Methanomassiliicoccales archaeon RumEn M2 OX=1713725 GN=AOA81_02705 PE=4 SV=1	1	1	1	1	0	0	0	0	0	0	0	0	1	0	0	0	0	0	0	0	1	0	0	0	0	0	0	0	1	0	3.1	3.1	3.1	49.736	455	455	0	5.9809	0	0	0	0	0	0
A0A0Q4BDZ0	A0A0Q4BDZ0	1	1	1	tr|A0A0Q4BDZ0|A0A0Q4BDZ0_9ARCH CBS domain-containing protein OS=Methanomassiliicoccales archaeon RumEn M1 OX=1713724 GN=AOA80_08960 PE=4 SV=1	1	1	1	1	0	0	0	0	1	0	0	0	0	0	0	0	1	0	0	0	0	0	0	0	1	0	0	0	0	0	3.8	3.8	3.8	38.308	343	343	0	6.1792	0	0	3.8	0	0	0
A0A832SKI9;A0A0R2NMB4;A0A2Z2HHS6;A0A3M6K1Z3;A0A7J9QHB8	A0A832SKI9;A0A0R2NMB4;A0A2Z2HHS6;A0A3M6K1Z3;A0A7J9QHB8	1;1;1;1;1	1;1;1;1;1	1;1;1;1;1	tr|A0A832SKI9|A0A832SKI9_9ARCH Molecular chaperone DnaK (Fragment) OS=Nitrosopumilus sp OX=2024843 GN=dnaK PE=3 SV=1;tr|A0A0R2NMB4|A0A0R2NMB4_9ARCH Molecular chaperone DnaK (Fragment) OS=Nitrosopumilus sp. BACL13 MAG-121220-bin23 OX=1655561 GN=dnaK PE=3 SV	5	1	1	1	0	0	0	0	1	0	0	0	0	0	0	0	1	0	0	0	0	0	0	0	1	0	0	0	0	0	2.5	2.5	2.5	64.015	595	595;600;635;636;641	0	6.0739	0	0	2.5	0	0	0
A0A832SNN2;A0A0R2P0A7	A0A832SNN2;A0A0R2P0A7	1;1	1;1	1;1	tr|A0A832SNN2|A0A832SNN2_9ARCH Chemotaxis protein OS=Nitrosopumilus sp OX=2024843 GN=HA347_02595 PE=4 SV=1;tr|A0A0R2P0A7|A0A0R2P0A7_9ARCH Chemotaxis protein OS=Nitrosopumilus sp. BACL13 MAG-121220-bin23 OX=1655561 GN=ABR53_07660 PE=4 SV=1	2	1	1	1	0	0	0	0	1	0	0	0	0	0	0	0	1	0	0	0	0	0	0	0	1	0	0	0	0	0	2	2	2	56.383	501	501;501	0	5.9676	0	0	2	0	0	0
W0I2S4;F0LKA4;A0A8T4FZL1;A0A8J8DI26;A0A8J8DD09;A0A0S1X9T6	W0I2S4;F0LKA4;A0A8T4FZL1;A0A8J8DI26;A0A8J8DD09;A0A0S1X9T6	1;1;1;1;1;1	1;1;1;1;1;1	1;1;1;1;1;1	tr|W0I2S4|W0I2S4_9EURY DNA-binding protein MutS2 OS=Thermococcus paralvinellae OX=582419 GN=mutS2 PE=3 SV=1;tr|F0LKA4|F0LKA4_THEBM DNA-binding protein MutS2 OS=Thermococcus barophilus (strain DSM 11836 / MP) OX=391623 GN=mutS2 PE=3 SV=1;tr|A0A8T4FZL1|A0A8T	6	1	1	1	0	0	0	0	1	0	0	0	0	0	0	0	1	0	0	0	0	0	0	0	1	0	0	0	0	0	2.5	2.5	2.5	65.016	565	565;565;565;565;565;565	0	6.0992	0	0	2.5	0	0	0
A0A0T5ZE55	A0A0T5ZE55	1	1	1	tr|A0A0T5ZE55|A0A0T5ZE55_9ARCH Class III aminotransferase OS=Thaumarchaeota archaeon CSP1-1 OX=1640512 GN=XU09_C0006G0001 PE=3 SV=1	1	1	1	1	0	0	0	0	1	0	0	0	0	0	0	0	1	0	0	0	0	0	0	0	1	0	0	0	0	0	2.4	2.4	2.4	50.107	452	452	0	5.9794	0	0	2.4	0	0	0
A0A0T5ZHK1	A0A0T5ZHK1	1	1	1	tr|A0A0T5ZHK1|A0A0T5ZHK1_9ARCH 1-(5-phosphoribosyl)-5-amino-4-imidazole-carboxylate (AIR) carboxylase OS=Thaumarchaeota archaeon CSP1-1 OX=1640512 GN=XU09_C0001G0189 PE=4 SV=1	1	1	1	1	0	0	0	0	1	0	0	0	0	0	0	0	1	0	0	0	0	0	0	0	1	0	0	0	0	0	4.6	4.6	4.6	28.215	260	260	0	6.1634	0	0	4.6	0	0	0
A0A843IH07;A0A843F5B1;A0A0U2L7C0	A0A843IH07;A0A843F5B1;A0A0U2L7C0	1;1;1	1;1;1	1;1;1	tr|A0A843IH07|A0A843IH07_9EURY Methanogenesis marker 14 protein OS=Methanobrevibacter sp OX=66852 GN=J6M08_04720 PE=4 SV=1;tr|A0A843F5B1|A0A843F5B1_9EURY Methanogenesis marker 14 protein OS=Methanobrevibacter sp OX=66852 GN=J6M91_02615 PE=4 SV=1;tr|A0A0U2L	3	1	1	1	0	0	0	0	0	0	1	0	0	0	0	0	0	0	1	0	0	0	0	0	0	0	1	0	0	0	3.8	3.8	3.8	33.278	315	315;489;489	0	5.8649	0	0	0	0	3.8	0
A0A0U2U591	A0A0U2U591	1	1	1	tr|A0A0U2U591|A0A0U2U591_9CREN rRNA methyltransferase OS=Ignicoccus islandicus DSM 13165 OX=940295 GN=EYM_00180 PE=3 SV=1	1	1	1	1	0	0	0	0	1	0	0	0	0	0	0	0	1	0	0	0	0	0	0	0	1	0	0	0	0	0	5.2	5.2	5.2	26.533	231	231	0	6.0301	0	0	5.2	0	0	0
A0A0U3DRF8	A0A0U3DRF8	1	1	1	tr|A0A0U3DRF8|A0A0U3DRF8_9EURY CRISPR system single-strand-specific deoxyribonuclease Cas10/Csm1 (subtype III-A) OS=Methanobrevibacter millerae OX=230361 GN=sm9_1186 PE=3 SV=1	1	1	1	1	0	0	0	0	1	0	0	0	0	0	0	0	1	0	0	0	0	0	0	0	1	0	0	0	0	0	2	2	2	93.101	807	807	0	6.0867	0	0	2	0	0	0
A0A843D9Y6;A0A3N5BYE7;A0A2U1S7T6;A0A1H7H1N0;A0A1G5V4H5;A0A1D2WPY5;A0A125RD37;A0A0U3DRV0	A0A843D9Y6;A0A3N5BYE7;A0A2U1S7T6;A0A1H7H1N0;A0A1G5V4H5;A0A1D2WPY5;A0A125RD37;A0A0U3DRV0	1;1;1;1;1;1;1;1	1;1;1;1;1;1;1;1	1;1;1;1;1;1;1;1	tr|A0A843D9Y6|A0A843D9Y6_9EURY 50S ribosomal protein L24e OS=Methanobrevibacter sp OX=66852 GN=rpl24e PE=3 SV=1;tr|A0A3N5BYE7|A0A3N5BYE7_9EURY 50S ribosomal protein L24e OS=Methanobrevibacter gottschalkii DSM 11977 OX=1122229 GN=rpl24e PE=3 SV=1;tr|A0A2U1S	8	1	1	1	0	0	0	0	0	0	0	0	1	0	0	0	0	0	0	0	1	0	0	0	0	0	0	0	1	0	22.6	22.6	22.6	6.2844	53	53;53;53;53;53;53;53;53	0	6.0753	0	0	0	0	0	0
A0A843EXX2;A0A843DAX5;A0A1G5XJM3;A0A0U3EAN5	A0A843EXX2;A0A843DAX5;A0A1G5XJM3;A0A0U3EAN5	1;1;1;1	1;1;1;1	1;1;1;1	tr|A0A843EXX2|A0A843EXX2_9EURY Ig-like domain repeat protein (Fragment) OS=Methanobrevibacter sp OX=66852 GN=J6M91_00190 PE=4 SV=1;tr|A0A843DAX5|A0A843DAX5_9EURY Ig-like domain repeat protein (Fragment) OS=Methanobrevibacter sp OX=66852 GN=J6B73_01895 PE=4	4	1	1	1	0	0	0	0	1	0	0	0	0	0	0	0	1	0	0	0	0	0	0	0	1	0	0	0	0	0	0.6	0.6	0.6	244.94	2273	2273;4127;6940;7805	0	6.1093	0	0	0.6	0	0	0
Q4J6S7;M1J587;M1IY37;A0A0U3FYV7	Q4J6S7;M1J587;M1IY37;A0A0U3FYV7	1;1;1;1	1;1;1;1	1;1;1;1	tr|Q4J6S7|Q4J6S7_SULAC Conserved 3-hydroxybutyryl-CoA OS=Sulfolobus acidocaldarius (strain ATCC 33909 / DSM 639 / JCM 8929 / NBRC 15157 / NCIMB 11770) OX=330779 GN=Saci_2218 PE=4 SV=1;tr|M1J587|M1J587_9CREN 3-hydroxybutyryl-CoA OS=Sulfolobus acidocaldarius	4	1	1	1	0	0	0	0	1	0	0	0	0	0	0	0	1	0	0	0	0	0	0	0	1	0	0	0	0	0	1.6	1.6	1.6	71.236	639	639;639;639;639	0	6.0089	0	0	1.6	0	0	0
Q4J920;M1J2Y4;M1IRD5;A0A0U3H175	Q4J920;M1J2Y4;M1IRD5;A0A0U3H175	1;1;1;1	1;1;1;1	1;1;1;1	sp|Q4J920|ENO_SULAC Enolase OS=Sulfolobus acidocaldarius (strain ATCC 33909 / DSM 639 / JCM 8929 / NBRC 15157 / NCIMB 11770) OX=330779 GN=eno PE=3 SV=1;tr|M1J2Y4|M1J2Y4_9CREN Enolase OS=Sulfolobus acidocaldarius Ron12/I OX=1028567 GN=eno PE=3 SV=1;tr|M1IRD	4	1	1	1	0	0	0	0	1	0	0	0	0	0	0	0	1	0	0	0	0	0	0	0	1	0	0	0	0	0	2.9	2.9	2.9	46.954	416	416;416;416;416	0	5.9561	0	0	2.9	0	0	0
A0A7C5JWE2;A0A0U3QVY0	A0A7C5JWE2;A0A0U3QVY0	1;1	1;1	1;1	tr|A0A7C5JWE2|A0A7C5JWE2_THELI Hydroxyethylthiazole kinase OS=Thermococcus litoralis OX=2265 GN=thiM PE=3 SV=1;tr|A0A0U3QVY0|A0A0U3QVY0_9EURY Hydroxyethylthiazole kinase OS=Thermococcus sp. 2319x1 OX=1674923 GN=thiM PE=3 SV=1	2	1	1	1	0	0	0	0	1	0	0	0	0	0	0	0	1	0	0	0	0	0	0	0	1	0	0	0	0	0	5.3	5.3	5.3	28.767	266	266;266	0	6.1707	0	0	5.3	0	0	0
H3ZQR5;A0A6A7KE82;A0A0U3RS67	H3ZQR5;A0A6A7KE82;A0A0U3RS67	1;1;1	1;1;1	1;1;1	tr|H3ZQR5|H3ZQR5_THELN Radical SAM core domain-containing protein OS=Thermococcus litoralis (strain ATCC 51850 / DSM 5473 / JCM 8560 / NS-C) OX=523849 GN=OCC_09441 PE=4 SV=1;tr|A0A6A7KE82|A0A6A7KE82_9EURY Radical SAM protein OS=Thermococcus sp. 101 C5 OX=2	3	1	1	1	0	0	0	0	1	0	0	0	0	0	0	0	1	0	0	0	0	0	0	0	1	0	0	0	0	0	3.3	3.3	3.3	45.089	394	394;394;394	0	6.0837	0	0	3.3	0	0	0
A0A0U3SD61	A0A0U3SD61	1	1	1	tr|A0A0U3SD61|A0A0U3SD61_9EURY N-(5-phosphoribosyl)anthranilate isomerase OS=Thermococcus sp. 2319x1 OX=1674923 GN=trpF PE=3 SV=1	1	1	1	1	0	0	1	0	0	0	0	0	0	0	1	0	0	0	0	0	0	0	1	0	0	0	0	0	0	0	5.3	5.3	5.3	22.949	208	208	0	6.06	5.3	0	0	0	0	0
A0A0U5GZG0	A0A0U5GZG0	1	1	1	tr|A0A0U5GZG0|A0A0U5GZG0_9EURY Rhodanese domain protein / beta-lactamase domain protein OS=Halobacterium hubeiense OX=1407499 GN=HHUB_1612 PE=4 SV=1	1	1	1	1	0	0	0	0	1	0	0	0	0	0	0	0	1	0	0	0	0	0	0	0	1	0	0	0	0	0	3.2	3.2	3.2	39.405	372	372	0	6.0593	0	0	3.2	0	0	0
A0A6A9SHB3;A0A0U5H1N7	A0A6A9SHB3;A0A0U5H1N7	1;1	1;1	1;1	tr|A0A6A9SHB3|A0A6A9SHB3_9EURY Phosphoesterase OS=Halobacterium sp. CBA1126 OX=2668074 GN=GJ634_08705 PE=4 SV=1;tr|A0A0U5H1N7|A0A0U5H1N7_9EURY Stomatin family protein OS=Halobacterium hubeiense OX=1407499 GN=HHUB_1465 PE=4 SV=1	2	1	1	1	0	0	0	0	1	0	0	0	0	0	0	0	1	0	0	0	0	0	0	0	1	0	0	0	0	0	2.6	2.6	2.6	42.29	386	386;391	0	5.9883	0	0	2.6	0	0	0
A0A0U5H3Z0	A0A0U5H3Z0	1	1	1	tr|A0A0U5H3Z0|A0A0U5H3Z0_9EURY UPF0284 protein HHUB_2909 OS=Halobacterium hubeiense OX=1407499 GN=cobT PE=3 SV=1	1	1	1	1	0	0	0	0	1	0	0	0	0	0	0	0	1	0	0	0	0	0	0	0	1	0	0	0	0	0	4.4	4.4	4.4	33.532	338	338	0	6.1555	0	0	4.4	0	0	0
A0A0U5H5I2	A0A0U5H5I2	1	1	1	tr|A0A0U5H5I2|A0A0U5H5I2_9EURY SNF family transport protein OS=Halobacterium hubeiense OX=1407499 GN=HHUB_2882 PE=4 SV=1	1	1	1	1	0	0	0	0	1	0	0	0	0	0	0	0	1	0	0	0	0	0	0	0	1	0	0	0	0	0	2.9	2.9	2.9	49.265	477	477	0	6.1422	0	0	2.9	0	0	0
A0A0U5H6X5	A0A0U5H6X5	1	1	1	tr|A0A0U5H6X5|A0A0U5H6X5_9EURY Phosphohexomutase (Phosphoglucomutase / phosphomannomutase) OS=Halobacterium hubeiense OX=1407499 GN=pmm2 PE=3 SV=1	1	1	1	1	0	0	0	0	1	0	0	0	0	0	0	0	1	0	0	0	0	0	0	0	1	0	0	0	0	0	2	2	2	48.569	456	456	0	6.0505	0	0	2	0	0	0
A0A0V8RRN3	A0A0V8RRN3	1	1	1	tr|A0A0V8RRN3|A0A0V8RRN3_PYROC Membrane transport protein MMPL domain-containing protein OS=Pyrodictium occultum OX=2309 GN=CF15_07990 PE=4 SV=1	1	1	1	1	0	0	0	0	0	0	1	0	0	0	0	0	0	0	1	0	0	0	0	0	0	0	1	0	0	0	1.3	1.3	1.3	71.944	668	668	0	5.8855	0	0	0	0	1.3	0
A0A0V8RTD3	A0A0V8RTD3	1	1	1	tr|A0A0V8RTD3|A0A0V8RTD3_PYROC GTP-dependent dephospho-CoA kinase OS=Pyrodictium occultum OX=2309 GN=CF15_00180 PE=3 SV=1	1	1	1	1	0	0	0	1	0	0	0	0	0	0	0	1	0	0	0	0	0	0	0	1	0	0	0	0	0	0	5.7	5.7	5.7	18.708	174	174	0	5.9894	0	5.7	0	0	0	0
A0A0V8RVY8	A0A0V8RVY8	1	1	1	tr|A0A0V8RVY8|A0A0V8RVY8_PYROC Secondary thiamine-phosphate synthase enzyme OS=Pyrodictium occultum OX=2309 GN=CF15_05545 PE=3 SV=1	1	1	1	1	0	0	0	0	1	0	0	0	0	0	0	0	1	0	0	0	0	0	0	0	1	0	0	0	0	0	8.8	8.8	8.8	15.257	136	136	0	6.1268	0	0	8.8	0	0	0
A0A0W1R2R9	A0A0W1R2R9	1	1	1	tr|A0A0W1R2R9|A0A0W1R2R9_9EURY PadR family transcriptional regulator OS=Haloprofundus marisrubri OX=1514971 GN=AUR64_02760 PE=4 SV=1	1	1	1	1	0	0	0	0	1	0	0	0	0	0	0	0	1	0	0	0	0	0	0	0	1	0	0	0	0	0	10.8	10.8	10.8	11.004	93	93	0	6.0245	0	0	10.8	0	0	0
A0A4D7GZL2;A0A0W1R724;M0HF49;M0H3P4;A0A6G1Z231;A0A6G0EH51;A0A6A8GHB3;A0A643JXS2;A0A1H7U6B7;A0A0W1SNL6	A0A4D7GZL2;A0A0W1R724;M0HF49;M0H3P4;A0A6G1Z231;A0A6G0EH51;A0A6A8GHB3;A0A643JXS2;A0A1H7U6B7;A0A0W1SNL6	1;1;1;1;1;1;1;1;1;1	1;1;1;1;1;1;1;1;1;1	1;1;1;1;1;1;1;1;1;1	tr|A0A4D7GZL2|A0A4D7GZL2_9EURY Replication protein H OS=Haloprofundus sp. MHR1 OX=2572921 GN=FCF25_02775 PE=4 SV=1;tr|A0A0W1R724|A0A0W1R724_9EURY Replication protein H OS=Haloprofundus marisrubri OX=1514971 GN=AUR64_15475 PE=4 SV=1;tr|M0HF49|M0HF49_HALEO P	10	1	1	1	0	0	0	0	1	0	0	0	0	0	0	0	1	0	0	0	0	0	0	0	1	0	0	0	0	0	5.7	5.7	5.7	19.254	175	175;175;179;179;179;179;179;179;179;179	0	5.9722	0	0	5.7	0	0	0
A0A0W1RBJ0	A0A0W1RBJ0	1	1	1	tr|A0A0W1RBJ0|A0A0W1RBJ0_9EURY Mechanosensitive ion channel protein OS=Haloprofundus marisrubri OX=1514971 GN=AUR64_06590 PE=3 SV=1	1	1	1	1	0	0	0	0	1	0	0	0	0	0	0	0	1	0	0	0	0	0	0	0	1	0	0	0	0	0	3.8	3.8	3.8	33.945	313	313	0	6.2158	0	0	3.8	0	0	0
A0A4D7H8E1;A0A0W1RBU8;V4Y405;U1QA81;U1NP54	A0A4D7H8E1;A0A0W1RBU8;V4Y405;U1QA81;U1NP54	1;1;1;1;1	1;1;1;1;1	1;1;1;1;1	tr|A0A4D7H8E1|A0A4D7H8E1_9EURY Redox-regulated ATPase YchF OS=Haloprofundus sp. MHR1 OX=2572921 GN=ychF PE=4 SV=1;tr|A0A0W1RBU8|A0A0W1RBU8_9EURY Translation-associated GTPase OS=Haloprofundus marisrubri OX=1514971 GN=ychF PE=4 SV=1;tr|V4Y405|V4Y405_9ARCH O	5	1	1	1	0	0	0	0	1	0	0	0	0	0	0	0	1	0	0	0	0	0	0	0	1	0	0	0	0	0	3.8	3.8	3.8	42.685	391	391;391;393;393;393	0	6.0798	0	0	3.8	0	0	0
M0IEH0;M0HET4;M0H4H3;I3R8E7;A0A6G1Z3G5;A0A6G0EHW6;A0A6A8GH66;A0A643K503;A0A1H7RP17;A0A0W1SML3	M0IEH0;M0HET4;M0H4H3;I3R8E7;A0A6G1Z3G5;A0A6G0EHW6;A0A6A8GH66;A0A643K503;A0A1H7RP17;A0A0W1SML3	1;1;1;1;1;1;1;1;1;1	1;1;1;1;1;1;1;1;1;1	1;1;1;1;1;1;1;1;1;1	tr|M0IEH0|M0IEH0_9EURY YeaH/YhbH family protein OS=Haloferax mucosum ATCC BAA-1512 OX=662479 GN=C440_11523 PE=4 SV=1;tr|M0HET4|M0HET4_HALEO YeaH/YhbH family protein OS=Haloferax elongans ATCC BAA-1513 OX=1230453 GN=C453_13511 PE=4 SV=1;tr|M0H4H3|M0H4H3_HAL	10	1	1	1	0	0	0	0	1	0	0	0	0	0	0	0	1	0	0	0	0	0	0	0	1	0	0	0	0	0	2.3	2.3	2.3	50.341	439	439;439;439;439;439;439;439;439;439;439	0	5.988	0	0	2.3	0	0	0
A0A6G0EEG4;A0A6A8GEA7;A0A0W1SST1	A0A6G0EEG4;A0A6A8GEA7;A0A0W1SST1	1;1;1	1;1;1	1;1;1	tr|A0A6G0EEG4|A0A6G0EEG4_9EURY UPF0201 protein Hfx1148_04645 OS=Haloferax sp. CBA1148 OX=2650752 GN=Hfx1148_04645 PE=3 SV=1;tr|A0A6A8GEA7|A0A6A8GEA7_9EURY UPF0201 protein GJR96_04655 OS=Haloferax litoreum OX=2666140 GN=GJR96_04655 PE=3 SV=1;tr|A0A0W1SST1|A	3	1	1	1	0	0	1	0	0	0	0	0	0	0	1	0	0	0	0	0	0	0	1	0	0	0	0	0	0	0	8	8	8	15.643	138	138;138;138	0	6.0327	8	0	0	0	0	0
A0A0W7TH78	A0A0W7TH78	1	1	1	tr|A0A0W7TH78|A0A0W7TH78_9ARCH Glutamyl-tRNA reductase OS=Candidatus Methanomethylophilus sp. 1R26 OX=1769296 GN=hemA PE=3 SV=1	1	1	1	1	0	0	0	0	1	0	0	0	0	0	0	0	1	0	0	0	0	0	0	0	1	0	0	0	0	0	4	4	4	43.671	402	402	0	6.123	0	0	4	0	0	0
A0A0W7THQ6	A0A0W7THQ6	1	1	1	tr|A0A0W7THQ6|A0A0W7THQ6_9ARCH ATPase OS=Candidatus Methanomethylophilus sp. 1R26 OX=1769296 GN=AUQ37_02395 PE=4 SV=1	1	1	1	1	0	0	0	0	1	0	0	0	0	0	0	0	1	0	0	0	0	0	0	0	1	0	0	0	0	0	3.3	3.3	3.3	46.038	396	396	0	6.0059	0	0	3.3	0	0	0
A0A0W7TI15	A0A0W7TI15	1	1	1	tr|A0A0W7TI15|A0A0W7TI15_9ARCH Large polyvalent protein associated domain-containing protein OS=Candidatus Methanomethylophilus sp. 1R26 OX=1769296 GN=AUQ37_08630 PE=4 SV=1	1	1	1	1	0	0	0	0	1	0	0	0	0	0	0	0	1	0	0	0	0	0	0	0	1	0	0	0	0	0	2.5	2.5	2.5	45.416	400	400	0	5.9872	0	0	2.5	0	0	0
A0A0X1KHU6	A0A0X1KHU6	1	1	1	tr|A0A0X1KHU6|A0A0X1KHU6_9EURY Uncharacterized protein OS=Thermococcus guaymasensis DSM 11113 OX=1432656 GN=X802_00435 PE=4 SV=1	1	1	1	1	0	0	0	0	0	0	1	0	0	0	0	0	0	0	1	0	0	0	0	0	0	0	1	0	0	0	2	2	2	58.552	508	508	0	5.7859	0	0	0	0	2	0
A0A662NUZ9;A0A0X1KJU1	A0A662NUZ9;A0A0X1KJU1	1;1	1;1	1;1	tr|A0A662NUZ9|A0A662NUZ9_9EURY ATP synthase archaeal subunit H OS=Thermococci archaeon OX=2250254 GN=ahaH PE=4 SV=1;tr|A0A0X1KJU1|A0A0X1KJU1_9EURY V-type ATP synthase subunit H OS=Thermococcus guaymasensis DSM 11113 OX=1432656 GN=X802_04660 PE=4 SV=1	2	1	1	1	0	0	0	0	1	0	0	0	0	0	0	0	1	0	0	0	0	0	0	0	1	0	0	0	0	0	13.6	13.6	13.6	11.42	103	103;103	0	5.9646	0	0	13.6	0	0	0
A0A7K3Y4N7;A0A7K3Y5C6;A0A8T7H3J1;A0A0X3BHJ8;I7J780	A0A7K3Y4N7;A0A7K3Y5C6;A0A8T7H3J1;A0A0X3BHJ8;I7J780	1;1;1;1;1	1;1;1;1;1	1;1;1;1;1	tr|A0A7K3Y4N7|A0A7K3Y4N7_9EURY Pyruvate ferredoxin oxidoreductase OS=Methanomicrobiales archaeon OX=2184052 GN=GX880_05755 PE=4 SV=1;tr|A0A7K3Y5C6|A0A7K3Y5C6_9EURY Pyruvate ferredoxin oxidoreductase (Fragment) OS=Methanomicrobiales archaeon OX=2184052 GN=G	5	1	1	1	0	0	0	0	1	0	0	0	0	0	0	0	1	0	0	0	0	0	0	0	1	0	0	0	0	0	4	4	4	27.918	253	253;457;552;552;604	0	6.0639	0	0	4	0	0	0
A0A0X3BJD1	A0A0X3BJD1	1	1	1	tr|A0A0X3BJD1|A0A0X3BJD1_9EURY Membrane-flanked domain protein OS=Methanoculleus bourgensis OX=83986 GN=MMAB1_0398 PE=4 SV=1	1	1	1	1	0	0	0	0	1	0	0	0	0	0	0	0	1	0	0	0	0	0	0	0	1	0	0	0	0	0	7.2	7.2	7.2	21.264	195	195	0	6.0697	0	0	7.2	0	0	0
A0A843LU43;A0A2I0NNV6;I7J8K8;A3CUQ0;A0A9E4ZNM6;A0A0X3BKS2	A0A843LU43;A0A2I0NNV6;I7J8K8;A3CUQ0;A0A9E4ZNM6;A0A0X3BKS2	1;1;1;1;1;1	1;1;1;1;1;1	1;1;1;1;1;1	tr|A0A843LU43|A0A843LU43_9EURY DUF6293 domain-containing protein OS=Methanoculleus sp OX=90427 GN=KBH53_02880 PE=4 SV=1;tr|A0A2I0NNV6|A0A2I0NNV6_9EURY DUF6293 domain-containing protein OS=Methanomicrobiales archaeon HGW-Methanomicrobiales-6 OX=2013822 GN=C	6	1	1	1	0	0	0	0	1	0	0	0	0	0	0	0	1	0	0	0	0	0	0	0	1	0	0	0	0	0	5.3	5.3	5.3	32.037	285	285;288;289;289;289;292	0	6.1173	0	0	5.3	0	0	0
A0A0X8IA32;V4KCF8;V4K5E3;V4K1X0;V4JVJ1;D9Q0A1;A0A6G3LR17;A0A6B2CMS1;A0A2T9X087	A0A0X8IA32;V4KCF8;V4K5E3;V4K1X0;V4JVJ1;D9Q0A1;A0A6G3LR17;A0A6B2CMS1;A0A2T9X087	1;1;1;1;1;1;1;1;1	1;1;1;1;1;1;1;1;1	1;1;1;1;1;1;1;1;1	tr|A0A0X8IA32|A0A0X8IA32_9CREN Farnesyl-diphosphate synthase OS=Acidilobus sp. 7A OX=1577685 GN=SE86_02465 PE=3 SV=1;tr|V4KCF8|V4KCF8_9CREN Geranylgeranyl pyrophosphate synthase OS=uncultured Acidilobus sp. JCHS OX=1410576 GN=JCHSAcid_11920 PE=3 SV=1;tr|V4	9	1	1	1	0	0	0	0	1	0	0	0	0	0	0	0	1	0	0	0	0	0	0	0	1	0	0	0	0	0	2.7	2.7	2.7	36.662	333	333;338;338;338;338;338;338;338;338	0	6.1438	0	0	2.7	0	0	0
A0A0X8UY12	A0A0X8UY12	1	1	1	tr|A0A0X8UY12|A0A0X8UY12_THEX5 4-hydroxy-2-oxovalerate aldolase DmpG OS=Thermoplasmatales archaeon (strain ISO4-H5) OX=1495144 GN=AR505_0545 PE=4 SV=1	1	1	1	1	0	0	1	0	0	0	0	0	0	0	1	0	0	0	0	0	0	0	1	0	0	0	0	0	0	0	2.7	2.7	2.7	60.31	523	523	0	6.0923	2.7	0	0	0	0	0
A0A843DV98;A0A0X8V0F2	A0A843DV98;A0A0X8V0F2	1;1	1;1	1;1	tr|A0A843DV98|A0A843DV98_9ARCH Transposase OS=Candidatus Methanomethylophilus sp OX=2774294 GN=J5897_00700 PE=4 SV=1;tr|A0A0X8V0F2|A0A0X8V0F2_THEX5 Transposase OS=Thermoplasmatales archaeon (strain ISO4-H5) OX=1495144 GN=AR505_0574 PE=4 SV=1	2	1	1	1	0	0	0	0	1	0	0	0	0	0	0	0	1	0	0	0	0	0	0	0	1	0	0	0	0	0	1.9	1.9	1.9	60.955	532	532;532	0	6.0958	0	0	1.9	0	0	0
G0HIP7;A0A8J8J0T6;A0A8J8ISS2;A0A8J8EEG1;A0A8J8EDF9;A0A8J8D5I3;A0A7G2D5D5;A0A5C0SL19;A0A4Y5SL61;A0A2Z2N9R7;A0A2Z2MWU5;A0A2Z2MH63;A0A218P738;A0A1Z2TKL5;A0A100XZ49	G0HIP7;A0A8J8J0T6;A0A8J8ISS2;A0A8J8EEG1;A0A8J8EDF9;A0A8J8D5I3;A0A7G2D5D5;A0A5C0SL19;A0A4Y5SL61;A0A2Z2N9R7;A0A2Z2MWU5;A0A2Z2MH63;A0A218P738;A0A1Z2TKL5;A0A100XZ49	1;1;1;1;1;1;1;1;1;1;1;1;1;1;1	1;1;1;1;1;1;1;1;1;1;1;1;1;1;1	1;1;1;1;1;1;1;1;1;1;1;1;1;1;1	tr|G0HIP7|G0HIP7_THES4 Signal recognition particle 54 kDa protein OS=Thermococcus sp. (strain CGMCC 1.5172 / 4557) OX=1042877 GN=srp54 PE=3 SV=1;tr|A0A8J8J0T6|A0A8J8J0T6_9EURY Signal recognition particle 54 kDa protein OS=Thermococcus sp. 18S1 OX=1638210 G	15	1	1	1	0	0	0	0	1	0	0	0	0	0	0	0	1	0	0	0	0	0	0	0	1	0	0	0	0	0	2.9	2.9	2.9	49.849	448	448;448;448;448;448;448;448;448;448;448;448;448;448;448;448	0	6.0239	0	0	2.9	0	0	0
A0A5C0SJD6;A0A100XZU6	A0A5C0SJD6;A0A100XZU6	1;1	1;1	1;1	tr|A0A5C0SJD6|A0A5C0SJD6_9EURY Uncharacterized protein OS=Thermococcus aciditolerans OX=2598455 GN=FPV09_02145 PE=4 SV=1;tr|A0A100XZU6|A0A100XZU6_9EURY Sodium:proton antiporter OS=Thermococcus celericrescens OX=227598 GN=APY94_00490 PE=4 SV=1	2	1	1	1	0	0	0	0	1	0	0	0	0	0	0	0	1	0	0	0	0	0	0	0	1	0	0	0	0	0	8.2	8.2	8.2	13.515	122	122;122	0	6.0727	0	0	8.2	0	0	0
A0A832VSP3;A0A842KQN3;A0A101DQ00	A0A832VSP3;A0A842KQN3;A0A101DQ00	1;1;1	1;1;1	1;1;1	tr|A0A832VSP3|A0A832VSP3_9EURY 4Fe-4S binding protein OS=Methanobacteriales archaeon OX=2478476 GN=HA298_01835 PE=4 SV=1;tr|A0A842KQN3|A0A842KQN3_9EURY 4Fe-4S binding protein OS=Methanobacteriaceae archaeon OX=2099680 GN=H5T37_02425 PE=4 SV=1;tr|A0A101DQ00	3	1	1	1	0	0	0	0	1	0	0	0	0	0	0	0	1	0	0	0	0	0	0	0	1	0	0	0	0	0	3	3	3	36.577	330	330;351;351	0	6.1873	0	0	3	0	0	0
A0A101GPN3	A0A101GPN3	1	1	1	tr|A0A101GPN3|A0A101GPN3_9EURY MerR family transcriptional regulator OS=Methanoculleus marisnigri OX=2198 GN=XD82_0745 PE=4 SV=1	1	1	1	1	0	0	0	0	1	0	0	0	0	0	0	0	1	0	0	0	0	0	0	0	1	0	0	0	0	0	4.6	4.6	4.6	25.049	219	219	0	6.0716	0	0	4.6	0	0	0
A0A832UDJ7;A0A101IWI6;A0A101H087	A0A832UDJ7;A0A101IWI6;A0A101H087	1;1;1	1;1;1	1;1;1	tr|A0A832UDJ7|A0A832UDJ7_9EURY MarR family transcriptional regulator OS=Methanocalculus sp OX=2004547 GN=HA365_01120 PE=4 SV=1;tr|A0A101IWI6|A0A101IWI6_9EURY Polymerase nucleotidyl transferase domain-containing protein OS=Methanomicrobiales archaeon 53_19	3	1	1	1	0	0	0	0	1	0	0	0	0	0	0	0	1	0	0	0	0	0	0	0	1	0	0	0	0	0	6.4	6.4	6.4	24.601	220	220;220;220	0	6.0176	0	0	6.4	0	0	0
A0A101ITR1	A0A101ITR1	1	1	1	tr|A0A101ITR1|A0A101ITR1_9EURY Glycosyl transferase, family 2 OS=Methanomicrobiales archaeon 53_19 OX=1641394 GN=XE11_2216 PE=4 SV=1	1	1	1	1	0	0	1	0	0	0	0	0	0	0	1	0	0	0	0	0	0	0	1	0	0	0	0	0	0	0	3.6	3.6	3.6	44.671	389	389	0	6.0445	3.6	0	0	0	0	0
A0A117LV44;A0A101IV82	A0A117LV44;A0A101IV82	1;1	1;1	1;1	tr|A0A117LV44|A0A117LV44_9EURY HNH endonuclease OS=Methanocalculus sp. 52_23 OX=1641382 GN=XD88_1499 PE=4 SV=1;tr|A0A101IV82|A0A101IV82_9EURY HNH endonuclease OS=Methanomicrobiales archaeon 53_19 OX=1641394 GN=XE11_2041 PE=4 SV=1	2	1	1	1	0	0	0	0	1	0	0	0	0	0	0	0	1	0	0	0	0	0	0	0	1	0	0	0	0	0	9.5	9.5	9.5	15.459	137	137;137	0	5.9808	0	0	9.5	0	0	0
A0A7C5XJ21;A0A2J2HGS6;A0A101XMD8;A0A101X7X4;A0A101WX60	A0A7C5XJ21;A0A2J2HGS6;A0A101XMD8;A0A101X7X4;A0A101WX60	1;1;1;1;1	1;1;1;1;1	1;1;1;1;1	tr|A0A7C5XJ21|A0A7C5XJ21_9CREN ZPR1 zinc finger domain-containing protein (Fragment) OS=Vulcanisaeta sp OX=2020871 GN=ENM82_00330 PE=3 SV=1;tr|A0A2J2HGS6|A0A2J2HGS6_9CREN Zinc finger ZPR1-type domain-containing protein OS=Vulcanisaeta sp. EB80 OX=1650660 G	5	1	1	1	0	0	0	0	1	0	0	0	0	0	0	0	1	0	0	0	0	0	0	0	1	0	0	0	0	0	5.2	5.2	5.2	21.87	192	192;193;193;193;193	0	5.9668	0	0	5.2	0	0	0
A0A117SWV2;A0A101WZ08;A0A124IR69;F0QTE7;A0A7C5XG08;A0A2T9WWP7;A0A2J2HF90;A0A830E2S5;E1QV17	A0A117SWV2;A0A101WZ08;A0A124IR69;F0QTE7;A0A7C5XG08;A0A2T9WWP7;A0A2J2HF90;A0A830E2S5;E1QV17	1;1;1;1;1;1;1;1;1	1;1;1;1;1;1;1;1;1	1;1;1;1;1;1;1;1;1	tr|A0A117SWV2|A0A117SWV2_9CREN DNA polymerase (Fragment) OS=Vulcanisaeta sp. CIS_19 OX=1714251 GN=AT717_05510 PE=3 SV=1;tr|A0A101WZ08|A0A101WZ08_9CREN DNA polymerase (Fragment) OS=Vulcanisaeta sp. OSP_8 OX=1714252 GN=AT714_06940 PE=3 SV=1;tr|A0A124IR69|A0A	9	1	1	1	0	0	0	0	1	0	0	0	0	0	0	0	1	0	0	0	0	0	0	0	1	0	0	0	0	0	1.6	1.6	1.6	72.49	632	632;680;860;871;873;873;873;874;875	0	6.0181	0	0	1.6	0	0	0
A0A831UUZ3;A0A2J2H9T8;A0A101X3D2	A0A831UUZ3;A0A2J2H9T8;A0A101X3D2	1;1;1	1;1;1	1;1;1	tr|A0A831UUZ3|A0A831UUZ3_9CREN Pyridoxal phosphate-dependent aminotransferase OS=Thermoproteus sp OX=2268139 GN=ENO15_06795 PE=4 SV=1;tr|A0A2J2H9T8|A0A2J2H9T8_9CREN Aspartate aminotransferase OS=Thermoproteus sp. CP80 OX=1650659 GN=B7L68_03615 PE=4 SV=1;tr	3	1	1	1	0	0	0	0	1	0	0	0	0	0	0	0	1	0	0	0	0	0	0	0	1	0	0	0	0	0	2.5	2.5	2.5	44.765	395	395;395;395	0	6.0089	0	0	2.5	0	0	0
A0A101X6G6;A0A7C2YND5;A0A6B2CKZ2;A0A101X7U1	A0A101X6G6;A0A7C2YND5;A0A6B2CKZ2;A0A101X7U1	1;1;1;1	1;1;1;1	1;1;1;1	tr|A0A101X6G6|A0A101X6G6_9CREN SWIM-type domain-containing protein OS=Caldivirga sp. MG_3 OX=1714256 GN=AT709_06055 PE=4 SV=1;tr|A0A7C2YND5|A0A7C2YND5_9CREN SWIM zinc finger family protein OS=Caldivirga sp OX=2080243 GN=ENN48_05700 PE=4 SV=1;tr|A0A6B2CKZ2|	4	1	1	1	0	0	0	0	1	0	0	0	0	0	0	0	1	0	0	0	0	0	0	0	1	0	0	0	0	0	8.7	8.7	8.7	14.769	127	127;154;154;154	0	6.0613	0	0	8.7	0	0	0
A0A101X748;E1QRU2;A0A830EFD0;A0A7C5TEZ1;A0A2T9WWG7;A0A2J2HF89	A0A101X748;E1QRU2;A0A830EFD0;A0A7C5TEZ1;A0A2T9WWG7;A0A2J2HF89	1;1;1;1;1;1	1;1;1;1;1;1	1;1;1;1;1;1	tr|A0A101X748|A0A101X748_9CREN CDC48 N-terminal subdomain domain-containing protein (Fragment) OS=Vulcanisaeta sp. MG_3 OX=1714250 GN=AT716_04895 PE=4 SV=1;tr|E1QRU2|E1QRU2_VULDI AAA family ATPase, CDC48 subfamily OS=Vulcanisaeta distributa (strain DSM 144	6	1	1	1	0	0	0	0	1	0	0	0	0	0	0	0	1	0	0	0	0	0	0	0	1	0	0	0	0	0	8	8	8	14.269	125	125;737;737;737;737;737	0	6.0147	0	0	8	0	0	0
A0A7C2UWU7;A0A6B2CKG8;A0A101X7R1	A0A7C2UWU7;A0A6B2CKG8;A0A101X7R1	1;1;1	1;1;1	1;1;1	tr|A0A7C2UWU7|A0A7C2UWU7_9CREN MFS transporter OS=Caldivirga sp OX=2080243 GN=ENN48_06290 PE=4 SV=1;tr|A0A6B2CKG8|A0A6B2CKG8_9CREN MFS transporter OS=Caldivirga sp OX=2080243 GN=GU355_05395 PE=4 SV=1;tr|A0A101X7R1|A0A101X7R1_9CREN Major facilitator superfa	3	1	1	1	0	0	0	0	1	0	0	0	0	0	0	0	1	0	0	0	0	0	0	0	1	0	0	0	0	0	2.5	2.5	2.5	42.683	401	401;401;401	0	6.0673	0	0	2.5	0	0	0
A0A117SUE1;A0A6B2CI00;A0A101X8A2	A0A117SUE1;A0A6B2CI00;A0A101X8A2	1;1;1	1;1;1	1;1;1	tr|A0A117SUE1|A0A117SUE1_9CREN HAD family hydrolase OS=Caldivirga sp. JCHS_4 OX=1714254 GN=AT713_06460 PE=3 SV=1;tr|A0A6B2CI00|A0A6B2CI00_9CREN HAD family phosphatase OS=Caldivirga sp OX=2080243 GN=ENN48_07970 PE=3 SV=1;tr|A0A101X8A2|A0A101X8A2_9CREN HAD f	3	1	1	1	0	0	0	0	1	0	0	0	0	0	0	0	1	0	0	0	0	0	0	0	1	0	0	0	0	0	7.1	7.1	7.1	21.384	196	196;216;233	0	6.0625	0	0	7.1	0	0	0
A0A101X920;A0A2J2H8Q7;A0A831UUR0	A0A101X920;A0A2J2H8Q7;A0A831UUR0	1;1;1	1;1;1	1;1;1	tr|A0A101X920|A0A101X920_9CREN tRNA (cytosine(72)-C(5))-methyltransferase OS=Thermoproteus sp. JCHS_4 OX=1714258 GN=AT715_07540 PE=3 SV=1;tr|A0A2J2H8Q7|A0A2J2H8Q7_9CREN tRNA (cytosine(72)-C(5))-methyltransferase OS=Thermoproteus sp. CP80 OX=1650659 GN=B7L6	3	1	1	1	0	0	0	0	0	1	1	0	0	0	0	0	0	1	1	0	0	0	0	0	0	1	1	0	0	0	3.2	3.2	3.2	42.573	377	377;379;389	0	5.9827	0	0	0	3.2	3.2	0
A0A101XAB3;A0A2J2H685	A0A101XAB3;A0A2J2H685	1;1	1;1	1;1	tr|A0A101XAB3|A0A101XAB3_9CREN Uncharacterized protein OS=Thermoproteus sp. JCHS_4 OX=1714258 GN=AT715_06255 PE=4 SV=1;tr|A0A2J2H685|A0A2J2H685_9CREN Uncharacterized protein (Fragment) OS=Vulcanisaeta sp. EB80 OX=1650660 GN=B7L70_12335 PE=4 SV=1	2	1	1	1	0	0	0	0	0	1	0	0	0	0	0	0	0	1	0	0	0	0	0	0	0	1	0	0	0	0	8.6	8.6	8.6	15.526	139	139;144	0	6.011	0	0	0	8.6	0	0
A0A831UYW4;A0A101XC96	A0A831UYW4;A0A101XC96	1;1	1;1	1;1	tr|A0A831UYW4|A0A831UYW4_9CREN Uncharacterized protein OS=Thermoproteus sp OX=2268139 GN=ENO15_04345 PE=4 SV=1;tr|A0A101XC96|A0A101XC96_9CREN Uncharacterized protein OS=Thermoproteus sp. JCHS_4 OX=1714258 GN=AT715_06805 PE=4 SV=1	2	1	1	1	0	0	0	0	1	0	0	0	0	0	0	0	1	0	0	0	0	0	0	0	1	0	0	0	0	0	12.1	12.1	12.1	11.865	107	107;107	0	6.0231	0	0	12.1	0	0	0
A0A117SQ03;A0A101XHY7;A0A101XCW8	A0A117SQ03;A0A101XHY7;A0A101XCW8	1;1;1	1;1;1	1;1;1	tr|A0A117SQ03|A0A117SQ03_9CREN ATP-binding protein OS=Caldivirga sp. MG_3 OX=1714256 GN=AT709_08095 PE=4 SV=1;tr|A0A101XHY7|A0A101XHY7_9CREN ATP-binding protein OS=Caldivirga sp. JCHS_4 OX=1714254 GN=AT713_03450 PE=4 SV=1;tr|A0A101XCW8|A0A101XCW8_9CREN ATP	3	1	1	1	0	0	0	0	0	0	1	0	0	0	0	0	0	0	1	0	0	0	0	0	0	0	1	0	0	0	4.7	4.7	4.7	26.151	234	234;234;234	0	6.004	0	0	0	0	4.7	0
A0A101XCY3	A0A101XCY3	1	1	1	tr|A0A101XCY3|A0A101XCY3_9CREN Uncharacterized protein OS=Pyrobaculum sp. OCT_11 OX=1714259 GN=AT708_05975 PE=4 SV=1	1	1	1	1	0	0	0	0	1	0	0	0	0	0	0	0	1	0	0	0	0	0	0	0	1	0	0	0	0	0	13	13	13	8.8388	77	77	0	5.991	0	0	13	0	0	0
A0A101XFS5	A0A101XFS5	1	1	1	tr|A0A101XFS5|A0A101XFS5_9CREN Diphthamide biosynthesis protein (Fragment) OS=Pyrobaculum sp. OCT_11 OX=1714259 GN=AT708_02615 PE=4 SV=1	1	1	1	1	0	0	0	0	1	0	0	0	0	0	0	0	1	0	0	0	0	0	0	0	1	0	0	0	0	0	6.2	6.2	6.2	25.499	224	224	0	6.0479	0	0	6.2	0	0	0
A0A101XIE4	A0A101XIE4	1	1	1	tr|A0A101XIE4|A0A101XIE4_9CREN DNA primase small subunit PriS OS=Thermocladium sp. ECH_B OX=1714261 GN=priS PE=3 SV=1	1	1	1	1	0	0	0	0	1	0	0	0	0	0	0	0	1	0	0	0	0	0	0	0	1	0	0	0	0	0	2.9	2.9	2.9	37.84	339	339	0	5.9951	0	0	2.9	0	0	0
A0A101XIF4	A0A101XIF4	1	1	1	tr|A0A101XIF4|A0A101XIF4_9CREN Dipeptide/oligopeptide/nickel ABC transporter ATP-binding protein OS=Thermocladium sp. ECH_B OX=1714261 GN=AT710_05325 PE=4 SV=1	1	1	1	1	0	0	1	0	0	0	0	0	0	0	1	0	0	0	0	0	0	0	1	0	0	0	0	0	0	0	3.8	3.8	3.8	35.232	314	314	0	6.0463	3.8	0	0	0	0	0
A0A109UUZ5	A0A109UUZ5	1	1	1	tr|A0A109UUZ5|A0A109UUZ5_9EURY Zinc ribbon domain-containing protein OS=Methanobrevibacter sp. YE315 OX=1609968 GN=TL18_08245 PE=4 SV=1	1	1	1	1	0	0	0	0	1	0	0	0	0	0	0	0	1	0	0	0	0	0	0	0	1	0	0	0	0	0	3.1	3.1	3.1	55.919	487	487	0	5.9665	0	0	3.1	0	0	0
A0A109V582	A0A109V582	1	1	1	tr|A0A109V582|A0A109V582_9CREN VWFA domain-containing protein OS=Acidilobus sp. 7A OX=1577685 GN=SE86_02515 PE=4 SV=1	1	1	1	1	0	0	0	0	1	0	0	0	0	0	0	0	1	0	0	0	0	0	0	0	1	0	0	0	0	0	2.3	2.3	2.3	57.218	520	520	0	5.9825	0	0	2.3	0	0	0
A0A832RV89;A0A124FBB5;A0A117L7Z6	A0A832RV89;A0A124FBB5;A0A117L7Z6	1;1;1	1;1;1	1;1;1	tr|A0A832RV89|A0A832RV89_9EURY type I site-specific deoxyribonuclease OS=Methermicoccus shengliensis OX=660064 GN=HA299_05320 PE=3 SV=1;tr|A0A124FBB5|A0A124FBB5_9EURY type I site-specific deoxyribonuclease OS=Euryarchaeota archaeon 55_53 OX=1635285 GN=XD46	3	1	1	1	0	0	0	0	1	0	0	0	0	0	0	0	1	0	0	0	0	0	0	0	1	0	0	0	0	0	1	1	1	122.64	1052	1052;1052;1052	0	5.9757	0	0	1	0	0	0
A0A832UAT1;A0A124G634;A0A117LWH4	A0A832UAT1;A0A124G634;A0A117LWH4	1;1;1	1;1;1	1;1;1	tr|A0A832UAT1|A0A832UAT1_9EURY PEGA domain-containing protein OS=Methanocalculus sp OX=2004547 GN=HA365_00890 PE=4 SV=1;tr|A0A124G634|A0A124G634_9EURY PEGA domain-containing protein OS=Methanomicrobiales archaeon 53_19 OX=1641394 GN=XE11_0008 PE=4 SV=1;tr|	3	1	1	1	0	0	0	0	0	0	1	0	0	0	0	0	0	0	1	0	0	0	0	0	0	0	1	0	0	0	1.8	1.8	1.8	85.127	764	764;764;764	0	5.9946	0	0	0	0	1.8	0
A0A7C5XGU9;A0A124IR05;A0A117SP11	A0A7C5XGU9;A0A124IR05;A0A117SP11	1;1;1	1;1;1	1;1;1	tr|A0A7C5XGU9|A0A7C5XGU9_9CREN 30S ribosomal protein S17e OS=Vulcanisaeta sp OX=2020871 GN=rps17e PE=3 SV=1;tr|A0A124IR05|A0A124IR05_9CREN 30S ribosomal protein S17e OS=Vulcanisaeta sp. OSP_8 OX=1714252 GN=rps17e PE=3 SV=1;tr|A0A117SP11|A0A117SP11_9CREN 30	3	1	1	1	0	0	0	0	1	0	0	0	0	0	0	0	1	0	0	0	0	0	0	0	1	0	0	0	0	0	16	16	16	8.5538	75	75;76;76	0	6.1312	0	0	16	0	0	0
A0A7C2V6Q8;A0A6B2CKI9;A0A117STK0;A0A117SQH5	A0A7C2V6Q8;A0A6B2CKI9;A0A117STK0;A0A117SQH5	1;1;1;1	1;1;1;1	1;1;1;1	tr|A0A7C2V6Q8|A0A7C2V6Q8_9CREN Ribosomal RNA small subunit methyltransferase Nep1 OS=Caldivirga sp OX=2080243 GN=nep1 PE=3 SV=1;tr|A0A6B2CKI9|A0A6B2CKI9_9CREN Ribosomal RNA small subunit methyltransferase Nep1 OS=Caldivirga sp OX=2080243 GN=nep1 PE=3 SV=1;	4	1	1	1	0	0	0	1	0	0	0	0	0	0	0	1	0	0	0	0	0	0	0	1	0	0	0	0	0	0	4.8	4.8	4.8	24.944	229	229;229;229;229	0	5.9901	0	4.8	0	0	0	0
A0A117SU86;A0A7C5T915;A0A7C5T637;A0A6B2CWF5	A0A117SU86;A0A7C5T915;A0A7C5T637;A0A6B2CWF5	1;1;1;1	1;1;1;1	1;1;1;1	tr|A0A117SU86|A0A117SU86_9CREN Sugar-binding protein (Fragment) OS=Pyrobaculum sp. OCT_11 OX=1714259 GN=AT708_03440 PE=4 SV=1;tr|A0A7C5T915|A0A7C5T915_9CREN BMP family ABC transporter substrate-binding protein OS=Pyrobaculum sp OX=2004705 GN=ENM65_03525 PE	4	1	1	1	0	0	0	0	1	0	0	0	0	0	0	0	1	0	0	0	0	0	0	0	1	0	0	0	0	0	3.8	3.8	3.8	32.126	293	293;407;415;416	0	6.0221	0	0	3.8	0	0	0
A0A842KS54;A0A832RSZ3;A0A124F9W5;A0A832PF93;A0A842M2P2;A0A842L8L4;A0A328PJY8	A0A842KS54;A0A832RSZ3;A0A124F9W5;A0A832PF93;A0A842M2P2;A0A842L8L4;A0A328PJY8	1;1;1;1;1;1;1	1;1;1;1;1;1;1	1;1;1;1;1;1;1	tr|A0A842KS54|A0A842KS54_9EURY PepSY domain-containing protein OS=Methanobacteriaceae archaeon OX=2099680 GN=H5T37_00615 PE=4 SV=1;tr|A0A832RSZ3|A0A832RSZ3_9EURY PepSY domain-containing protein OS=Methanobacteriales archaeon OX=2478476 GN=HA298_07725 PE=4	7	1	1	1	0	0	0	0	1	0	0	0	0	0	0	0	1	0	0	0	0	0	0	0	1	0	0	0	0	0	6.7	6.7	6.7	14.301	150	150;150;150;154;162;162;162	0	6.0371	0	0	6.7	0	0	0
A0A7L4PGU3;A0A7K4D3P0;A0A257MDE4;A0A124FMA4;A0A257MP34;A0A257MFZ7;A0A843KHB7;A0A1V5YDN4;A0A7K3ZYP7;A0A843L6A2;A0A1V5AWW9;A0A1V5AP60;A0A1V4USH4;A0A3N9UZG8;A0A5E4ITU3;A0A5E4J4F1;A0A7K4CIB5;A0A257MJ30	A0A7L4PGU3;A0A7K4D3P0;A0A257MDE4;A0A124FMA4;A0A257MP34;A0A257MFZ7;A0A843KHB7;A0A1V5YDN4;A0A7K3ZYP7;A0A843L6A2;A0A1V5AWW9;A0A1V5AP60;A0A1V4USH4;A0A3N9UZG8;A0A5E4ITU3;A0A5E4J4F1;A0A7K4CIB5;A0A257MJ30	1;1;1;1;1;1;1;1;1;1;1;1;1;1;1;1;1;1	1;1;1;1;1;1;1;1;1;1;1;1;1;1;1;1;1;1	1;1;1;1;1;1;1;1;1;1;1;1;1;1;1;1;1;1	tr|A0A7L4PGU3|A0A7L4PGU3_9EURY Cobalt-precorrin-5B (C(1))-methyltransferase (Fragment) OS=Methanosarcinales archaeon OX=2250255 GN=GKC10_04280 PE=4 SV=1;tr|A0A7K4D3P0|A0A7K4D3P0_9EURY Cobalt-precorrin-5B C(1)-methyltransferase OS=Methanothrix sp OX=90426 G	18	1	1	1	0	0	0	0	1	0	0	0	0	0	0	0	1	0	0	0	0	0	0	0	1	0	0	0	0	0	10.4	10.4	10.4	14.558	135	135;336;403;381;379;370;369;362;362;360;345;337;337;337;337;337;337;403	0	6.1512	0	0	10.4	0	0	0
D3E0N7;A0A126QWX2;A0A8T3VN75	D3E0N7;A0A126QWX2;A0A8T3VN75	1;1;1	1;1;1	1;1;1	tr|D3E0N7|D3E0N7_METRM Tocopherol cyclase OS=Methanobrevibacter ruminantium (strain ATCC 35063 / DSM 1093 / JCM 13430 / OCM 146 / M1) OX=634498 GN=mru_0432 PE=4 SV=1;tr|A0A126QWX2|A0A126QWX2_METOL Tocopherol cyclase OS=Methanobrevibacter olleyae OX=294671	3	1	1	1	0	0	0	0	1	0	0	0	0	0	0	0	1	0	0	0	0	0	0	0	1	0	0	0	0	0	4.2	4.2	4.2	41.16	355	355;381;382	0	6.1049	0	0	4.2	0	0	0
A0A1I4HZB9;A0A126QX75	A0A1I4HZB9;A0A126QX75	1;1	1;1	1;1	tr|A0A1I4HZB9|A0A1I4HZB9_METOL Ferrous iron transport protein B OS=Methanobrevibacter olleyae OX=294671 GN=SAMN02910297_00971 PE=4 SV=1;tr|A0A126QX75|A0A126QX75_METOL Ferrous iron transport protein B FeoB OS=Methanobrevibacter olleyae OX=294671 GN=YLM1_020	2	1	1	1	0	0	0	0	1	0	0	0	0	0	0	0	1	0	0	0	0	0	0	0	1	0	0	0	0	0	1.5	1.5	1.5	73.353	671	671;671	0	6.0517	0	0	1.5	0	0	0
A0A128A227	A0A128A227	1	1	1	tr|A0A128A227|A0A128A227_9ARCH Sialidase domain-containing protein OS=Candidatus Nitrosotalea devanaterra OX=1078905 GN=NDEV_0623 PE=4 SV=1	1	1	1	1	0	0	0	0	1	0	0	0	0	0	0	0	1	0	0	0	0	0	0	0	1	0	0	0	0	0	2.3	2.3	2.3	53.024	485	485	0	6.1556	0	0	2.3	0	0	0
A0A128A3I9	A0A128A3I9	1	1	1	tr|A0A128A3I9|A0A128A3I9_9ARCH Oligoendopeptidase, PepF/M3 family OS=Candidatus Nitrosotalea devanaterra OX=1078905 GN=NDEV_1143 PE=4 SV=1	1	1	1	1	0	0	0	0	1	0	0	0	0	0	0	0	1	0	0	0	0	0	0	0	1	0	0	0	0	0	1.2	1.2	1.2	67.904	590	590	0	6.0281	0	0	1.2	0	0	0
A0A128A3M0	A0A128A3M0	1	1	1	tr|A0A128A3M0|A0A128A3M0_9ARCH DNA/RNA-binding protein Alba OS=Candidatus Nitrosotalea devanaterra OX=1078905 GN=albA PE=3 SV=1	1	1	1	1	0	0	0	0	1	0	0	0	0	0	0	0	1	0	0	0	0	0	0	0	1	0	0	0	0	0	13.5	13.5	13.5	10.558	96	96	0	6.159	0	0	13.5	0	0	0
A0A133USH2;A0A133U5T5	A0A133USH2;A0A133U5T5	1;1	1;1	1;1	tr|A0A133USH2|A0A133USH2_9EURY Radical SAM core domain-containing protein OS=candidate division MSBL1 archaeon SCGC-AAA259I09 OX=1698267 GN=AKJ37_03490 PE=4 SV=1;tr|A0A133U5T5|A0A133U5T5_9EURY Radical SAM core domain-containing protein OS=candidate divisio	2	1	1	1	0	0	0	0	1	0	0	0	0	0	0	0	1	0	0	0	0	0	0	0	1	0	0	0	0	0	1.8	1.8	1.8	62.377	546	546;546	0	6.1233	0	0	1.8	0	0	0
A0A133UB17	A0A133UB17	1	1	1	tr|A0A133UB17|A0A133UB17_9EURY Uncharacterized protein OS=candidate division MSBL1 archaeon SCGC-AAA259A05 OX=1698259 GN=AKJ57_01375 PE=4 SV=1	1	1	1	1	0	0	0	0	1	0	0	0	0	0	0	0	1	0	0	0	0	0	0	0	1	0	0	0	0	0	19.2	19.2	19.2	7.8879	73	73	0	5.9836	0	0	19.2	0	0	0
A0A133V2S2;A0A133UDT9	A0A133V2S2;A0A133UDT9	1;1	1;1	1;1	tr|A0A133V2S2|A0A133V2S2_9EURY MoaB/Mog domain-containing protein OS=candidate division MSBL1 archaeon SCGC-AAA259O05 OX=1698271 GN=AKJ41_03710 PE=4 SV=1;tr|A0A133UDT9|A0A133UDT9_9EURY MoaB/Mog domain-containing protein OS=candidate division MSBL1 archaeon	2	1	1	1	0	0	0	0	1	0	0	0	0	0	0	0	1	0	0	0	0	0	0	0	1	0	0	0	0	0	3.7	3.7	3.7	43.722	404	404;404	0	5.9678	0	0	3.7	0	0	0
A0A1S8AQY6;A0A8T4VN19;A0A133UFU2	A0A1S8AQY6;A0A8T4VN19;A0A133UFU2	1;1;1	1;1;1	1;1;1	tr|A0A1S8AQY6|A0A1S8AQY6_9EURY Uncharacterized protein OS=Haloterrigena saccharevitans OX=301967 GN=A6E15_19095 PE=4 SV=1;tr|A0A8T4VN19|A0A8T4VN19_9EURY Nickel-dependent hydrogenase large subunit (Fragment) OS=Halodesulfurarchaeum sp OX=1980530 GN=KGY43_02	3	1	1	1	0	0	1	0	0	1	1	0	0	1	1	0	0	1	1	0	0	1	1	0	0	1	1	0	0	1	3.2	3.2	3.2	24.747	220	220;256;640	0	5.8856	3.2	0	0	3.2	3.2	0
A0A133UN75	A0A133UN75	1	1	1	tr|A0A133UN75|A0A133UN75_9EURY Polymerase nucleotidyl transferase domain-containing protein OS=candidate division MSBL1 archaeon SCGC-AAA259E19 OX=1698264 GN=AKJ65_01225 PE=4 SV=1	1	1	1	1	0	0	0	0	1	0	0	0	0	0	0	0	1	0	0	0	0	0	0	0	1	0	0	0	0	0	4.7	4.7	4.7	24.452	213	213	0	5.9618	0	0	4.7	0	0	0
A0A133UV97	A0A133UV97	1	1	1	tr|A0A133UV97|A0A133UV97_9EURY Uncharacterized protein OS=candidate division MSBL1 archaeon SCGC-AAA259I09 OX=1698267 GN=AKJ37_01480 PE=4 SV=1	1	1	1	1	0	0	0	0	1	0	0	0	0	0	0	0	1	0	0	0	0	0	0	0	1	0	0	0	0	0	18.2	18.2	18.2	8.1788	66	66	0	6.0692	0	0	18.2	0	0	0
A0A133UY58	A0A133UY58	1	1	1	tr|A0A133UY58|A0A133UY58_9EURY Trimethylamine methyltransferase OS=candidate division MSBL1 archaeon SCGC-AAA259M10 OX=1698270 GN=AKJ40_03960 PE=3 SV=1	1	1	1	1	0	0	0	0	1	0	0	0	0	0	0	0	1	0	0	0	0	0	0	0	1	0	0	0	0	0	3	3	3	52.61	471	471	0	6.0739	0	0	3	0	0	0
A0A133V0V8	A0A133V0V8	1	1	1	tr|A0A133V0V8|A0A133V0V8_9EURY Bifunctional NAD(P)H-hydrate repair enzyme Nnr (Fragment) OS=candidate division MSBL1 archaeon SCGC-AAA261C02 OX=1698272 GN=AKJ42_01870 PE=3 SV=1	1	1	1	1	0	0	0	1	0	0	0	0	0	0	0	1	0	0	0	0	0	0	0	1	0	0	0	0	0	0	2.8	2.8	2.8	49.293	466	466	0	6.0053	0	2.8	0	0	0	0
A0A133VSI3;A0A133V5T4;A0A133V1A9	A0A133VSI3;A0A133V5T4;A0A133V1A9	1;1;1	1;1;1	1;1;1	tr|A0A133VSI3|A0A133VSI3_9EURY Isoleucine--tRNA ligase OS=candidate division MSBL1 archaeon SCGC-AAA833F18 OX=1698257 GN=ileS PE=3 SV=1;tr|A0A133V5T4|A0A133V5T4_9EURY Isoleucine--tRNA ligase OS=candidate division MSBL1 archaeon SCGC-AAA261F17 OX=1698274 GN	3	1	1	1	0	0	0	0	1	0	0	0	0	0	0	0	1	0	0	0	0	0	0	0	1	0	0	0	0	0	1.5	1.5	1.5	122.83	1062	1062;1062;1062	0	6.0203	0	0	1.5	0	0	0
A0A133V819;A0A133V4B1	A0A133V819;A0A133V4B1	1;1	1;1	1;1	tr|A0A133V819|A0A133V819_9EURY Uncharacterized protein (Fragment) OS=candidate division MSBL1 archaeon SCGC-AAA261F19 OX=1698275 GN=AKJ45_03480 PE=4 SV=1;tr|A0A133V4B1|A0A133V4B1_9EURY Uncharacterized protein (Fragment) OS=candidate division MSBL1 archaeon	2	1	1	1	0	0	0	0	1	0	0	0	0	0	0	0	1	0	0	0	0	0	0	0	1	0	0	0	0	0	8.4	8.4	8.4	15.058	131	131;131	0	6.0342	0	0	8.4	0	0	0
A0A133VD05	A0A133VD05	1	1	1	tr|A0A133VD05|A0A133VD05_9EURY SHOCT domain-containing protein OS=candidate division MSBL1 archaeon SCGC-AAA261O19 OX=1698277 GN=AKJ48_02920 PE=4 SV=1	1	1	1	1	0	0	0	0	1	0	0	0	0	0	0	0	1	0	0	0	0	0	0	0	1	0	0	0	0	0	5.1	5.1	5.1	29.256	257	257	0	6.0182	0	0	5.1	0	0	0
A0A133VF64	A0A133VF64	1	1	1	tr|A0A133VF64|A0A133VF64_9EURY Type II secretion system protein GspF domain-containing protein OS=candidate division MSBL1 archaeon SCGC-AAA382A13 OX=1698279 GN=AKJ50_01750 PE=4 SV=1	1	1	1	1	0	0	0	0	1	0	0	0	0	0	0	0	1	0	0	0	0	0	0	0	1	0	0	0	0	0	5.1	5.1	5.1	21.546	196	196	0	6.0798	0	0	5.1	0	0	0
A0A133VFX0	A0A133VFX0	1	1	1	tr|A0A133VFX0|A0A133VFX0_9EURY Vitamin B12-dependent ribonucleotide reductase OS=candidate division MSBL1 archaeon SCGC-AAA382A03 OX=1698278 GN=AKJ49_01015 PE=3 SV=1	1	1	1	1	0	0	0	0	1	0	0	0	0	0	0	0	1	0	0	0	0	0	0	0	1	0	0	0	0	0	1.8	1.8	1.8	79.244	705	705	0	5.9929	0	0	1.8	0	0	0
A0A133VHC6	A0A133VHC6	1	1	1	tr|A0A133VHC6|A0A133VHC6_9EURY 50S ribosomal protein L19e OS=candidate division MSBL1 archaeon SCGC-AAA382A20 OX=1698280 GN=rpl19e PE=3 SV=1	1	1	1	1	0	0	0	0	1	0	0	0	0	0	0	0	1	0	0	0	0	0	0	0	1	0	0	0	0	0	8.6	8.6	8.6	17.466	151	151	0	6.0461	0	0	8.6	0	0	0
A0A2D6QFI2;A0A497GVI7;A0A497M2X6;A0A2D6MF44;A0A133VMI2	A0A2D6QFI2;A0A497GVI7;A0A497M2X6;A0A2D6MF44;A0A133VMI2	1;1;1;1;1	1;1;1;1;1	1;1;1;1;1	tr|A0A2D6QFI2|A0A2D6QFI2_9ARCH Chaperonin GroEL OS=Candidatus Woesearchaeota archaeon OX=2026803 GN=groL PE=3 SV=1;tr|A0A497GVI7|A0A497GVI7_9ARCH Chaperonin GroEL OS=Thermoplasmata archaeon OX=1906666 GN=groL PE=3 SV=1;tr|A0A497M2X6|A0A497M2X6_9ARCH Chaper	5	1	1	1	0	0	0	1	1	0	0	0	0	0	0	1	1	0	0	0	0	0	0	1	1	0	0	0	0	0	1.7	1.7	1.7	56.193	533	533;543;545;554;567	0	6.0661	0	1.7	1.7	0	0	0
A0A133VNJ7	A0A133VNJ7	1	1	1	tr|A0A133VNJ7|A0A133VNJ7_9EURY Sugar fermentation stimulation protein homolog OS=candidate division MSBL1 archaeon SCGC-AAA385D11 OX=1698286 GN=sfsA PE=3 SV=1	1	1	1	1	0	0	0	0	1	0	0	0	0	0	0	0	1	0	0	0	0	0	0	0	1	0	0	0	0	0	4.2	4.2	4.2	27.206	238	238	0	6.0649	0	0	4.2	0	0	0
A0A133VNL4	A0A133VNL4	1	1	1	tr|A0A133VNL4|A0A133VNL4_9EURY Trigger factor C-terminal domain-containing protein OS=candidate division MSBL1 archaeon SCGC-AAA382N08 OX=1698285 GN=AKJ56_02005 PE=4 SV=1	1	1	1	1	0	0	0	0	1	0	0	0	0	0	0	0	1	0	0	0	0	0	0	0	1	0	0	0	0	0	4.8	4.8	4.8	24.907	209	209	0	6.251	0	0	4.8	0	0	0
A0A133VQX9	A0A133VQX9	1	1	1	tr|A0A133VQX9|A0A133VQX9_9EURY Methionine aminopeptidase OS=candidate division MSBL1 archaeon SCGC-AAA382N08 OX=1698285 GN=AKJ56_00195 PE=3 SV=1	1	1	1	1	0	0	0	0	1	0	0	0	0	0	0	0	1	0	0	0	0	0	0	0	1	0	0	0	0	0	5.6	5.6	5.6	27.22	249	249	0	6.1857	0	0	5.6	0	0	0
A0A135VBR6	A0A135VBR6	1	1	1	tr|A0A135VBR6|A0A135VBR6_9ARCH t-SNARE coiled-coil homology domain-containing protein OS=Candidatus Thorarchaeota archaeon SMTZ1-83 OX=1706445 GN=AM324_01555 PE=4 SV=1	1	1	1	1	0	0	0	0	1	0	0	0	0	0	0	0	1	0	0	0	0	0	0	0	1	0	0	0	0	0	3.9	3.9	3.9	36.329	332	332	0	6.1967	0	0	3.9	0	0	0
A0A135VCK2	A0A135VCK2	1	1	1	tr|A0A135VCK2|A0A135VCK2_9ARCH ATP-binding protein OS=Candidatus Thorarchaeota archaeon SMTZ1-45 OX=1706444 GN=AM325_03170 PE=4 SV=1	1	1	1	1	0	0	0	1	0	0	0	0	0	0	0	1	0	0	0	0	0	0	0	1	0	0	0	0	0	0	2.8	2.8	2.8	56.392	506	506	0	6.1092	0	2.8	0	0	0	0
A0A135VIT5;A0A135VD86	A0A135VIT5;A0A135VD86	1;1	1;1	1;1	tr|A0A135VIT5|A0A135VIT5_9ARCH N-acetyltransferase domain-containing protein OS=Candidatus Thorarchaeota archaeon SMTZ1-45 OX=1706444 GN=AM325_00775 PE=4 SV=1;tr|A0A135VD86|A0A135VD86_9ARCH N-acetyltransferase domain-containing protein OS=Candidatus Thorar	2	1	1	1	0	0	0	0	1	0	0	0	0	0	0	0	1	0	0	0	0	0	0	0	1	0	0	0	0	0	4.3	4.3	4.3	30.92	277	277;277	0	6.1031	0	0	4.3	0	0	0
A0A135VDL9	A0A135VDL9	1	1	1	tr|A0A135VDL9|A0A135VDL9_9ARCH Uncharacterized protein OS=Candidatus Thorarchaeota archaeon SMTZ1-83 OX=1706445 GN=AM324_09620 PE=4 SV=1	1	1	1	1	0	0	1	0	0	0	0	0	0	0	1	0	0	0	0	0	0	0	1	0	0	0	0	0	0	0	1.4	1.4	1.4	99.453	875	875	0	6.0592	1.4	0	0	0	0	0
A0A135VFN8	A0A135VFN8	1	1	1	tr|A0A135VFN8|A0A135VFN8_9ARCH E2F/DP family winged-helix DNA-binding domain-containing protein OS=Candidatus Thorarchaeota archaeon SMTZ1-45 OX=1706444 GN=AM325_10310 PE=4 SV=1	1	1	1	1	0	0	1	0	0	0	0	0	0	0	1	0	0	0	0	0	0	0	1	0	0	0	0	0	0	0	6	6	6	20.89	183	183	0	6.1149	6	0	0	0	0	0
A0A135VLJ7;A0A135VKS5	A0A135VLJ7;A0A135VKS5	1;1	1;1	1;1	tr|A0A135VLJ7|A0A135VLJ7_9ARCH Uroporphyrinogen decarboxylase (URO-D) domain-containing protein OS=Candidatus Thorarchaeota archaeon SMTZ1-83 OX=1706445 GN=AM324_16210 PE=4 SV=1;tr|A0A135VKS5|A0A135VKS5_9ARCH Uroporphyrinogen decarboxylase (URO-D) domain-c	2	1	1	1	0	0	0	0	1	0	0	0	0	0	0	0	1	0	0	0	0	0	0	0	1	0	0	0	0	0	3.5	3.5	3.5	43.474	376	376;376	0	6.1635	0	0	3.5	0	0	0
A0A8T6R9S3;A0A135VMZ2;A0A8T4WKN4;A0A842QH55;A0A524G9A5;A0A8T5SRW9	A0A8T6R9S3;A0A135VMZ2;A0A8T4WKN4;A0A842QH55;A0A524G9A5;A0A8T5SRW9	1;1;1;1;1;1	1;1;1;1;1;1	1;1;1;1;1;1	tr|A0A8T6R9S3|A0A8T6R9S3_THOAR PCI domain-containing protein OS=Thorarchaeota archaeon (strain OWC) OX=2053491 GN=EAX81_04520 PE=4 SV=1;tr|A0A135VMZ2|A0A135VMZ2_9ARCH PCI domain-containing protein OS=Candidatus Thorarchaeota archaeon SMTZ1-83 OX=1706445 GN	6	1	1	1	0	0	0	0	1	0	0	0	0	0	0	0	1	0	0	0	0	0	0	0	1	0	0	0	0	0	5.9	5.9	5.9	16.867	152	152;171;179;179;180;182	0	5.9613	0	0	5.9	0	0	0
A0A135VVB3;A0A135VPE8	A0A135VVB3;A0A135VPE8	1;1	1;1	1;1	tr|A0A135VVB3|A0A135VVB3_9ARCH Histidine kinase domain-containing protein OS=Candidatus Thorarchaeota archaeon SMTZ-45 OX=1706443 GN=AM326_06830 PE=4 SV=1;tr|A0A135VPE8|A0A135VPE8_9ARCH Histidine kinase domain-containing protein OS=Candidatus Thorarchaeota	2	1	1	1	0	0	0	0	1	0	0	0	0	0	0	0	1	0	0	0	0	0	0	0	1	0	0	0	0	0	2.2	2.2	2.2	49.262	446	446;446	0	6.127	0	0	2.2	0	0	0
A0A135VPH9	A0A135VPH9	1	1	1	tr|A0A135VPH9|A0A135VPH9_9ARCH 50S ribosomal protein L10 OS=Candidatus Thorarchaeota archaeon SMTZ1-45 OX=1706444 GN=rpl10 PE=3 SV=1	1	1	1	1	0	0	0	0	0	0	1	0	0	0	0	0	0	0	1	0	0	0	0	0	0	0	1	0	0	0	2.6	2.6	2.6	36.331	343	343	0	5.9227	0	0	0	0	2.6	0
A0A135VPZ0;A0A523RKS0	A0A135VPZ0;A0A523RKS0	1;1	1;1	1;1	tr|A0A135VPZ0|A0A135VPZ0_9ARCH SH3 domain-containing protein OS=Candidatus Thorarchaeota archaeon SMTZ1-45 OX=1706444 GN=AM325_12435 PE=4 SV=1;tr|A0A523RKS0|A0A523RKS0_THOAR SH3 domain-containing protein (Fragment) OS=Thorarchaeota archaeon (strain OWC) OX	2	1	1	1	0	0	0	1	0	0	0	0	0	0	0	1	0	0	0	0	0	0	0	1	0	0	0	0	0	0	8	8	8	14.284	125	125;184	0	6.0168	0	8	0	0	0	0
A0A135VRF5	A0A135VRF5	1	1	1	tr|A0A135VRF5|A0A135VRF5_9ARCH MalT-like TPR region domain-containing protein OS=Candidatus Thorarchaeota archaeon SMTZ1-45 OX=1706444 GN=AM325_04620 PE=3 SV=1	1	1	1	1	0	0	0	0	1	0	0	0	0	0	0	0	1	0	0	0	0	0	0	0	1	0	0	0	0	0	2	2	2	67.361	601	601	0	6.0898	0	0	2	0	0	0
A0A135VS49	A0A135VS49	1	1	1	tr|A0A135VS49|A0A135VS49_9ARCH HTH arsR-type domain-containing protein OS=Candidatus Thorarchaeota archaeon SMTZ1-83 OX=1706445 GN=AM324_15215 PE=4 SV=1	1	1	1	1	0	0	0	0	0	1	0	0	0	0	0	0	0	1	0	0	0	0	0	0	0	1	0	0	0	0	3	3	3	41.518	367	367	0	5.9683	0	0	0	3	0	0
A0A135VU05	A0A135VU05	1	1	1	tr|A0A135VU05|A0A135VU05_9ARCH UspA domain-containing protein OS=Candidatus Thorarchaeota archaeon SMTZ1-83 OX=1706445 GN=AM324_14560 PE=4 SV=1	1	1	1	1	0	0	0	0	1	0	0	0	0	0	0	0	1	0	0	0	0	0	0	0	1	0	0	0	0	0	8.9	8.9	8.9	16.862	157	157	0	6.0164	0	0	8.9	0	0	0
A0A1L9C2D2;D5E8B2;A0A498H8Q3;A0A3R9FWK2;A0A3M9LNQ1;A0A2D3C3Q2;A0A285F9X8;A0A1X7NPX0;A0A1L3Q1M0;A0A1D2UZ27;A0A1B8X3L8;A0A1B8X0W6;A0A139CJJ8	A0A1L9C2D2;D5E8B2;A0A498H8Q3;A0A3R9FWK2;A0A3M9LNQ1;A0A2D3C3Q2;A0A285F9X8;A0A1X7NPX0;A0A1L3Q1M0;A0A1D2UZ27;A0A1B8X3L8;A0A1B8X0W6;A0A139CJJ8	1;1;1;1;1;1;1;1;1;1;1;1;1	1;1;1;1;1;1;1;1;1;1;1;1;1	1;1;1;1;1;1;1;1;1;1;1;1;1	tr|A0A1L9C2D2|A0A1L9C2D2_9EURY Uncharacterized protein OS=Methanohalophilus portucalensis FDF-1 OX=523843 GN=MPF_1923 PE=4 SV=1;tr|D5E8B2|D5E8B2_METMS Preprotein translocase subunit SecE OS=Methanohalophilus mahii (strain ATCC 35705 / DSM 5219 / SLP) OX=54	13	1	1	1	0	0	0	0	1	0	0	0	0	0	0	0	1	0	0	0	0	0	0	0	1	0	0	0	0	0	10.3	10.3	10.3	10.959	97	97;128;128;128;128;128;128;128;128;128;128;128;128	0	5.9751	0	0	10.3	0	0	0
A0A139CRF1	A0A139CRF1	1	1	1	tr|A0A139CRF1|A0A139CRF1_9EURY Starch phosphorylase OS=Methanolobus sp. T82-4 OX=1794908 GN=AWU59_854 PE=3 SV=1	1	1	1	1	0	0	0	0	0	0	1	0	0	0	0	0	0	0	1	0	0	0	0	0	0	0	1	0	0	0	2	2	2	64.365	558	558	0	5.9154	0	0	0	0	2	0
A0A139CUW5	A0A139CUW5	1	1	1	tr|A0A139CUW5|A0A139CUW5_9EURY Tetratricopeptide repeat protein OS=Methanolobus sp. T82-4 OX=1794908 GN=AWU59_340 PE=4 SV=1	1	1	1	1	0	0	0	0	1	0	0	0	0	0	0	0	1	0	0	0	0	0	0	0	1	0	0	0	0	0	1.1	1.1	1.1	98.596	877	877	0	5.9884	0	0	1.1	0	0	0
A0A3R9FSY4;A0A314ZWD7;A0A139D080	A0A3R9FSY4;A0A314ZWD7;A0A139D080	1;1;1	1;1;1	1;1;1	tr|A0A3R9FSY4|A0A3R9FSY4_9EURY 4-hydroxy-tetrahydrodipicolinate reductase OS=Methanohalophilus sp OX=1966352 GN=dapB PE=3 SV=1;tr|A0A314ZWD7|A0A314ZWD7_9EURY 4-hydroxy-tetrahydrodipicolinate reductase OS=Methanohalophilus euhalobius OX=51203 GN=dapB PE=3 S	3	1	1	1	0	0	0	0	0	0	0	0	1	0	0	0	0	0	0	0	1	0	0	0	0	0	0	0	1	0	4.2	4.2	4.2	27.541	263	263;263;263	0	6.0876	0	0	0	0	0	0
Q5JI53;A0A142CSM0	Q5JI53;A0A142CSM0	1;1	1;1	1;1	tr|Q5JI53|Q5JI53_THEKO RNA-binding protein OS=Thermococcus kodakarensis (strain ATCC BAA-918 / JCM 12380 / KOD1) OX=69014 GN=TK0900 PE=4 SV=1;tr|A0A142CSM0|A0A142CSM0_9EURY DNA-binding protein OS=Thermococcus peptonophilus OX=53952 GN=A0127_00590 PE=4 SV=1	2	1	1	1	0	0	0	0	1	0	0	0	0	0	0	0	1	0	0	0	0	0	0	0	1	0	0	0	0	0	5.8	5.8	5.8	24.498	206	206;206	0	5.9575	0	0	5.8	0	0	0
Q5JDV9;A0A8J8J7D9;A0A8J8E7F4;A0A142CVG3	Q5JDV9;A0A8J8J7D9;A0A8J8E7F4;A0A142CVG3	1;1;1;1	1;1;1;1	1;1;1;1	tr|Q5JDV9|Q5JDV9_THEKO Membrane-associated metalloprotease, M50 family, containing PDZ domain OS=Thermococcus kodakarensis (strain ATCC BAA-918 / JCM 12380 / KOD1) OX=69014 GN=TK1820 PE=4 SV=1;tr|A0A8J8J7D9|A0A8J8J7D9_9EURY PDZ domain-containing protein OS	4	1	1	1	0	0	0	0	1	0	0	0	0	0	0	0	1	0	0	0	0	0	0	0	1	0	0	0	0	0	3.4	3.4	3.4	42.088	386	386;386;386;386	0	6.0906	0	0	3.4	0	0	0
A0A7C4AXB7;A0A147JST9	A0A7C4AXB7;A0A147JST9	1;1	1;1	1;1	tr|A0A7C4AXB7|A0A7C4AXB7_9EURY DNA double-strand break repair nuclease NurA OS=Hadesarchaea archaeon OX=2250276 GN=ENV40_05705 PE=4 SV=1;tr|A0A147JST9|A0A147JST9_HADYE NurA domain-containing protein OS=Hadarchaeum yellowstonense OX=1776334 GN=APZ16_02340 P	2	1	1	1	0	0	0	0	1	0	0	0	0	0	0	0	1	0	0	0	0	0	0	0	1	0	0	0	0	0	2.9	2.9	2.9	42.259	377	377;377	0	5.9971	0	0	2.9	0	0	0
A0A147JTE6	A0A147JTE6	1	1	1	tr|A0A147JTE6|A0A147JTE6_9EURY Archaeal Type IV pilin N-terminal domain-containing protein OS=Hadesarchaea archaeon DG-33-1 OX=1775755 GN=AVW06_03325 PE=4 SV=1	1	1	1	1	0	0	0	0	1	0	0	0	0	0	0	0	1	0	0	0	0	0	0	0	1	0	0	0	0	0	5.6	5.6	5.6	27.739	248	248	0	5.9712	0	0	5.6	0	0	0
A0A7C4AX43;A0A147JUH3	A0A7C4AX43;A0A147JUH3	1;1	1;1	1;1	tr|A0A7C4AX43|A0A7C4AX43_9EURY 30S ribosomal protein S3 OS=Hadesarchaea archaeon OX=2250276 GN=rps3 PE=3 SV=1;tr|A0A147JUH3|A0A147JUH3_HADYE 30S ribosomal protein S3 OS=Hadarchaeum yellowstonense OX=1776334 GN=rps3 PE=3 SV=1	2	1	1	1	0	0	0	0	1	0	0	0	0	0	0	0	1	0	0	0	0	0	0	0	1	0	0	0	0	0	5.9	5.9	5.9	25.978	238	238;238	0	6.204	0	0	5.9	0	0	0
A0A2H9L9S2;A0A147JVS9	A0A2H9L9S2;A0A147JVS9	1;1	1;1	1;1	tr|A0A2H9L9S2|A0A2H9L9S2_9EURY Uncharacterized protein OS=Hadesarchaea archaeon CG08_land_8_20_14_0_20_51_8 OX=1975561 GN=COT21_00480 PE=4 SV=1;tr|A0A147JVS9|A0A147JVS9_9EURY Helicase HerA central domain-containing protein OS=Hadesarchaea archaeon DG-33-1	2	1	1	1	0	0	0	0	1	0	0	0	0	0	0	0	1	0	0	0	0	0	0	0	1	0	0	0	0	0	15.5	15.5	15.5	9.4577	84	84;506	0	5.9674	0	0	15.5	0	0	0
A0A147JY01	A0A147JY01	1	1	1	tr|A0A147JY01|A0A147JY01_9EURY LarA-like N-terminal domain-containing protein OS=Hadesarchaea archaeon DG-33-1 OX=1775755 GN=AVW06_04425 PE=4 SV=1	1	1	1	1	0	0	1	0	0	0	0	0	0	0	1	0	0	0	0	0	0	0	1	0	0	0	0	0	0	0	2.8	2.8	2.8	48.551	432	432	0	6.0413	2.8	0	0	0	0	0
A0A147JYB7	A0A147JYB7	1	1	1	tr|A0A147JYB7|A0A147JYB7_9EURY Aminoacyl-transfer RNA synthetases class-II family profile domain-containing protein OS=Hadesarchaea archaeon DG-33-1 OX=1775755 GN=AVW06_01190 PE=4 SV=1	1	1	1	1	0	0	0	0	1	0	0	0	0	0	0	0	1	0	0	0	0	0	0	0	1	0	0	0	0	0	2.6	2.6	2.6	60.91	533	533	0	5.9582	0	0	2.6	0	0	0
A0A147JZW9	A0A147JZW9	1	1	1	tr|A0A147JZW9|A0A147JZW9_HADYE ATP synthase subunit H OS=Hadarchaeum yellowstonense OX=1776334 GN=APZ16_03615 PE=4 SV=1	1	1	1	1	0	0	0	0	1	0	0	0	0	0	0	0	1	0	0	0	0	0	0	0	1	0	0	0	0	0	8.4	8.4	8.4	12.381	107	107	0	6.1417	0	0	8.4	0	0	0
A0A7L4PQJ4;A0A150J6V1;A0A150IMQ3	A0A7L4PQJ4;A0A150J6V1;A0A150IMQ3	1;1;1	1;1;1	1;1;1	tr|A0A7L4PQJ4|A0A7L4PQJ4_9EURY Uncharacterized protein OS=Candidatus Methanofastidiosa archaeon OX=2099674 GN=GKC00_00765 PE=4 SV=1;tr|A0A150J6V1|A0A150J6V1_9EURY Chromosome partition protein Smc OS=Candidatus Methanofastidiosum methylthiophilus OX=1705564	3	1	1	1	0	0	0	0	1	0	0	0	0	0	0	0	1	0	0	0	0	0	0	0	1	0	0	0	0	0	1.3	1.3	1.3	111.16	934	934;934;934	0	6.0841	0	0	1.3	0	0	0
A0A150IPL9	A0A150IPL9	1	1	1	tr|A0A150IPL9|A0A150IPL9_9EURY Uncharacterized protein OS=Candidatus Methanofastidiosum methylthiophilus OX=1705564 GN=AMQ74_01734 PE=4 SV=1	1	1	1	1	0	0	0	0	1	0	0	0	0	0	0	0	1	0	0	0	0	0	0	0	1	0	0	0	0	0	11.7	11.7	11.7	11.302	103	103	0	6.1559	0	0	11.7	0	0	0
A0A150IWM7	A0A150IWM7	1	1	1	tr|A0A150IWM7|A0A150IWM7_9EURY Biotin biosynthesis protein BioC OS=Candidatus Methanofastidiosum methylthiophilus OX=1705564 GN=AMQ22_01644 PE=4 SV=1	1	1	1	1	0	0	1	0	0	0	0	0	0	0	1	0	0	0	0	0	0	0	1	0	0	0	0	0	0	0	6.2	6.2	6.2	25.929	226	226	0	6.1192	6.2	0	0	0	0	0
A0A832X773;A0A150JF38	A0A832X773;A0A150JF38	1;1	1;1	1;1	tr|A0A832X773|A0A832X773_9EURY DNA primase/polymerase bifunctional N-terminal domain-containing protein (Fragment) OS=Candidatus Methanofastidiosum sp OX=2666341 GN=HA367_03310 PE=4 SV=1;tr|A0A150JF38|A0A150JF38_9EURY SF3 helicase domain-containing protein	2	1	1	1	0	0	0	0	1	0	0	0	1	0	0	0	1	0	0	0	1	0	0	0	1	0	0	0	1	0	3.1	3.1	3.1	55.027	479	479;758	0	6.071	0	0	3.1	0	0	0
A0A843JQB6;A0A1V6IKD3;A0A150JI70	A0A843JQB6;A0A1V6IKD3;A0A150JI70	1;1;1	1;1;1	1;1;1	tr|A0A843JQB6|A0A843JQB6_9EURY DNA alkylation repair protein OS=Candidatus Methanofastidiosum sp OX=2666341 GN=KBB87_00400 PE=4 SV=1;tr|A0A1V6IKD3|A0A1V6IKD3_9EURY DNA alkylation repair enzyme OS=Euryarchaeota archaeon ADurb.Bin023 OX=1852875 GN=BWX56_0122	3	1	1	1	0	0	0	0	1	0	0	0	0	0	0	0	1	0	0	0	0	0	0	0	1	0	0	0	0	0	4.9	4.9	4.9	28.44	246	246;246;246	0	6.1194	0	0	4.9	0	0	0
A0A151AC22	A0A151AC22	1	1	1	tr|A0A151AC22|A0A151AC22_9EURY DUF354 domain-containing protein OS=Halalkalicoccus paucihalophilus OX=1008153 GN=HAPAU_28270 PE=4 SV=1	1	1	1	1	0	0	0	0	1	0	0	0	0	0	0	0	1	0	0	0	0	0	0	0	1	0	0	0	0	0	3.2	3.2	3.2	38.325	349	349	0	6.0182	0	0	3.2	0	0	0
A0A151ACJ3	A0A151ACJ3	1	1	1	tr|A0A151ACJ3|A0A151ACJ3_9EURY Smc-like protein Sph1 OS=Halalkalicoccus paucihalophilus OX=1008153 GN=sph1_1 PE=4 SV=1	1	1	1	1	0	0	0	0	1	0	0	0	0	0	0	0	1	0	0	0	0	0	0	0	1	0	0	0	0	0	1.9	1.9	1.9	70.933	621	621	0	6.0479	0	0	1.9	0	0	0
A0A151AG41	A0A151AG41	1	1	1	tr|A0A151AG41|A0A151AG41_9EURY Uncharacterized protein OS=Halalkalicoccus paucihalophilus OX=1008153 GN=HAPAU_16590 PE=4 SV=1	1	1	1	1	0	0	0	0	1	0	0	0	0	0	0	0	1	0	0	0	0	0	0	0	1	0	0	0	0	0	6.1	6.1	6.1	25.619	228	228	0	6.1143	0	0	6.1	0	0	0
A0A8T4Z595;A0A7J3EF87;A0A497LB65;A0A151BB65;A0A497MBA9;A0A497MCN0;A0A8T4XQE4;A0A7J3TV14;A0A7C4SLM8;A0A7J3W7U6;A0A7C4NH78;A0A8T4XVZ5;A0A7J2IVC6;A0A8J7QM67;A0A7C3TCD2;A0A151BJ27;A0A3R7F1A8	A0A8T4Z595;A0A7J3EF87;A0A497LB65;A0A151BB65;A0A497MBA9;A0A497MCN0;A0A8T4XQE4;A0A7J3TV14;A0A7C4SLM8;A0A7J3W7U6;A0A7C4NH78;A0A8T4XVZ5;A0A7J2IVC6;A0A8J7QM67;A0A7C3TCD2;A0A151BJ27;A0A3R7F1A8	1;1;1;1;1;1;1;1;1;1;1;1;1;1;1;1;1	1;1;1;1;1;1;1;1;1;1;1;1;1;1;1;1;1	1;1;1;1;1;1;1;1;1;1;1;1;1;1;1;1;1	tr|A0A8T4Z595|A0A8T4Z595_9ARCH Serine protein kinase RIO (Fragment) OS=Candidatus Bathyarchaeota archaeon OX=2026714 GN=KEJ36_02120 PE=4 SV=1;tr|A0A7J3EF87|A0A7J3EF87_9ARCH non-specific serine/threonine protein kinase OS=Candidatus Bathyarchaeota archaeon	17	1	1	1	0	0	0	0	1	0	0	0	0	0	0	0	1	0	0	0	0	0	0	0	1	0	0	0	0	0	11.2	11.2	11.2	14.67	125	125;263;266;265;265;265;263;263;263;178;263;263;249;244;239;179;266	0	6.1567	0	0	11.2	0	0	0
A0A151BCD2;A0A497MFW6	A0A151BCD2;A0A497MFW6	1;1	1;1	1;1	tr|A0A151BCD2|A0A151BCD2_BATXB phosphoribosylamine--glycine ligase OS=Bathyarchaeota archaeon (strain B24) OX=1779368 GN=AYL29_005500 PE=4 SV=1;tr|A0A497MFW6|A0A497MFW6_9ARCH phosphoribosylamine--glycine ligase OS=Candidatus Bathyarchaeota archaeon OX=2026	2	1	1	1	0	0	0	1	0	0	0	0	0	0	0	1	0	0	0	0	0	0	0	1	0	0	0	0	0	0	2	2	2	54.866	489	489;518	0	5.9936	0	2	0	0	0	0
A0A497MFK2;A0A497MDP1;A0A151BCI7	A0A497MFK2;A0A497MDP1;A0A151BCI7	1;1;1	1;1;1	1;1;1	tr|A0A497MFK2|A0A497MFK2_9ARCH Mur ligase C-terminal domain-containing protein (Fragment) OS=Candidatus Bathyarchaeota archaeon OX=2026714 GN=DRO58_04680 PE=4 SV=1;tr|A0A497MDP1|A0A497MDP1_9ARCH Bifunctional folylpolyglutamate synthase/dihydrofolate syntha	3	1	1	1	0	0	0	0	1	0	0	0	0	0	0	0	1	0	0	0	0	0	0	0	1	0	0	0	0	0	5.7	5.7	5.7	17.698	157	157;445;445	0	6.0135	0	0	5.7	0	0	0
A0A151BD48	A0A151BD48	1	1	1	tr|A0A151BD48|A0A151BD48_BATXB TldD/pmbA family protein OS=Bathyarchaeota archaeon (strain B24) OX=1779368 GN=AYL29_002920 PE=4 SV=1	1	1	1	1	0	0	0	0	0	0	0	0	0	1	0	0	0	0	0	0	0	1	0	0	0	0	0	0	0	1	3.6	3.6	3.6	36.285	333	333	0	5.9994	0	0	0	0	0	0
A0A497MG03;A0A151BDE5	A0A497MG03;A0A151BDE5	1;1	1;1	1;1	tr|A0A497MG03|A0A497MG03_9ARCH Xylulokinase OS=Candidatus Bathyarchaeota archaeon OX=2026714 GN=xylB PE=4 SV=1;tr|A0A151BDE5|A0A151BDE5_BATXB Carbohydrate kinase OS=Bathyarchaeota archaeon (strain B24) OX=1779368 GN=AYL29_002270 PE=4 SV=1	2	1	1	1	0	0	0	0	0	0	1	0	0	0	0	0	0	0	1	0	0	0	0	0	0	0	1	0	0	0	2.3	2.3	2.3	57.458	518	518;518	0	5.7908	0	0	0	0	2.3	0
A0A151BGC1	A0A151BGC1	1	1	1	tr|A0A151BGC1|A0A151BGC1_9ARCH Hydrogenase nickel incorporation protein HypB OS=Candidatus Bathyarchaeota archaeon B25 OX=1779369 GN=AYL30_002310 PE=4 SV=1	1	1	1	1	0	0	0	0	0	0	1	0	0	0	0	0	0	0	1	0	0	0	0	0	0	0	1	0	0	0	4.5	4.5	4.5	24.258	223	223	0	5.8894	0	0	0	0	4.5	0
A0A3R7E6W8;A0A256Z318;A0A151BGW5	A0A3R7E6W8;A0A256Z318;A0A151BGW5	1;1;1	1;1;1	1;1;1	tr|A0A3R7E6W8|A0A3R7E6W8_9ARCH MBL fold metallo-hydrolase OS=Candidatus Bathyarchaeota archaeon OX=2026714 GN=CW711_06355 PE=4 SV=1;tr|A0A256Z318|A0A256Z318_9ARCH MBL fold metallo-hydrolase OS=Candidatus Bathyarchaeota archaeon ex4484_40 OX=2012513 GN=B6U8	3	1	1	1	0	0	0	0	0	0	1	0	0	0	0	0	0	0	1	0	0	0	0	0	0	0	1	0	0	0	3.5	3.5	3.5	31.599	284	284;284;284	0	5.9337	0	0	0	0	3.5	0
A0A3R7EWV8;A0A3R7B4Y3;A0A151BH71;A0A256YV45	A0A3R7EWV8;A0A3R7B4Y3;A0A151BH71;A0A256YV45	1;1;1;1	1;1;1;1	1;1;1;1	tr|A0A3R7EWV8|A0A3R7EWV8_9ARCH DUF4445 domain-containing protein OS=Candidatus Bathyarchaeota archaeon OX=2026714 GN=CW680_00545 PE=4 SV=1;tr|A0A3R7B4Y3|A0A3R7B4Y3_9ARCH DUF4445 domain-containing protein OS=Candidatus Bathyarchaeota archaeon OX=2026714 GN=	4	1	1	1	0	0	0	0	0	0	1	0	0	0	0	0	0	0	1	0	0	0	0	0	0	0	1	0	0	0	2.2	2.2	2.2	69.439	635	635;635;635;661	0	5.9857	0	0	0	0	2.2	0
A0A151BJC1	A0A151BJC1	1	1	1	tr|A0A151BJC1|A0A151BJC1_9ARCH DNA polymerase OS=Candidatus Bathyarchaeota archaeon B63 OX=1779372 GN=AYL33_007250 PE=3 SV=1	1	1	1	1	0	0	0	1	0	1	0	0	0	0	0	1	0	1	0	0	0	0	0	1	0	1	0	0	0	0	1.2	1.2	1.2	86.538	769	769	0	6.0143	0	1.2	0	1.2	0	0
A0A151BJR8	A0A151BJR8	1	1	1	tr|A0A151BJR8|A0A151BJR8_9ARCH leucine--tRNA ligase (Fragment) OS=Candidatus Bathyarchaeota archaeon B26-2 OX=1779371 GN=AYL32_013990 PE=4 SV=1	1	1	1	1	0	0	0	0	1	0	0	0	0	0	0	0	1	0	0	0	0	0	0	0	1	0	0	0	0	0	1.5	1.5	1.5	83.54	726	726	0	6.0111	0	0	1.5	0	0	0
A0A151BJV9;A0A419K423	A0A151BJV9;A0A419K423	1;1	1;1	1;1	tr|A0A151BJV9|A0A151BJV9_9ARCH Heparinase II/III-like protein (Fragment) OS=Candidatus Bathyarchaeota archaeon B26-1 OX=1779370 GN=AYL31_007680 PE=4 SV=1;tr|A0A419K423|A0A419K423_9ARCH Heparin-sulfate lyase N-terminal domain-containing protein OS=Candidatu	2	1	1	1	0	0	0	0	1	0	0	0	0	0	0	0	1	0	0	0	0	0	0	0	1	0	0	0	0	0	2.1	2.1	2.1	80.799	710	710;893	0	6.2042	0	0	2.1	0	0	0
A0A151BLE8	A0A151BLE8	1	1	1	tr|A0A151BLE8|A0A151BLE8_9ARCH Membrane protein OS=Candidatus Bathyarchaeota archaeon B26-2 OX=1779371 GN=AYL32_009600 PE=4 SV=1	1	1	1	1	0	0	0	0	1	0	0	0	0	0	0	0	1	0	0	0	0	0	0	0	1	0	0	0	0	0	4.8	4.8	4.8	26.414	231	231	0	6.0376	0	0	4.8	0	0	0
A0A151BLY0	A0A151BLY0	1	1	1	tr|A0A151BLY0|A0A151BLY0_9ARCH Type I phosphodiesterase / nucleotide pyrophosphatase OS=Candidatus Bathyarchaeota archaeon B26-2 OX=1779371 GN=AYL32_008790 PE=4 SV=1	1	1	1	1	0	0	0	0	1	0	0	0	0	0	0	0	1	0	0	0	0	0	0	0	1	0	0	0	0	0	4.8	4.8	4.8	26.803	230	230	0	6.025	0	0	4.8	0	0	0
A0A151BM73	A0A151BM73	1	1	1	tr|A0A151BM73|A0A151BM73_9ARCH HAD-superfamily hydrolase, subfamily IA OS=Candidatus Bathyarchaeota archaeon B26-2 OX=1779371 GN=AYL32_008140 PE=3 SV=1	1	1	1	1	0	0	0	0	1	0	0	0	0	0	0	0	1	0	0	0	0	0	0	0	1	0	0	0	0	0	5.8	5.8	5.8	25.683	224	224	0	6.1657	0	0	5.8	0	0	0
A0A3R7E7F6;A0A151BMF6;A0A3R7DSL8;A0A256YT44	A0A3R7E7F6;A0A151BMF6;A0A3R7DSL8;A0A256YT44	1;1;1;1	1;1;1;1	1;1;1;1	tr|A0A3R7E7F6|A0A3R7E7F6_9ARCH Sugar phosphate isomerase/epimerase OS=Candidatus Bathyarchaeota archaeon OX=2026714 GN=CW711_05735 PE=4 SV=1;tr|A0A151BMF6|A0A151BMF6_9ARCH Xylose isomerase-like TIM barrel domain-containing protein OS=Candidatus Bathyarchae	4	1	1	1	0	0	0	0	1	0	0	0	0	0	0	0	1	0	0	0	0	0	0	0	1	0	0	0	0	0	4.9	4.9	4.9	27.481	243	243;284;298;298	0	6.1331	0	0	4.9	0	0	0
A0A151BPL8;A0A3R7DBQ1;A0A256YYM4	A0A151BPL8;A0A3R7DBQ1;A0A256YYM4	1;1;1	1;1;1	1;1;1	tr|A0A151BPL8|A0A151BPL8_9ARCH Ornithine carbamoyltransferase OS=Candidatus Bathyarchaeota archaeon B26-2 OX=1779371 GN=AYL32_003430 PE=3 SV=1;tr|A0A3R7DBQ1|A0A3R7DBQ1_9ARCH Ornithine carbamoyltransferase OS=Candidatus Bathyarchaeota archaeon OX=2026714 GN	3	1	1	1	0	0	0	0	1	0	0	0	0	0	0	0	1	0	0	0	0	0	0	0	1	0	0	0	0	0	6	6	6	25.97	234	234;332;332	0	6.1412	0	0	6	0	0	0
A0A151BQH4;A0A846Q3G8	A0A151BQH4;A0A846Q3G8	1;1	1;1	1;1	tr|A0A151BQH4|A0A151BQH4_9ARCH Peptide ABC transporter ATPase OS=Candidatus Bathyarchaeota archaeon B26-2 OX=1779371 GN=AYL32_000160 PE=4 SV=1;tr|A0A846Q3G8|A0A846Q3G8_9ARCH ATP-binding cassette domain-containing protein OS=Nitrososphaeria archaeon OX=2268	2	1	1	1	0	0	0	0	1	0	0	0	0	0	0	0	1	0	0	0	0	0	0	0	1	0	0	0	0	0	4.7	4.7	4.7	35.828	319	319;326	0	6.2433	0	0	4.7	0	0	0
A0A151BQL2	A0A151BQL2	1	1	1	tr|A0A151BQL2|A0A151BQL2_9ARCH Uroporphyrinogen decarboxylase (URO-D) domain-containing protein OS=Candidatus Bathyarchaeota archaeon B26-2 OX=1779371 GN=AYL32_000560 PE=4 SV=1	1	1	1	1	0	0	0	0	1	0	0	0	0	0	0	0	1	0	0	0	0	0	0	0	1	0	0	0	0	0	3	3	3	42.617	366	366	0	6.1236	0	0	3	0	0	0
A0A151BQR4	A0A151BQR4	1	1	1	tr|A0A151BQR4|A0A151BQR4_9ARCH Amidohydrolase-related domain-containing protein OS=Candidatus Bathyarchaeota archaeon B63 OX=1779372 GN=AYL33_003420 PE=4 SV=1	1	1	1	1	0	0	0	0	1	0	0	0	0	0	0	0	1	0	0	0	0	0	0	0	1	0	0	0	0	0	3.5	3.5	3.5	47.339	429	429	0	6.0466	0	0	3.5	0	0	0
A0A7C0U1B7;A0A7C4RFQ5;A0A151BRQ4;A0A7J3WW41;A0A7J2K651;A0A7J2HSS3;A0A7J2HRR3;A0A7C6AHI5;A0A7C4DZA3;A0A8J7QGD2;A0A7C2KZN3;A0A662QIL4;A0A662QDQ8;A0A662QB58;A0A419L254;A0A7C2L4X5;A0A843FCD2	A0A7C0U1B7;A0A7C4RFQ5;A0A151BRQ4;A0A7J3WW41;A0A7J2K651;A0A7J2HSS3;A0A7J2HRR3;A0A7C6AHI5;A0A7C4DZA3;A0A8J7QGD2;A0A7C2KZN3;A0A662QIL4;A0A662QDQ8;A0A662QB58;A0A419L254;A0A7C2L4X5;A0A843FCD2	1;1;1;1;1;1;1;1;1;1;1;1;1;1;1;1;1	1;1;1;1;1;1;1;1;1;1;1;1;1;1;1;1;1	1;1;1;1;1;1;1;1;1;1;1;1;1;1;1;1;1	tr|A0A7C0U1B7|A0A7C0U1B7_9ARCH 50S ribosomal protein L23 OS=Nitrososphaeria archaeon OX=2268198 GN=rpl23 PE=3 SV=1;tr|A0A7C4RFQ5|A0A7C4RFQ5_9ARCH 50S ribosomal protein L23 OS=Nitrososphaeria archaeon OX=2268198 GN=rpl23 PE=3 SV=1;tr|A0A151BRQ4|A0A151BRQ4_9	17	1	1	1	0	0	0	0	1	0	0	0	0	0	0	0	1	0	0	0	0	0	0	0	1	0	0	0	0	0	13	13	13	8.6431	77	77;86;86;86;86;86;86;86;86;85;86;86;86;86;86;86;97	0	6.1104	0	0	13	0	0	0
A0A151DUF3	A0A151DUF3	1	1	1	tr|A0A151DUF3|A0A151DUF3_9ARCH DUF559 domain-containing protein OS=Thermoplasmatales archaeon SG8-52-4 OX=1803819 GN=AYK24_10355 PE=4 SV=1	1	1	1	1	0	0	0	1	0	0	0	0	0	0	0	1	0	0	0	0	0	0	0	1	0	0	0	0	0	0	4	4	4	33.05	277	277	0	5.9957	0	4	0	0	0	0
A0A151DX19	A0A151DX19	1	1	1	tr|A0A151DX19|A0A151DX19_9ARCH Phosphoserine phosphatase OS=Thermoplasmatales archaeon SG8-52-2 OX=1803817 GN=AYK21_05575 PE=4 SV=1	1	1	1	1	0	0	1	0	0	0	0	0	0	0	1	0	0	0	0	0	0	0	1	0	0	0	0	0	0	0	4.9	4.9	4.9	23.954	205	205	0	6.0447	4.9	0	0	0	0	0
A0A151DY17	A0A151DY17	1	1	1	tr|A0A151DY17|A0A151DY17_9ARCH Phosphotransferase OS=Thermoplasmatales archaeon SG8-52-2 OX=1803817 GN=AYK21_05095 PE=4 SV=1	1	1	1	1	0	0	0	0	1	0	0	0	0	0	0	0	1	0	0	0	0	0	0	0	1	0	0	0	0	0	3.2	3.2	3.2	46.791	412	412	0	6.0645	0	0	3.2	0	0	0
A0A151E5E5	A0A151E5E5	1	1	1	tr|A0A151E5E5|A0A151E5E5_9ARCH Creatininase OS=Thermoplasmatales archaeon SG8-52-2 OX=1803817 GN=AYK21_06380 PE=4 SV=1	1	1	1	1	0	0	0	0	0	1	0	0	0	0	0	0	0	1	0	0	0	0	0	0	0	1	0	0	0	0	2.5	2.5	2.5	56.406	484	484	0	6.013	0	0	0	2.5	0	0
A0A151EA87	A0A151EA87	1	1	1	tr|A0A151EA87|A0A151EA87_9EURY Uncharacterized protein OS=Euryarchaeota archaeon SM23-78 OX=1803821 GN=AYK26_05865 PE=4 SV=1	1	1	1	1	0	0	0	1	0	0	0	0	0	0	0	1	0	0	0	0	0	0	0	1	0	0	0	0	0	0	3.2	3.2	3.2	43.69	375	375	0	6.1327	0	3.2	0	0	0	0
A0A151EEK2	A0A151EEK2	1	1	1	tr|A0A151EEK2|A0A151EEK2_9EURY D-glucuronyl C5-epimerase C-terminal domain-containing protein OS=Candidatus Proteinoplasmatales archaeon SG8-5 OX=1803822 GN=AYK23_00335 PE=4 SV=1	1	1	1	1	0	0	0	1	0	0	0	0	0	0	0	1	0	0	0	0	0	0	0	1	0	0	0	0	0	0	1.5	1.5	1.5	82.875	744	744	0	5.9743	0	1.5	0	0	0	0
A0A151EIZ3	A0A151EIZ3	1	1	1	tr|A0A151EIZ3|A0A151EIZ3_9ARCH Glycosyl transferase family 28 C-terminal domain-containing protein OS=Thermoplasmatales archaeon SG8-52-1 OX=1803816 GN=AYK20_06940 PE=4 SV=1	1	1	1	1	0	0	0	0	1	0	0	0	0	0	0	0	1	0	0	0	0	0	0	0	1	0	0	0	0	0	2.8	2.8	2.8	41.96	362	362	0	6.1423	0	0	2.8	0	0	0
A0A151ELW1	A0A151ELW1	1	1	1	tr|A0A151ELW1|A0A151ELW1_9EURY aldehyde ferredoxin oxidoreductase OS=Candidatus Proteinoplasmatales archaeon SG8-5 OX=1803822 GN=AYK23_01480 PE=3 SV=1	1	1	1	1	0	0	0	1	0	0	0	0	0	0	0	1	0	0	0	0	0	0	0	1	0	0	0	0	0	0	1.3	1.3	1.3	87.622	774	774	0	6.0937	0	1.3	0	0	0	0
A0A151ES03;A0A8J7XXW4	A0A151ES03;A0A8J7XXW4	1;1	1;1	1;1	tr|A0A151ES03|A0A151ES03_THEAD Signal transduction histidine kinase subgroup 2 dimerisation and phosphoacceptor domain-containing protein OS=Theionarchaea archaeon (strain DG-70-1) OX=1803814 GN=AYK19_03900 PE=4 SV=1;tr|A0A8J7XXW4|A0A8J7XXW4_9EURY Sensor h	2	1	1	1	0	0	1	0	0	0	0	0	0	0	1	0	0	0	0	0	0	0	1	0	0	0	0	0	0	0	7.1	7.1	7.1	24.405	210	210;216	0	6.0645	7.1	0	0	0	0	0
A0A151ESD7	A0A151ESD7	1	1	1	tr|A0A151ESD7|A0A151ESD7_9ARCH Thermosome subunit OS=Thermoplasmatales archaeon SG8-52-3 OX=1803818 GN=AYK22_02365 PE=3 SV=1	1	1	1	1	0	0	0	0	1	0	0	0	0	0	0	0	1	0	0	0	0	0	0	0	1	0	0	0	0	0	2.4	2.4	2.4	58.703	542	542	0	5.9855	0	0	2.4	0	0	0
A0A151ESX9	A0A151ESX9	1	1	1	tr|A0A151ESX9|A0A151ESX9_9ARCH N-acetyltransferase domain-containing protein OS=Thermoplasmatales archaeon SG8-52-3 OX=1803818 GN=AYK22_07790 PE=4 SV=1	1	1	1	1	0	0	0	1	0	0	0	0	0	0	0	1	0	0	0	0	0	0	0	1	0	0	0	0	0	0	3.6	3.6	3.6	45.165	385	385	0	6.072	0	3.6	0	0	0	0
A0A151EUH7;A0A151F6U0	A0A151EUH7;A0A151F6U0	1;1	1;1	1;1	tr|A0A151EUH7|A0A151EUH7_9EURY Uncharacterized protein OS=Theionarchaea archaeon DG-70 OX=1803813 GN=AYK18_05375 PE=4 SV=1;tr|A0A151F6U0|A0A151F6U0_9EURY Uncharacterized protein OS=Theionarchaea archaeon DG-70 OX=1803813 GN=AYK18_02570 PE=4 SV=1	2	1	1	1	0	0	0	0	1	0	0	0	0	0	0	0	1	0	0	0	0	0	0	0	1	0	0	0	0	0	15.5	15.5	15.5	9.5846	84	84;110	0	6.0719	0	0	15.5	0	0	0
A0A8J7XLY0;A0A151EXG8	A0A8J7XLY0;A0A151EXG8	1;1	1;1	1;1	tr|A0A8J7XLY0|A0A8J7XLY0_9EURY Ferrous iron transport protein A OS=Theionarchaea archaeon OX=2747605 GN=HXS48_01380 PE=4 SV=1;tr|A0A151EXG8|A0A151EXG8_THEAD Ferrous iron transporter FeoA domain-containing protein OS=Theionarchaea archaeon (strain DG-70-1)	2	1	1	1	0	0	0	0	1	0	0	0	0	0	0	0	1	0	0	0	0	0	0	0	1	0	0	0	0	0	12.8	12.8	12.8	8.7361	78	78;78	0	6.0267	0	0	12.8	0	0	0
A0A151F315	A0A151F315	1	1	1	tr|A0A151F315|A0A151F315_THEAD Histidine kinase domain-containing protein OS=Theionarchaea archaeon (strain DG-70-1) OX=1803814 GN=AYK19_10895 PE=4 SV=1	1	1	1	1	0	0	0	0	1	0	0	0	0	0	0	0	1	0	0	0	0	0	0	0	1	0	0	0	0	0	7.8	7.8	7.8	18.652	166	166	0	5.9893	0	0	7.8	0	0	0
A0A151F4J8	A0A151F4J8	1	1	1	tr|A0A151F4J8|A0A151F4J8_9EURY CARDB domain-containing protein OS=Theionarchaea archaeon DG-70 OX=1803813 GN=AYK18_12770 PE=4 SV=1	1	1	1	1	0	0	0	1	0	0	0	0	0	0	0	1	0	0	0	0	0	0	0	1	0	0	0	0	0	0	1.8	1.8	1.8	63.407	557	557	0	6.1263	0	1.8	0	0	0	0
A0A151F5E5	A0A151F5E5	1	1	1	tr|A0A151F5E5|A0A151F5E5_THEAD Solute-binding protein family 5 domain-containing protein OS=Theionarchaea archaeon (strain DG-70-1) OX=1803814 GN=AYK19_09545 PE=4 SV=1	1	1	1	1	0	0	0	0	1	0	0	0	0	0	0	0	1	0	0	0	0	0	0	0	1	0	0	0	0	0	2.2	2.2	2.2	70.6	631	631	0	6.0382	0	0	2.2	0	0	0
A0A151F657;A0A8J7XW72	A0A151F657;A0A8J7XW72	1;1	1;1	1;1	tr|A0A151F657|A0A151F657_THEAD Indolepyruvate oxidoreductase subunit IorA OS=Theionarchaea archaeon (strain DG-70-1) OX=1803814 GN=AYK19_01175 PE=4 SV=1;tr|A0A8J7XW72|A0A8J7XW72_9EURY Indolepyruvate oxidoreductase subunit IorA OS=Theionarchaea archaeon OX=	2	1	1	1	0	0	0	0	1	0	0	0	0	0	0	0	1	0	0	0	0	0	0	0	1	0	0	0	0	0	2.4	2.4	2.4	69.124	637	637;643	0	5.9904	0	0	2.4	0	0	0
A0A7J2TP87;A0A523SLC3;A0A949JBC2;A0A8T5IFU9;A0A8J7Y995;A0A8J7XED9;A0A7J4GM63;A0A519D3F2;A0A8J7XV45;A0A8J7XIS2;A0A151F9H1;A0A7C1E7E8;A0A843BSW7;A0A842RFR1	A0A7J2TP87;A0A523SLC3;A0A949JBC2;A0A8T5IFU9;A0A8J7Y995;A0A8J7XED9;A0A7J4GM63;A0A519D3F2;A0A8J7XV45;A0A8J7XIS2;A0A151F9H1;A0A7C1E7E8;A0A843BSW7;A0A842RFR1	1;1;1;1;1;1;1;1;1;1;1;1;1;1	1;1;1;1;1;1;1;1;1;1;1;1;1;1	1;1;1;1;1;1;1;1;1;1;1;1;1;1	tr|A0A7J2TP87|A0A7J2TP87_9ARCH Carboxymuconolactone decarboxylase family protein OS=Candidatus Bathyarchaeota archaeon OX=2026714 GN=ENP95_06925 PE=4 SV=1;tr|A0A523SLC3|A0A523SLC3_9ARCH Carboxymuconolactone decarboxylase family protein OS=Candidatus Bathya	14	1	1	1	0	0	1	0	0	0	0	0	0	0	1	0	0	0	0	0	0	0	1	0	0	0	0	0	0	0	11	11	11	12.345	109	109;109;112;112;112;112;112;112;113;113;113;115;121;123	0	6.0453	11	0	0	0	0	0
A0A151FA77	A0A151FA77	1	1	1	tr|A0A151FA77|A0A151FA77_9EURY lipoate--protein ligase OS=Theionarchaea archaeon DG-70 OX=1803813 GN=AYK18_09005 PE=4 SV=1	1	1	1	1	0	0	0	0	1	0	0	0	0	0	0	0	1	0	0	0	0	0	0	0	1	0	0	0	0	0	3.5	3.5	3.5	42.128	368	368	0	6.0503	0	0	3.5	0	0	0
Q97YA5;A0A157T1A2	Q97YA5;A0A157T1A2	1;1	1;1	1;1	tr|Q97YA5|Q97YA5_SACS2 CRISPR-associated RAMP protein OS=Saccharolobus solfataricus (strain ATCC 35092 / DSM 1617 / JCM 11322 / P2) OX=273057 GN=SSO1427 PE=4 SV=1;tr|A0A157T1A2|A0A157T1A2_SACSO CRISPR-associated Cas7 paralog (Type III-D) OS=Saccharolobus s	2	1	1	1	0	0	0	0	1	0	0	0	0	0	0	0	1	0	0	0	0	0	0	0	1	0	0	0	0	0	4.4	4.4	4.4	30.938	275	275;275	0	6.0481	0	0	4.4	0	0	0
Q97XT1;M9U8E5;F0NP87;F0NE46;D2PJ75;C4KGA9;C3NKA4;C3N4R5;C3MXB6;C3MMA8;A0A157T1W0	Q97XT1;M9U8E5;F0NP87;F0NE46;D2PJ75;C4KGA9;C3NKA4;C3N4R5;C3MXB6;C3MMA8;A0A157T1W0	1;1;1;1;1;1;1;1;1;1;1	1;1;1;1;1;1;1;1;1;1;1	1;1;1;1;1;1;1;1;1;1;1	tr|Q97XT1|Q97XT1_SACS2 Glycosyltransferase OS=Saccharolobus solfataricus (strain ATCC 35092 / DSM 1617 / JCM 11322 / P2) OX=273057 GN=SSO1626 PE=4 SV=1;tr|M9U8E5|M9U8E5_SULIS Glycosyltransferase OS=Sulfolobus islandicus LAL14/1 OX=1241935 GN=SiL_0916 PE=4	11	1	1	1	0	0	0	0	1	0	0	0	0	0	0	0	1	0	0	0	0	0	0	0	1	0	0	0	0	0	3.4	3.4	3.4	40.645	354	354;354;354;354;354;354;354;354;354;354;354	0	6.0703	0	0	3.4	0	0	0
A0A160VX94	A0A160VX94	1	1	1	tr|A0A160VX94|A0A160VX94_9EURY Threonine synthase OS=Thermococcus chitonophagus OX=54262 GN=A3L04_04405 PE=4 SV=1	1	1	1	1	0	0	0	0	1	0	0	0	0	0	0	0	1	0	0	0	0	0	0	0	1	0	0	0	0	0	4.4	4.4	4.4	37.851	341	341	0	6.0357	0	0	4.4	0	0	0
A0A165ZUU9;A0A166FL13	A0A165ZUU9;A0A166FL13	1;1	1;1	1;1	tr|A0A165ZUU9|A0A165ZUU9_9EURY Bifunctional ligase/repressor BirA OS=Methanobrevibacter curvatus OX=49547 GN=birA PE=4 SV=1;tr|A0A166FL13|A0A166FL13_9EURY Bifunctional ligase/repressor BirA OS=Methanobrevibacter cuticularis OX=47311 GN=birA PE=3 SV=1	2	1	1	1	0	0	0	0	1	0	0	0	0	0	0	0	1	0	0	0	0	0	0	0	1	0	0	0	0	0	3.9	3.9	3.9	34.428	306	306;307	0	6.1045	0	0	3.9	0	0	0
A0A166A1M1	A0A166A1M1	1	1	1	tr|A0A166A1M1|A0A166A1M1_9EURY Putative protease YdcP OS=Methanobrevibacter filiformis OX=55758 GN=ydcP_2 PE=4 SV=1	1	1	1	1	0	0	1	0	1	0	0	0	0	0	1	0	1	0	0	0	0	0	1	0	1	0	0	0	0	0	2.9	2.9	2.9	46.45	411	411	0	6.1432	2.9	0	2.9	0	0	0
A0A166BF78	A0A166BF78	1	1	1	tr|A0A166BF78|A0A166BF78_9EURY L-fuculose phosphate aldolase OS=Methanobrevibacter oralis OX=66851 GN=fucA PE=4 SV=1	1	1	1	1	0	0	0	0	1	0	0	0	0	0	0	0	1	0	0	0	0	0	0	0	1	0	0	0	0	0	5.6	5.6	5.6	21.493	195	195	0	5.9713	0	0	5.6	0	0	0
A0A166BKE8	A0A166BKE8	1	1	1	tr|A0A166BKE8|A0A166BKE8_9EURY 2-oxoglutarate-acceptor oxidoreductase subunit OorD OS=Methanobrevibacter filiformis OX=55758 GN=MBFIL_10040 PE=4 SV=1	1	1	1	1	0	0	0	0	0	0	0	0	1	0	0	0	0	0	0	0	1	0	0	0	0	0	0	0	1	0	10.9	10.9	10.9	10.537	92	92	0	5.9224	0	0	0	0	0	0
A0A166C788	A0A166C788	1	1	1	tr|A0A166C788|A0A166C788_9EURY Probable molybdenum cofactor guanylyltransferase OS=Methanobrevibacter oralis OX=66851 GN=mobA PE=3 SV=1	1	1	1	1	0	0	0	0	1	0	0	0	0	0	0	0	1	0	0	0	0	0	0	0	1	0	0	0	0	0	5.5	5.5	5.5	23.403	201	201	0	6.0336	0	0	5.5	0	0	0
A0A166DKS0	A0A166DKS0	1	1	1	tr|A0A166DKS0|A0A166DKS0_9EURY DNA replication factor GINS OS=Methanobrevibacter cuticularis OX=47311 GN=MBCUT_13460 PE=4 SV=1	1	1	1	1	0	0	0	0	1	0	0	0	0	0	0	0	1	0	0	0	0	0	0	0	1	0	0	0	0	0	3.4	3.4	3.4	50.469	444	444	0	6.2624	0	0	3.4	0	0	0
A0A166E1Y8	A0A166E1Y8	1	1	1	tr|A0A166E1Y8|A0A166E1Y8_9EURY Histidinol dehydrogenase OS=Methanobrevibacter cuticularis OX=47311 GN=hisD PE=3 SV=1	1	1	1	1	0	0	0	0	1	0	0	0	0	0	0	0	1	0	0	0	0	0	0	0	1	0	0	0	0	0	2.3	2.3	2.3	47.481	432	432	0	6.0054	0	0	2.3	0	0	0
A0A166EDP4	A0A166EDP4	1	1	1	tr|A0A166EDP4|A0A166EDP4_9EURY DHH family protein OS=Methanobrevibacter cuticularis OX=47311 GN=MBCUT_07740 PE=4 SV=1	1	1	1	1	0	0	0	0	1	0	0	0	0	0	0	0	1	0	0	0	0	0	0	0	1	0	0	0	0	0	1.9	1.9	1.9	82.828	744	744	0	6.0322	0	0	1.9	0	0	0
A0A166EJF1	A0A166EJF1	1	1	1	tr|A0A166EJF1|A0A166EJF1_9EURY Zinc-ribbon domain-containing protein OS=Methanobrevibacter cuticularis OX=47311 GN=MBCUT_05850 PE=4 SV=1	1	1	1	1	0	0	0	0	1	0	0	0	0	0	0	0	1	0	0	0	0	0	0	0	1	0	0	0	0	0	12	12	12	13.286	117	117	0	5.9814	0	0	12	0	0	0
A0A166RS40	A0A166RS40	1	1	1	tr|A0A166RS40|A0A166RS40_9EURY Peptide ABC transporter ATP-binding protein OS=Haladaptatus sp. R4 OX=1679489 GN=A4G99_14815 PE=4 SV=1	1	1	1	1	0	0	0	1	0	0	0	0	0	0	0	1	0	0	0	0	0	0	0	1	0	0	0	0	0	0	1.6	1.6	1.6	81.288	729	729	0	5.9864	0	1.6	0	0	0	0
A0A166RXY1	A0A166RXY1	1	1	1	tr|A0A166RXY1|A0A166RXY1_9EURY 3-methyladenine DNA glycosylase OS=Haladaptatus sp. R4 OX=1679489 GN=A4G99_11430 PE=4 SV=1	1	1	1	1	0	0	0	0	0	0	1	0	0	0	0	0	0	0	1	0	0	0	0	0	0	0	1	0	0	0	7.7	7.7	7.7	22.29	195	195	0	5.8687	0	0	0	0	7.7	0
A0A166U4Z2	A0A166U4Z2	1	1	1	tr|A0A166U4Z2|A0A166U4Z2_9EURY Uncharacterized protein OS=Haladaptatus sp. R4 OX=1679489 GN=A4G99_20455 PE=4 SV=1	1	1	1	1	0	0	0	1	0	0	0	0	0	0	0	1	0	0	0	0	0	0	0	1	0	0	0	0	0	0	2.8	2.8	2.8	35.542	319	319	0	6.0226	0	2.8	0	0	0	0
A0A172WG11	A0A172WG11	1	1	1	tr|A0A172WG11|A0A172WG11_9EURY DUF515 domain-containing protein OS=Thermococcus piezophilus OX=1712654 GN=A7C91_03750 PE=4 SV=1	1	1	1	1	0	0	0	0	1	0	0	0	0	0	0	0	1	0	0	0	0	0	0	0	1	0	0	0	0	0	2.5	2.5	2.5	53.239	476	476	0	6.1629	0	0	2.5	0	0	0
A0A8T5H0H1;A0A8T5DQ06;A0A8T4BCE5;A0A327H033;A0A2E1FJD5;A0A2E0HQZ2;A0A1B1TBH8	A0A8T5H0H1;A0A8T5DQ06;A0A8T4BCE5;A0A327H033;A0A2E1FJD5;A0A2E0HQZ2;A0A1B1TBH8	1;1;1;1;1;1;1	1;1;1;1;1;1;1	1;1;1;1;1;1;1	tr|A0A8T5H0H1|A0A8T5H0H1_9EURY PD-(D/E)XK endonuclease-like domain-containing protein OS=Euryarchaeota archaeon OX=2026739 GN=HOI28_08435 PE=4 SV=1;tr|A0A8T5DQ06|A0A8T5DQ06_9EURY PD-(D/E)XK endonuclease-like domain-containing protein OS=Euryarchaeota archa	7	1	1	1	0	0	0	0	0	0	0	0	1	0	0	0	0	0	0	0	1	0	0	0	0	0	0	0	1	0	2.1	2.1	2.1	69.821	611	611;611;611;611;611;611;611	0	5.9202	0	0	0	0	0	0
A0A8T5GXC9;A0A2E0HRW4;A0A1B1TFX3	A0A8T5GXC9;A0A2E0HRW4;A0A1B1TFX3	1;1;1	1;1;1	1;1;1	tr|A0A8T5GXC9|A0A8T5GXC9_9EURY Glycosyltransferase OS=Euryarchaeota archaeon OX=2026739 GN=HOI28_00395 PE=4 SV=1;tr|A0A2E0HRW4|A0A2E0HRW4_9EURY Glycosyltransferase OS=Euryarchaeota archaeon OX=2026739 GN=CMA45_05875 PE=4 SV=1;tr|A0A1B1TFX3|A0A1B1TFX3_9ARCH	3	1	1	1	0	0	0	0	1	0	0	0	0	0	0	0	1	0	0	0	0	0	0	0	1	0	0	0	0	0	2.8	2.8	2.8	52.893	465	465;465;465	0	6.1002	0	0	2.8	0	0	0
A0A3R9EGS9;A0A498H954;A0A3R9EKP1;A0A314ZVX7;A0A285F4F6;A0A1D2UZ21;A0A1B8WYU1;D5E7U1;A0A3M9LLU7;A0A2D3C461;A0A1L9C3J3;A0A1L3Q217	A0A3R9EGS9;A0A498H954;A0A3R9EKP1;A0A314ZVX7;A0A285F4F6;A0A1D2UZ21;A0A1B8WYU1;D5E7U1;A0A3M9LLU7;A0A2D3C461;A0A1L9C3J3;A0A1L3Q217	1;1;1;1;1;1;1;1;1;1;1;1	1;1;1;1;1;1;1;1;1;1;1;1	1;1;1;1;1;1;1;1;1;1;1;1	tr|A0A3R9EGS9|A0A3R9EGS9_9EURY Radical SAM protein (Fragment) OS=Methanohalophilus sp OX=1966352 GN=CI953_1551 PE=4 SV=1;tr|A0A498H954|A0A498H954_9EURY Radical SAM protein OS=Methanohalophilus sp. WG1-DM OX=2491675 GN=CI957_455 PE=4 SV=1;tr|A0A3R9EKP1|A0A3	12	1	1	1	0	0	0	1	0	0	0	0	0	0	0	1	0	0	0	0	0	0	0	1	0	0	0	0	0	0	3.8	3.8	3.8	35.738	316	316;395;395;395;395;395;395;396;396;396;396;396	0	6.1342	0	3.8	0	0	0	0
A0A550D1R3;A0A8K1D2J4;A0A8J8TLF1;A0A8J8PUU5;A0A8J8PQR8;A0A8J8PJY7;A0A1C8ZPS5;A0A497K6V8	A0A550D1R3;A0A8K1D2J4;A0A8J8TLF1;A0A8J8PUU5;A0A8J8PQR8;A0A8J8PJY7;A0A1C8ZPS5;A0A497K6V8	2;2;2;2;2;2;2;1	2;2;2;2;2;2;2;1	2;2;2;2;2;2;2;1	tr|A0A550D1R3|A0A550D1R3_9CREN Type III-B CRISPR-associated protein Cas10/Cmr2 (Fragment) OS=Sulfolobus sp. F3 OX=2200886 GN=cas10 PE=4 SV=1;tr|A0A8K1D2J4|A0A8K1D2J4_9CREN Type III-B CRISPR-associated protein Cas10/Cmr2 OS=Sulfolobus sp. F1 OX=2200889 GN=c	8	2	2	2	0	0	0	0	2	0	0	0	0	0	0	0	2	0	0	0	0	0	0	0	2	0	0	0	0	0	5.6	5.6	5.6	39.514	339	339;918;918;918;918;918;918;194	0	11.747	0	0	5.6	0	0	0
A0A8K1CUX6;A0A550D382;A0A8K1D2A8;A0A8J8TL84;A0A8J8TJW4;A0A8J8PZ44;A0A8J8PNJ8;A0A1C8ZRC0	A0A8K1CUX6;A0A550D382;A0A8K1D2A8;A0A8J8TL84;A0A8J8TJW4;A0A8J8PZ44;A0A8J8PNJ8;A0A1C8ZRC0	1;1;1;1;1;1;1;1	1;1;1;1;1;1;1;1	1;1;1;1;1;1;1;1	tr|A0A8K1CUX6|A0A8K1CUX6_9CREN 5-formyltetrahydrofolate cyclo-ligase (Fragment) OS=Sulfolobus sp. A20-N-F6 OX=2200881 GN=DJ531_13040 PE=4 SV=1;tr|A0A550D382|A0A550D382_9CREN 5-formyltetrahydrofolate cyclo-ligase (Fragment) OS=Sulfolobus sp. F3 OX=2200886 G	8	1	1	1	0	0	0	0	1	0	0	0	0	0	0	0	1	0	0	0	0	0	0	0	1	0	0	0	0	0	6.1	6.1	6.1	18.432	164	164;167;238;238;238;238;238;238	0	6.0101	0	0	6.1	0	0	0
A0A550D1I3;A0A8J8TP86;A0A8J8TJU8;A0A8J8PJA1;A0A1C8ZRW8	A0A550D1I3;A0A8J8TP86;A0A8J8TJU8;A0A8J8PJA1;A0A1C8ZRW8	1;1;1;1;1	1;1;1;1;1	1;1;1;1;1	tr|A0A550D1I3|A0A550D1I3_9CREN Protein kinase domain-containing protein (Fragment) OS=Sulfolobus sp. F3 OX=2200886 GN=DJ522_08125 PE=4 SV=1;tr|A0A8J8TP86|A0A8J8TP86_9CREN non-specific serine/threonine protein kinase OS=Sulfolobus sp. A20-N-G8 OX=2200879 GN	5	1	1	1	0	0	0	0	1	0	0	0	0	0	0	0	1	0	0	0	0	0	0	0	1	0	0	0	0	0	11.9	11.9	11.9	12.707	109	109;288;288;288;288	0	6.0715	0	0	11.9	0	0	0
A0A8K1FUH8;A0A8K1CWB6;A0A8J8PNM2;A0A8J8PLT5;A0A550D4G7;A0A1C8ZSG2	A0A8K1FUH8;A0A8K1CWB6;A0A8J8PNM2;A0A8J8PLT5;A0A550D4G7;A0A1C8ZSG2	1;1;1;1;1;1	1;1;1;1;1;1	1;1;1;1;1;1	tr|A0A8K1FUH8|A0A8K1FUH8_9CREN MBL fold metallo-hydrolase OS=Sulfolobus sp. F1 OX=2200889 GN=DJ527_03970 PE=4 SV=1;tr|A0A8K1CWB6|A0A8K1CWB6_9CREN MBL fold metallo-hydrolase OS=Sulfolobus sp. A20-N-F6 OX=2200881 GN=DJ531_06035 PE=4 SV=1;tr|A0A8J8PNM2|A0A8J8	6	1	1	1	0	0	0	0	1	0	0	0	0	0	0	0	1	0	0	0	0	0	0	0	1	0	0	0	0	0	6.9	6.9	6.9	26.005	231	231;231;231;231;231;231	0	6.1616	0	0	6.9	0	0	0
A0A8K1D0D4;A0A8K1CXV7;A0A8J8TH75;A0A8J8PQU2;A0A550D509;A0A1C8ZVM5	A0A8K1D0D4;A0A8K1CXV7;A0A8J8TH75;A0A8J8PQU2;A0A550D509;A0A1C8ZVM5	1;1;1;1;1;1	1;1;1;1;1;1	1;1;1;1;1;1	tr|A0A8K1D0D4|A0A8K1D0D4_9CREN Peptidase S58 family protein OS=Sulfolobus sp. F1 OX=2200889 GN=DJ527_08715 PE=4 SV=1;tr|A0A8K1CXV7|A0A8K1CXV7_9CREN Peptidase OS=Sulfolobus sp. A20-N-F6 OX=2200881 GN=DJ531_08890 PE=4 SV=1;tr|A0A8J8TH75|A0A8J8TH75_9CREN Pept	6	1	1	1	0	0	0	0	1	0	0	0	0	0	0	0	1	0	0	0	0	0	0	0	1	0	0	0	0	0	4.6	4.6	4.6	30.461	283	283;283;283;283;283;283	0	6.0918	0	0	4.6	0	0	0
A0A1D2QBV7;A0A1D2Q997	A0A1D2QBV7;A0A1D2Q997	1;1	1;1	1;1	tr|A0A1D2QBV7|A0A1D2QBV7_9EURY Transcriptional regulator OS=Haladaptatus sp. W1 OX=1897478 GN=BG842_07730 PE=4 SV=1;tr|A0A1D2Q997|A0A1D2Q997_9EURY Transcriptional regulator OS=Haladaptatus sp. W1 OX=1897478 GN=BG842_02490 PE=4 SV=1	2	1	1	1	0	0	0	0	0	0	1	0	0	0	0	0	0	0	1	0	0	0	0	0	0	0	1	0	0	0	10.3	10.3	10.3	12.19	107	107;107	0	5.8623	0	0	0	0	10.3	0
A0A1D2QGH6	A0A1D2QGH6	1	1	1	tr|A0A1D2QGH6|A0A1D2QGH6_9EURY Cytochrome P450 OS=Haladaptatus sp. W1 OX=1897478 GN=BG842_10925 PE=3 SV=1	1	1	1	1	0	0	0	0	0	0	1	0	0	0	0	0	0	0	1	0	0	0	0	0	0	0	1	0	0	0	2.7	2.7	2.7	49.392	439	439	0	5.7947	0	0	0	0	2.7	0
A0A1F9ZK83;A0A1D2QXK5	A0A1F9ZK83;A0A1D2QXK5	1;1	1;1	1;1	tr|A0A1F9ZK83|A0A1F9ZK83_9EURY Radical SAM protein (Fragment) OS=Euryarchaeota archaeon RBG_13_61_15 OX=1797978 GN=A3K75_04590 PE=4 SV=1;tr|A0A1D2QXK5|A0A1D2QXK5_9ARCH Radical SAM protein OS=Candidatus Altiarchaeales archaeon WOR_SM1_79 OX=1849365 GN=A7315	2	1	1	1	0	0	0	0	1	0	0	0	0	0	0	0	1	0	0	0	0	0	0	0	1	0	0	0	0	0	3.1	3.1	3.1	32.604	291	291;319	0	5.9939	0	0	3.1	0	0	0
A0A1D2QY84	A0A1D2QY84	1	1	1	tr|A0A1D2QY84|A0A1D2QY84_9ARCH Cell division protein FtsZ OS=Candidatus Altiarchaeales archaeon WOR_SM1_SCG OX=1849261 GN=ftsZ PE=3 SV=1	1	1	1	1	0	0	1	0	0	0	1	0	0	0	1	0	0	0	1	0	0	0	1	0	0	0	1	0	0	0	2.5	2.5	2.5	51.043	477	477	0	5.9199	2.5	0	0	0	2.5	0
A0A1D2R0Y3	A0A1D2R0Y3	1	1	1	tr|A0A1D2R0Y3|A0A1D2R0Y3_9ARCH Pentapeptide repeat-containing protein OS=Candidatus Altiarchaeales archaeon WOR_SM1_SCG OX=1849261 GN=BEH94_03030 PE=4 SV=1	1	1	1	1	0	0	0	0	1	0	0	0	0	0	0	0	1	0	0	0	0	0	0	0	1	0	0	0	0	0	1.9	1.9	1.9	62.49	530	530	0	5.9715	0	0	1.9	0	0	0
A0A1D2R2C6	A0A1D2R2C6	1	1	1	tr|A0A1D2R2C6|A0A1D2R2C6_9ARCH Type II methyltransferase OS=Candidatus Altiarchaeales archaeon WOR_SM1_SCG OX=1849261 GN=BEH94_10410 PE=3 SV=1	1	1	1	1	0	0	0	0	1	0	0	0	0	0	0	0	1	0	0	0	0	0	0	0	1	0	0	0	0	0	2.9	2.9	2.9	39.741	344	344	0	6.1022	0	0	2.9	0	0	0
A0A1D2R2T0	A0A1D2R2T0	1	1	1	tr|A0A1D2R2T0|A0A1D2R2T0_9ARCH Glycosyl transferase family 1 OS=Candidatus Altiarchaeales archaeon WOR_SM1_86-2 OX=1849364 GN=A7316_01575 PE=4 SV=1	1	1	1	1	0	0	0	0	1	0	0	0	0	0	0	0	1	0	0	0	0	0	0	0	1	0	0	0	0	0	2.6	2.6	2.6	43.163	380	380	0	6.0378	0	0	2.6	0	0	0
A0A1D2R3V3	A0A1D2R3V3	1	1	1	tr|A0A1D2R3V3|A0A1D2R3V3_9ARCH Schlafen AlbA-2 domain-containing protein OS=Candidatus Altiarchaeales archaeon WOR_SM1_79 OX=1849365 GN=A7315_12780 PE=4 SV=1	1	1	1	1	0	0	0	0	1	0	0	0	0	0	0	0	1	0	0	0	0	0	0	0	1	0	0	0	0	0	5.2	5.2	5.2	24.005	210	210	0	6.0038	0	0	5.2	0	0	0
A0A1D2R5R2	A0A1D2R5R2	1	1	1	tr|A0A1D2R5R2|A0A1D2R5R2_9ARCH Chromosome partition protein Smc OS=Candidatus Altiarchaeales archaeon WOR_SM1_86-2 OX=1849364 GN=smc PE=3 SV=1	1	1	1	1	0	0	0	0	1	0	0	0	0	0	0	0	1	0	0	0	0	0	0	0	1	0	0	0	0	0	1.2	1.2	1.2	126.88	1115	1115	0	6.1099	0	0	1.2	0	0	0
A0A1D2R8X0	A0A1D2R8X0	1	1	1	tr|A0A1D2R8X0|A0A1D2R8X0_9ARCH Restriction endonuclease (Fragment) OS=Candidatus Altiarchaeales archaeon WOR_SM1_SCG OX=1849261 GN=BEH94_01350 PE=4 SV=1	1	1	1	1	0	0	0	0	1	0	0	0	0	0	0	0	1	0	0	0	0	0	0	0	1	0	0	0	0	0	3.9	3.9	3.9	34.69	304	304	0	5.9543	0	0	3.9	0	0	0
A0A1D2R9W6	A0A1D2R9W6	1	1	1	tr|A0A1D2R9W6|A0A1D2R9W6_9ARCH Roc domain-containing protein OS=Candidatus Altiarchaeales archaeon WOR_SM1_79 OX=1849365 GN=A7315_09000 PE=4 SV=1	1	1	1	1	0	0	0	0	1	0	0	0	0	0	0	0	1	0	0	0	0	0	0	0	1	0	0	0	0	0	1.6	1.6	1.6	93.46	811	811	0	6.0962	0	0	1.6	0	0	0
A0A1D2RBM3	A0A1D2RBM3	1	1	1	tr|A0A1D2RBM3|A0A1D2RBM3_9ARCH Uncharacterized protein OS=Candidatus Altiarchaeales archaeon WOR_SM1_79 OX=1849365 GN=A7315_02300 PE=4 SV=1	1	1	1	1	0	0	0	1	0	0	0	0	0	0	0	1	0	0	0	0	0	0	0	1	0	0	0	0	0	0	1.1	1.1	1.1	101.31	885	885	0	5.9971	0	1.1	0	0	0	0
A0A1D2RBY0	A0A1D2RBY0	1	1	1	tr|A0A1D2RBY0|A0A1D2RBY0_9ARCH Nucleotidyl transferase domain-containing protein OS=Candidatus Altiarchaeales archaeon WOR_SM1_SCG OX=1849261 GN=BEH94_01045 PE=4 SV=1	1	1	1	1	0	0	0	0	1	0	0	0	0	0	0	0	1	0	0	0	0	0	0	0	1	0	0	0	0	0	2.3	2.3	2.3	48.27	429	429	0	6.0284	0	0	2.3	0	0	0
A0A1D2RDM4	A0A1D2RDM4	1	1	1	tr|A0A1D2RDM4|A0A1D2RDM4_9ARCH Prefoldin subunit alpha OS=Candidatus Altiarchaeales archaeon WOR_SM1_79 OX=1849365 GN=pfdA PE=3 SV=1	1	1	1	1	0	0	0	0	0	0	1	0	0	0	0	0	0	0	1	0	0	0	0	0	0	0	1	0	0	0	9.8	9.8	9.8	15.831	143	143	0	5.7864	0	0	0	0	9.8	0
A0A1D2RHI5	A0A1D2RHI5	1	1	1	tr|A0A1D2RHI5|A0A1D2RHI5_9ARCH Putative endonuclease Z1 domain-containing protein OS=Candidatus Altiarchaeales archaeon IMC4 OX=1878999 GN=MSIBF_06845 PE=4 SV=1	1	1	1	1	0	0	0	0	1	0	0	0	0	0	0	0	1	0	0	0	0	0	0	0	1	0	0	0	0	0	2	2	2	80.928	715	715	0	5.9764	0	0	2	0	0	0
A0A9E5A733;A0A2A2H4N3;A0A1D2WAQ3	A0A9E5A733;A0A2A2H4N3;A0A1D2WAQ3	1;1;1	1;1;1	1;1;1	tr|A0A9E5A733|A0A9E5A733_9EURY PadR family transcriptional regulator OS=Methanobacterium veterum OX=408577 GN=O3H35_08170 PE=4 SV=1;tr|A0A2A2H4N3|A0A2A2H4N3_METBR PadR family transcriptional regulator OS=Methanobacterium bryantii OX=2161 GN=ASJ80_05160 PE=	3	1	1	1	0	0	0	0	1	0	0	0	0	0	0	0	1	0	0	0	0	0	0	0	1	0	0	0	0	0	8.3	8.3	8.3	14.079	120	120;120;120	0	5.9806	0	0	8.3	0	0	0
A0A2A2H5U4;A0A1D2WDN9	A0A2A2H5U4;A0A1D2WDN9	1;1	1;1	1;1	tr|A0A2A2H5U4|A0A2A2H5U4_METBR Probable bifunctional tRNA threonylcarbamoyladenosine biosynthesis protein OS=Methanobacterium bryantii OX=2161 GN=ASJ80_10605 PE=3 SV=1;tr|A0A1D2WDN9|A0A1D2WDN9_9EURY Probable bifunctional tRNA threonylcarbamoyladenosine bio	2	1	1	1	0	0	0	0	1	0	0	0	0	0	0	0	1	0	0	0	0	0	0	0	1	0	0	0	0	0	1.8	1.8	1.8	60.268	547	547;547	0	6.0442	0	0	1.8	0	0	0
Q2NGD8;A0A1D2WEG3;A0A328Q8Z3	Q2NGD8;A0A1D2WEG3;A0A328Q8Z3	1;1;1	1;1;1	1;1;1	tr|Q2NGD8|Q2NGD8_METST Predicted transcriptional regulator OS=Methanosphaera stadtmanae (strain ATCC 43021 / DSM 3091 / JCM 11832 / MCB-3) OX=339860 GN=Msp_0717 PE=4 SV=1;tr|A0A1D2WEG3|A0A1D2WEG3_9EURY HTH tetR-type domain-containing protein OS=Methanospha	3	1	1	1	0	0	0	0	1	0	1	0	0	0	0	0	1	0	1	0	0	0	0	0	1	0	1	0	0	0	6.4	6.4	6.4	24.34	204	204;204;220	0	5.8838	0	0	6.4	0	6.4	0
A0A1D2WJU3;A0A1H7FVR2;A0A3N5BZT3	A0A1D2WJU3;A0A1H7FVR2;A0A3N5BZT3	1;1;1	1;1;1	1;1;1	tr|A0A1D2WJU3|A0A1D2WJU3_9EURY Big-1 domain-containing protein OS=Methanobrevibacter sp. A27 OX=1860099 GN=A9505_01610 PE=4 SV=1;tr|A0A1H7FVR2|A0A1H7FVR2_9EURY Uncharacterized protein OS=Methanobrevibacter gottschalkii OX=190974 GN=SAMN05216439_0774 PE=4 S	3	1	1	1	0	0	0	0	1	0	0	0	0	0	0	0	1	0	0	0	0	0	0	0	1	0	0	0	0	0	1.3	1.3	1.3	82.99	756	756;756;789	0	6.2185	0	0	1.3	0	0	0
A0A3N5C000;A0A1D2WK45	A0A3N5C000;A0A1D2WK45	1;1	1;1	1;1	tr|A0A3N5C000|A0A3N5C000_9EURY Uncharacterized protein OS=Methanobrevibacter gottschalkii DSM 11977 OX=1122229 GN=EDC42_0262 PE=4 SV=1;tr|A0A1D2WK45|A0A1D2WK45_9EURY Uncharacterized protein OS=Methanobrevibacter sp. A27 OX=1860099 GN=A9505_01250 PE=4 SV=1	2	1	1	1	0	0	0	0	1	0	0	0	0	0	0	0	1	0	0	0	0	0	0	0	1	0	0	0	0	0	9.3	9.3	9.3	12.665	107	107;107	0	5.9682	0	0	9.3	0	0	0
A0A1D3L0B4	A0A1D3L0B4	1	1	1	tr|A0A1D3L0B4|A0A1D3L0B4_9EURY Putative ATP-dependent helicase MJ1401 OS=Methanobacterium congolense OX=118062 GN=MCBB_0516 PE=4 SV=1	1	1	1	1	0	0	0	0	1	0	0	0	0	0	0	0	1	0	0	0	0	0	0	0	1	0	0	0	0	0	1.3	1.3	1.3	95.675	840	840	0	5.9612	0	0	1.3	0	0	0
A0A1D8S6I2	A0A1D8S6I2	1	1	1	tr|A0A1D8S6I2|A0A1D8S6I2_9EURY Riboflavin kinase OS=Halodesulfurarchaeum formicicum OX=1873524 GN=rfk PE=3 SV=1	1	1	1	1	0	0	0	0	1	0	0	0	0	0	0	0	1	0	0	0	0	0	0	0	1	0	0	0	0	0	5.5	5.5	5.5	25.632	235	235	0	6.1635	0	0	5.5	0	0	0
A0A1E7G866	A0A1E7G866	1	1	1	tr|A0A1E7G866|A0A1E7G866_9EURY Methyltransferase type 11 domain-containing protein OS=Methanosarcina sp. Ant1 OX=1882735 GN=BGV40_16485 PE=4 SV=1	1	1	1	1	0	0	0	0	1	0	0	0	0	0	0	0	1	0	0	0	0	0	0	0	1	0	0	0	0	0	5.2	5.2	5.2	30.487	268	268	0	5.974	0	0	5.2	0	0	0
A0A1E7G8H9	A0A1E7G8H9	1	1	1	tr|A0A1E7G8H9|A0A1E7G8H9_9EURY DEAD/DEAH box helicase (Fragment) OS=Methanosarcina sp. Ant1 OX=1882735 GN=BGV40_17025 PE=4 SV=1	1	1	1	1	0	0	0	0	1	0	0	0	0	0	0	0	1	0	0	0	0	0	0	0	1	0	0	0	0	0	1.5	1.5	1.5	95.388	827	827	0	6.0104	0	0	1.5	0	0	0
A0A1F2P3B5	A0A1F2P3B5	1	1	1	tr|A0A1F2P3B5|A0A1F2P3B5_9EURY site-specific DNA-methyltransferase (adenine-specific) OS=Candidatus Syntrophoarchaeum butanivorans OX=1839936 GN=ENI32_02990 PE=3 SV=1	1	1	1	1	0	0	0	0	1	0	0	0	0	0	0	0	1	0	0	0	0	0	0	0	1	0	0	0	0	0	1	1	1	103.69	901	901	0	5.9989	0	0	1	0	0	0
A0A7C1B482;A0A3R7F0R9;A0A1F2P3E6	A0A7C1B482;A0A3R7F0R9;A0A1F2P3E6	1;1;1	1;1;1	1;1;1	tr|A0A7C1B482|A0A7C1B482_9EURY Aldehyde ferredoxin oxidoreductase (Fragment) OS=Candidatus Syntrophoarchaeum butanivorans OX=1839936 GN=ENG09_05575 PE=3 SV=1;tr|A0A3R7F0R9|A0A3R7F0R9_9EURY aldehyde ferredoxin oxidoreductase OS=Candidatus Syntrophoarchaeum	3	1	1	1	0	0	0	0	1	0	0	0	0	0	0	0	1	0	0	0	0	0	0	0	1	0	0	0	0	0	2.9	2.9	2.9	40.391	374	374;550;550	0	6.0155	0	0	2.9	0	0	0
A0A497IRU2;A0A1F2P7U2;A0A564QA40	A0A497IRU2;A0A1F2P7U2;A0A564QA40	1;1;1	1;1;1	1;1;1	tr|A0A497IRU2|A0A497IRU2_9EURY Glu-tRNA(Gln) amidotransferase GatDE subunit E (Fragment) OS=Methanosarcinales archaeon OX=2250255 GN=DRN98_02520 PE=3 SV=1;tr|A0A1F2P7U2|A0A1F2P7U2_9EURY Glutamyl-tRNA(Gln) amidotransferase subunit E OS=Candidatus Syntrophoa	3	1	1	1	0	0	0	0	0	1	0	0	0	0	0	0	0	1	0	0	0	0	0	0	0	1	0	0	0	0	2.6	2.6	2.6	58.294	531	531;575;657	0	5.945	0	0	0	2.6	0	0
A0A497IQL1;A0A1F2PAQ2	A0A497IQL1;A0A1F2PAQ2	1;1	1;1	1;1	tr|A0A497IQL1|A0A497IQL1_9EURY 4Fe-4S dicluster domain-containing protein OS=Methanosarcinales archaeon OX=2250255 GN=DRN98_05030 PE=4 SV=1;tr|A0A1F2PAQ2|A0A1F2PAQ2_9EURY Tetrathionate reductase subunit B OS=Candidatus Syntrophoarchaeum caldarius OX=183828	2	1	1	1	0	0	1	0	0	0	0	0	0	0	1	0	0	0	0	0	0	0	1	0	0	0	0	0	0	0	5	5	5	27.104	239	239;290	0	6.0322	5	0	0	0	0	0
A0A1F2PBX1	A0A1F2PBX1	1	1	1	tr|A0A1F2PBX1|A0A1F2PBX1_9EURY Condensin subunit ScpA OS=Candidatus Syntrophoarchaeum caldarius OX=1838285 GN=SCAL_000776 PE=4 SV=1	1	1	1	1	0	0	0	0	1	0	0	0	0	0	0	0	1	0	0	0	0	0	0	0	1	0	0	0	0	0	6	6	6	27.228	232	232	0	6.0789	0	0	6	0	0	0
A0A1F3BGR7	A0A1F3BGR7	1	1	1	tr|A0A1F3BGR7|A0A1F3BGR7_9ARCH aspartate-semialdehyde dehydrogenase OS=archaeon RBG_16_50_20 OX=1797286 GN=A3K71_04380 PE=3 SV=1	1	1	1	1	0	0	0	0	1	0	0	0	0	0	0	0	1	0	0	0	0	0	0	0	1	0	0	0	0	0	3.8	3.8	3.8	37.34	343	343	0	6.2115	0	0	3.8	0	0	0
A0A1F5CTL3	A0A1F5CTL3	1	1	1	tr|A0A1F5CTL3|A0A1F5CTL3_9ARCH NFACT RNA-binding domain-containing protein OS=Candidatus Bathyarchaeota archaeon RBG_16_48_13 OX=1797381 GN=A3K70_01930 PE=4 SV=1	1	1	1	1	0	0	0	0	1	0	0	0	0	0	0	0	1	0	0	0	0	0	0	0	1	0	0	0	0	0	2.1	2.1	2.1	75.238	662	662	0	6.1942	0	0	2.1	0	0	0
A0A1F5CTP6	A0A1F5CTP6	1	1	1	tr|A0A1F5CTP6|A0A1F5CTP6_9ARCH RNA 3-terminal phosphate cyclase OS=Candidatus Bathyarchaeota archaeon RBG_16_48_13 OX=1797381 GN=rtcA PE=3 SV=1	1	1	1	1	0	0	0	0	1	0	0	0	0	0	0	0	1	0	0	0	0	0	0	0	1	0	0	0	0	0	3.3	3.3	3.3	38.381	359	359	0	6.1026	0	0	3.3	0	0	0
A0A1F5CVC0	A0A1F5CVC0	1	1	1	tr|A0A1F5CVC0|A0A1F5CVC0_9ARCH Radical SAM core domain-containing protein OS=Candidatus Bathyarchaeota archaeon RBG_13_46_16b OX=1797378 GN=A3K79_07045 PE=4 SV=1	1	1	1	1	0	0	0	0	1	0	0	0	0	0	0	0	1	0	0	0	0	0	0	0	1	0	0	0	0	0	2.8	2.8	2.8	41.643	363	363	0	6.0378	0	0	2.8	0	0	0
A0A1F5CWH9	A0A1F5CWH9	1	1	1	tr|A0A1F5CWH9|A0A1F5CWH9_9ARCH 4Fe-4S ferredoxin-type domain-containing protein OS=Candidatus Bathyarchaeota archaeon RBG_13_46_16b OX=1797378 GN=A3K79_05185 PE=4 SV=1	1	1	1	1	0	0	0	0	1	0	0	0	0	0	0	0	1	0	0	0	0	0	0	0	1	0	0	0	0	0	3.4	3.4	3.4	38.639	351	351	0	5.9668	0	0	3.4	0	0	0
A0A1F5DFD2;A0A1F5D0X6	A0A1F5DFD2;A0A1F5D0X6	1;1	1;1	1;1	tr|A0A1F5DFD2|A0A1F5DFD2_9ARCH SpoVT-AbrB domain-containing protein OS=Candidatus Bathyarchaeota archaeon RBG_13_60_20 OX=1797380 GN=A3K81_01170 PE=4 SV=1;tr|A0A1F5D0X6|A0A1F5D0X6_9ARCH SpoVT-AbrB domain-containing protein OS=Candidatus Bathyarchaeota arch	2	1	1	1	0	0	0	0	1	0	0	0	0	0	0	0	1	0	0	0	0	0	0	0	1	0	0	0	0	0	3.5	3.5	3.5	38.41	339	339;339	0	5.9722	0	0	3.5	0	0	0
A0A1F5DMW4	A0A1F5DMW4	1	1	1	tr|A0A1F5DMW4|A0A1F5DMW4_9ARCH Uncharacterized protein OS=Candidatus Bathyarchaeota archaeon RBG_13_52_12 OX=1797379 GN=A3K78_11185 PE=4 SV=1	1	1	1	1	0	0	0	1	0	0	0	0	0	0	0	1	0	0	0	0	0	0	0	1	0	0	0	0	0	0	8.3	8.3	8.3	13.393	120	120	0	5.9906	0	8.3	0	0	0	0
A0A1F6R513	A0A1F6R513	1	1	1	tr|A0A1F6R513|A0A1F6R513_9ARCH Fe-S cluster assembly ATPase SufC OS=Candidatus Micrarchaeota archaeon RBG_16_49_10 OX=1801633 GN=A3K63_04745 PE=4 SV=1	1	1	1	1	0	0	0	0	0	0	1	0	0	0	0	0	0	0	1	0	0	0	0	0	0	0	1	0	0	0	4.8	4.8	4.8	28.049	252	252	0	5.9409	0	0	0	0	4.8	0
A0A1F6ZC42;A0A1F6Z410	A0A1F6ZC42;A0A1F6Z410	1;1	1;1	1;1	tr|A0A1F6ZC42|A0A1F6ZC42_9ARCH Glycosyl transferase family 1 domain-containing protein OS=Candidatus Pacearchaeota archaeon RBG_13_33_26 OX=1801880 GN=A3K74_03280 PE=4 SV=1;tr|A0A1F6Z410|A0A1F6Z410_9ARCH Glycosyl transferase family 1 domain-containing prot	2	1	1	1	0	0	0	0	1	0	0	0	0	0	0	0	1	0	0	0	0	0	0	0	1	0	0	0	0	0	3.6	3.6	3.6	44.868	386	386;386	0	5.9893	0	0	3.6	0	0	0
A0A1F6ZDQ7	A0A1F6ZDQ7	1	1	1	tr|A0A1F6ZDQ7|A0A1F6ZDQ7_9ARCH Uracil-DNA glycosylase-like domain-containing protein OS=Candidatus Pacearchaeota archaeon RBG_13_36_9 OX=1801881 GN=A3K73_08740 PE=4 SV=1	1	1	1	1	0	0	0	0	1	0	0	0	0	0	0	0	1	0	0	0	0	0	0	0	1	0	0	0	0	0	7.7	7.7	7.7	21.264	181	181	0	5.9906	0	0	7.7	0	0	0
A0A1F6ZMP9	A0A1F6ZMP9	1	1	1	tr|A0A1F6ZMP9|A0A1F6ZMP9_9ARCH Nudix hydrolase domain-containing protein OS=Candidatus Pacearchaeota archaeon RBG_13_36_9 OX=1801881 GN=A3K73_03205 PE=4 SV=1	1	1	1	1	0	0	0	0	0	0	1	0	0	0	0	0	0	0	1	0	0	0	0	0	0	0	1	0	0	0	7.8	7.8	7.8	17.251	153	153	0	5.7993	0	0	0	0	7.8	0
A0A1F6ZS06	A0A1F6ZS06	1	1	1	tr|A0A1F6ZS06|A0A1F6ZS06_9ARCH ERCC4 domain-containing protein OS=Candidatus Pacearchaeota archaeon RBG_13_36_9 OX=1801881 GN=A3K73_08970 PE=4 SV=1	1	1	1	1	0	0	0	0	1	0	0	0	0	0	0	0	1	0	0	0	0	0	0	0	1	0	0	0	0	0	6.3	6.3	6.3	23.602	207	207	0	6.1406	0	0	6.3	0	0	0
A0A1F9YRK0	A0A1F9YRK0	1	1	1	tr|A0A1F9YRK0|A0A1F9YRK0_9EURY DUF885 domain-containing protein OS=Euryarchaeota archaeon RBG_16_62_10 OX=1797979 GN=A3K67_02465 PE=4 SV=1	1	1	1	1	0	0	0	0	1	0	0	0	0	0	0	0	1	0	0	0	0	0	0	0	1	0	0	0	0	0	2.5	2.5	2.5	62.294	553	553	0	6.0728	0	0	2.5	0	0	0
A0A1F9YSE0	A0A1F9YSE0	1	1	1	tr|A0A1F9YSE0|A0A1F9YSE0_9EURY MCM domain-containing protein OS=Euryarchaeota archaeon RBG_16_62_10 OX=1797979 GN=A3K67_07500 PE=3 SV=1	1	1	1	1	0	0	0	0	1	0	0	0	0	0	0	0	1	0	0	0	0	0	0	0	1	0	0	0	0	0	1.6	1.6	1.6	77.52	698	698	0	6.0741	0	0	1.6	0	0	0
A0A1F9YTA2	A0A1F9YTA2	1	1	1	tr|A0A1F9YTA2|A0A1F9YTA2_9EURY DUF1922 domain-containing protein OS=Euryarchaeota archaeon RBG_16_62_10 OX=1797979 GN=A3K67_03495 PE=4 SV=1	1	1	1	1	0	0	0	0	1	0	0	0	0	0	0	0	1	0	0	0	0	0	0	0	1	0	0	0	0	0	6.7	6.7	6.7	16.316	150	150	0	6.1734	0	0	6.7	0	0	0
A0A1F9ZTN7;A0A1F9YVI6	A0A1F9ZTN7;A0A1F9YVI6	1;1	1;1	1;1	tr|A0A1F9ZTN7|A0A1F9ZTN7_9EURY Isoleucine--tRNA ligase OS=Euryarchaeota archaeon RBG_19FT_COMBO_56_21 OX=1797983 GN=ileS PE=3 SV=1;tr|A0A1F9YVI6|A0A1F9YVI6_9EURY Isoleucine--tRNA ligase OS=Euryarchaeota archaeon RBG_13_57_23 OX=1797977 GN=ileS PE=3 SV=1	2	1	1	1	0	0	0	0	1	0	0	0	0	0	0	0	1	0	0	0	0	0	0	0	1	0	0	0	0	0	0.7	0.7	0.7	160.53	1417	1417;1421	0	5.9558	0	0	0.7	0	0	0
A0A534KNG9;A0A534LPC1;A0A534MGJ2;A0A534KZA1;A0A534JX45;A0A534MTY0;A0A534LH36;A0A534KGI1;A0A534KBT1;A0A534K7D4;A0A1F9ZCQ1;A0A1F9Z9D7;A0A534JKH0;A0A534IYL9	A0A534KNG9;A0A534LPC1;A0A534MGJ2;A0A534KZA1;A0A534JX45;A0A534MTY0;A0A534LH36;A0A534KGI1;A0A534KBT1;A0A534K7D4;A0A1F9ZCQ1;A0A1F9Z9D7;A0A534JKH0;A0A534IYL9	1;1;1;1;1;1;1;1;1;1;1;1;1;1	1;1;1;1;1;1;1;1;1;1;1;1;1;1	1;1;1;1;1;1;1;1;1;1;1;1;1;1	tr|A0A534KNG9|A0A534KNG9_9EURY NTPase (Fragment) OS=Euryarchaeota archaeon OX=2026739 GN=E6K07_05775 PE=4 SV=1;tr|A0A534LPC1|A0A534LPC1_9EURY Nucleotide kinase (Fragment) OS=Euryarchaeota archaeon OX=2026739 GN=E6K01_01095 PE=4 SV=1;tr|A0A534MGJ2|A0A534MGJ	14	1	1	1	0	0	0	0	1	0	0	0	0	0	0	0	1	0	0	0	0	0	0	0	1	0	0	0	0	0	8.6	8.6	8.6	15.064	139	139;141;142;156;179;181;181;181;181;181;181;181;187;187	0	6.0085	0	0	8.6	0	0	0
A0A1F9Z9T7	A0A1F9Z9T7	1	1	1	tr|A0A1F9Z9T7|A0A1F9Z9T7_9EURY Methyltransferase FkbM domain-containing protein OS=Euryarchaeota archaeon RBG_16_68_13 OX=1797982 GN=A3K68_00595 PE=4 SV=1	1	1	1	1	0	0	0	0	1	0	0	0	0	0	0	0	1	0	0	0	0	0	0	0	1	0	0	0	0	0	4.2	4.2	4.2	28.224	261	261	0	6.0411	0	0	4.2	0	0	0
A0A1F9ZAP7	A0A1F9ZAP7	1	1	1	tr|A0A1F9ZAP7|A0A1F9ZAP7_9EURY Bifunctional folylpolyglutamate synthase/dihydrofolate synthase OS=Euryarchaeota archaeon RBG_16_68_13 OX=1797982 GN=A3K68_07345 PE=4 SV=1	1	1	1	1	0	0	0	0	1	0	0	0	0	0	0	0	1	0	0	0	0	0	0	0	1	0	0	0	0	0	2.8	2.8	2.8	45.895	426	426	0	6.1466	0	0	2.8	0	0	0
A0A1F9ZEE1	A0A1F9ZEE1	1	1	1	tr|A0A1F9ZEE1|A0A1F9ZEE1_9EURY 5-methylthioadenosine/S-adenosylhomocysteine deaminase OS=Euryarchaeota archaeon RBG_16_68_12 OX=1797981 GN=mtaD PE=3 SV=1	1	1	1	1	0	0	0	0	1	0	0	0	0	0	0	0	1	0	0	0	0	0	0	0	1	0	0	0	0	0	3.1	3.1	3.1	45.707	417	417	0	6.0854	0	0	3.1	0	0	0
A0A1F9ZFS2	A0A1F9ZFS2	1	1	1	tr|A0A1F9ZFS2|A0A1F9ZFS2_9EURY Autotransporter domain-containing protein OS=Euryarchaeota archaeon RBG_16_68_12 OX=1797981 GN=A3K65_05765 PE=4 SV=1	1	1	1	1	0	0	0	1	0	0	0	0	0	0	0	1	0	0	0	0	0	0	0	1	0	0	0	0	0	0	4.3	4.3	4.3	33.302	329	329	0	5.9744	0	4.3	0	0	0	0
A0A1F9ZHG2	A0A1F9ZHG2	1	1	1	tr|A0A1F9ZHG2|A0A1F9ZHG2_9EURY RNA 2,3-cyclic phosphodiesterase OS=Euryarchaeota archaeon RBG_16_68_12 OX=1797981 GN=A3K65_02950 PE=3 SV=1	1	1	1	1	0	0	0	0	1	0	0	0	0	0	0	0	1	0	0	0	0	0	0	0	1	0	0	0	0	0	8	8	8	17.842	163	163	0	5.9546	0	0	8	0	0	0
A0A1F9ZTX0	A0A1F9ZTX0	1	1	1	tr|A0A1F9ZTX0|A0A1F9ZTX0_9EURY Ribosome biogenesis protein Nop10 OS=Euryarchaeota archaeon RBG_19FT_COMBO_56_21 OX=1797983 GN=nop10 PE=3 SV=1	1	1	1	1	0	0	0	0	1	0	0	0	0	0	0	0	1	0	0	0	0	0	0	0	1	0	0	0	0	0	19.6	19.6	19.6	6.4355	56	56	0	6.0111	0	0	19.6	0	0	0
A0A1F9ZUS2	A0A1F9ZUS2	1	1	1	tr|A0A1F9ZUS2|A0A1F9ZUS2_9EURY CARDB domain-containing protein OS=Euryarchaeota archaeon RBG_19FT_COMBO_56_21 OX=1797983 GN=A3K60_00940 PE=4 SV=1	1	1	1	1	0	0	0	0	1	0	0	0	0	0	0	0	1	0	0	0	0	0	0	0	1	0	0	0	0	0	1.4	1.4	1.4	119.92	1124	1124	0	6.1449	0	0	1.4	0	0	0
A0A1F9ZXG5	A0A1F9ZXG5	1	1	1	tr|A0A1F9ZXG5|A0A1F9ZXG5_9EURY Phosphoenolpyruvate synthase OS=Euryarchaeota archaeon RBG_19FT_COMBO_56_21 OX=1797983 GN=A3K60_06800 PE=3 SV=1	1	1	1	1	0	0	0	0	1	0	0	0	0	0	0	0	1	0	0	0	0	0	0	0	1	0	0	0	0	0	1.5	1.5	1.5	90.849	818	818	0	6.0385	0	0	1.5	0	0	0
A0A1F9ZYB6	A0A1F9ZYB6	1	1	1	tr|A0A1F9ZYB6|A0A1F9ZYB6_9EURY Histidine kinase OS=Euryarchaeota archaeon RBG_19FT_COMBO_56_21 OX=1797983 GN=A3K60_01725 PE=4 SV=1	1	1	1	1	0	0	0	0	1	0	0	0	0	0	0	0	1	0	0	0	0	0	0	0	1	0	0	0	0	0	1.9	1.9	1.9	77.521	700	700	0	6.0164	0	0	1.9	0	0	0
A0A534INU4;A0A1G0A6M4	A0A534INU4;A0A1G0A6M4	1;1	1;1	1;1	tr|A0A534INU4|A0A534INU4_9EURY Tetratricopeptide repeat protein (Fragment) OS=Euryarchaeota archaeon OX=2026739 GN=E6K17_08340 PE=4 SV=1;tr|A0A1G0A6M4|A0A1G0A6M4_9EURY Uncharacterized protein OS=Euryarchaeota archaeon RBG_19FT_COMBO_69_17 OX=1797984 GN=A3K	2	1	1	1	0	0	0	1	0	0	0	0	0	0	0	1	0	0	0	0	0	0	0	1	0	0	0	0	0	0	1.3	1.3	1.3	77.04	696	696;709	0	5.9878	0	1.3	0	0	0	0
A0A1G0A704	A0A1G0A704	1	1	1	tr|A0A1G0A704|A0A1G0A704_9EURY 2Fe-2S ferredoxin-type domain-containing protein OS=Euryarchaeota archaeon RBG_19FT_COMBO_69_17 OX=1797984 GN=A3K59_08180 PE=4 SV=1	1	1	1	1	0	0	0	0	1	0	0	0	0	0	0	0	1	0	0	0	0	0	0	0	1	0	0	0	0	0	2.1	2.1	2.1	65.412	615	615	0	6.0355	0	0	2.1	0	0	0
A0A1G3XI61	A0A1G3XI61	1	1	1	tr|A0A1G3XI61|A0A1G3XI61_9ARCH Glycosyl transferase family 1 domain-containing protein OS=Thaumarchaeota archaeon RBG_16_49_8 OX=1802371 GN=A3K61_05825 PE=4 SV=1	1	1	1	1	0	0	0	0	1	0	0	0	0	0	0	0	1	0	0	0	0	0	0	0	1	0	0	0	0	0	3.1	3.1	3.1	51.416	455	455	0	6.1406	0	0	3.1	0	0	0
A0A1G3XVK8	A0A1G3XVK8	1	1	1	tr|A0A1G3XVK8|A0A1G3XVK8_9ARCH Dephospho-CoA kinase OS=Thaumarchaeota archaeon RBG_16_49_8 OX=1802371 GN=A3K61_04850 PE=4 SV=1	1	1	1	1	0	0	0	0	1	0	0	0	0	0	0	0	1	0	0	0	0	0	0	0	1	0	0	0	0	0	6.2	6.2	6.2	21.197	193	193	0	6.0065	0	0	6.2	0	0	0
A0A8T3VID8;A0A1H7L3C3;A0A1G5V2S2	A0A8T3VID8;A0A1H7L3C3;A0A1G5V2S2	1;1;1	1;1;1	1;1;1	tr|A0A8T3VID8|A0A8T3VID8_9EURY type I site-specific deoxyribonuclease OS=Methanobrevibacter millerae OX=230361 GN=E7Z73_11305 PE=3 SV=1;tr|A0A1H7L3C3|A0A1H7L3C3_9EURY type I site-specific deoxyribonuclease OS=Methanobrevibacter gottschalkii OX=190974 GN=SA	3	1	1	1	0	0	0	0	1	0	0	0	0	0	0	0	1	0	0	0	0	0	0	0	1	0	0	0	0	0	0.9	0.9	0.9	115.96	1005	1005;1010;1011	0	5.9601	0	0	0.9	0	0	0
A0A1G5VLG1	A0A1G5VLG1	1	1	1	tr|A0A1G5VLG1|A0A1G5VLG1_9EURY Glutathione reductase (NADPH) OS=Methanobrevibacter millerae OX=230361 GN=SAMN02910315_00696 PE=4 SV=1	1	1	1	1	0	0	0	0	0	0	0	1	0	0	0	0	0	0	0	1	0	0	0	0	0	0	0	1	0	0	2.5	2.5	2.5	53.274	482	482	0	6.0519	0	0	0	0	0	2.5
A0A1G5WXE2;A0A843DMB6	A0A1G5WXE2;A0A843DMB6	1;1	1;1	1;1	tr|A0A1G5WXE2|A0A1G5WXE2_9EURY Transposase DNA-binding domain-containing protein (Fragment) OS=Methanobrevibacter millerae OX=230361 GN=SAMN02910315_01727 PE=4 SV=1;tr|A0A843DMB6|A0A843DMB6_9EURY Transposase OS=Methanobrevibacter sp OX=66852 GN=J6B73_07400	2	1	1	1	0	0	1	0	0	0	0	0	0	0	1	0	0	0	0	0	0	0	1	0	0	0	0	0	0	0	19.4	19.4	19.4	6.8146	62	62;293	0	6.0878	19.4	0	0	0	0	0
A0A1G5XS84	A0A1G5XS84	1	1	1	tr|A0A1G5XS84|A0A1G5XS84_9EURY Amino acid adenylation domain-containing protein (Fragment) OS=Methanobrevibacter millerae OX=230361 GN=SAMN02910315_02450 PE=4 SV=1	1	1	1	1	0	0	0	0	1	0	0	0	0	0	0	0	1	0	0	0	0	0	0	0	1	0	0	0	0	0	0.7	0.7	0.7	190.31	1677	1677	0	6.1244	0	0	0.7	0	0	0
M0C169;A0A5P9P8M0;A0A482YB39;A0A482Y370;A0A1N7GU19;A0A1I0HN75;A0A1G6ZIQ2	M0C169;A0A5P9P8M0;A0A482YB39;A0A482Y370;A0A1N7GU19;A0A1I0HN75;A0A1G6ZIQ2	1;1;1;1;1;1;1	1;1;1;1;1;1;1	1;1;1;1;1;1;1	tr|M0C169|M0C169_9EURY Small CPxCG-related zinc finger protein OS=Haloterrigena limicola JCM 13563 OX=1230457 GN=C476_17547 PE=4 SV=1;tr|A0A5P9P8M0|A0A5P9P8M0_9EURY Small CPxCG-related zinc finger protein OS=Natronorubrum aibiense OX=348826 GN=GCU68_18205	7	1	1	1	0	0	1	0	0	0	0	0	0	0	1	0	0	0	0	0	0	0	1	0	0	0	0	0	0	0	21.1	21.1	21.1	7.9028	71	71;121;121;121;121;121;121	0	6.0563	21.1	0	0	0	0	0
A0A1Q1FM36;A0A1G7FBL7	A0A1Q1FM36;A0A1G7FBL7	1;1	1;1	1;1	tr|A0A1Q1FM36|A0A1Q1FM36_9EURY Lipase maturation factor family protein OS=Halorientalis sp. IM1011 OX=1932360 GN=BV210_14650 PE=4 SV=1;tr|A0A1G7FBL7|A0A1G7FBL7_9EURY Lipase maturation factor OS=Halorientalis regularis OX=660518 GN=SAMN05216218_101114 PE=4	2	1	1	1	0	0	1	0	0	0	0	0	0	0	1	0	0	0	0	0	0	0	1	0	0	0	0	0	0	0	2	2	2	55.49	491	491;491	0	6.072	2	0	0	0	0	0
A0A1G7GT33	A0A1G7GT33	1	1	1	tr|A0A1G7GT33|A0A1G7GT33_9EURY GATase domain protein OS=Halorientalis regularis OX=660518 GN=SAMN05216218_102172 PE=4 SV=1	1	1	1	1	0	0	0	0	1	0	0	0	0	0	0	0	1	0	0	0	0	0	0	0	1	0	0	0	0	0	2.7	2.7	2.7	36.5	368	368	0	6.1866	0	0	2.7	0	0	0
A0A1G7GXZ5	A0A1G7GXZ5	1	1	1	tr|A0A1G7GXZ5|A0A1G7GXZ5_9EURY N-acetylglutamate synthase, GNAT family OS=Halorientalis regularis OX=660518 GN=SAMN05216218_102232 PE=4 SV=1	1	1	1	1	0	0	0	0	1	0	0	0	0	0	0	0	1	0	0	0	0	0	0	0	1	0	0	0	0	0	13.2	13.2	13.2	13.146	121	121	0	6.1641	0	0	13.2	0	0	0
A0A1G7HLX4	A0A1G7HLX4	1	1	1	tr|A0A1G7HLX4|A0A1G7HLX4_9EURY Uncharacterized protein OS=Halorubrum xinjiangense OX=261291 GN=SAMN04488067_101435 PE=4 SV=1	1	1	1	1	0	0	0	1	0	0	0	0	0	0	0	1	0	0	0	0	0	0	0	1	0	0	0	0	0	0	2.8	2.8	2.8	46.301	462	462	0	6.0167	0	2.8	0	0	0	0
A0A1G7IVZ7	A0A1G7IVZ7	1	1	1	tr|A0A1G7IVZ7|A0A1G7IVZ7_9EURY Uncharacterized protein OS=Halorientalis regularis OX=660518 GN=SAMN05216218_104103 PE=4 SV=1	1	1	1	1	0	0	0	0	1	0	0	0	0	0	0	0	1	0	0	0	0	0	0	0	1	0	0	0	0	0	1.5	1.5	1.5	111.05	1040	1040	0	5.9996	0	0	1.5	0	0	0
A0A256JK96;A0A498FWT6;M0PQX2;M0EZ16;M0EV39;M0DT36;A0A6B1IEL5;A0A1G7K0B6;M0FME1;A0A2G1X391;A0A4U7EVX4;A0A8E8EYN0;M0DLV9;A0A498FPT8;A0A421ERS9;A0A7D3Y2R0;A0A8T8LIC4	A0A256JK96;A0A498FWT6;M0PQX2;M0EZ16;M0EV39;M0DT36;A0A6B1IEL5;A0A1G7K0B6;M0FME1;A0A2G1X391;A0A4U7EVX4;A0A8E8EYN0;M0DLV9;A0A498FPT8;A0A421ERS9;A0A7D3Y2R0;A0A8T8LIC4	1;1;1;1;1;1;1;1;1;1;1;1;1;1;1;1;1	1;1;1;1;1;1;1;1;1;1;1;1;1;1;1;1;1	1;1;1;1;1;1;1;1;1;1;1;1;1;1;1;1;1	tr|A0A256JK96|A0A256JK96_9EURY NYN domain-containing protein (Fragment) OS=Halorubrum sp. E3 OX=1483400 GN=DJ71_21175 PE=4 SV=1;tr|A0A498FWT6|A0A498FWT6_9EURY NYN domain-containing protein OS=Halorubrum sp. Atlit-26R OX=2282128 GN=DVK07_03095 PE=4 SV=1;tr|	17	1	1	1	0	0	0	0	1	0	0	0	0	0	0	0	1	0	0	0	0	0	0	0	1	0	0	0	0	0	10.4	10.4	10.4	12.612	125	125;196;207;207;207;207;207;200;188;179;188;184;184;183;183;183;208	0	5.9622	0	0	10.4	0	0	0
A0A1G7QQD1	A0A1G7QQD1	1	1	1	tr|A0A1G7QQD1|A0A1G7QQD1_9EURY Multicomponent Na+:H+ antiporter subunit D OS=Halorubrum xinjiangense OX=261291 GN=SAMN04488067_11295 PE=4 SV=1	1	1	1	1	0	0	0	0	1	0	0	0	0	0	0	0	1	0	0	0	0	0	0	0	1	0	0	0	0	0	1.8	1.8	1.8	54.748	542	542	0	6.1323	0	0	1.8	0	0	0
A0A8J8GRW1;L9VVP7;L0AIM6;D2RYY8;A0A8T8DW97;A0A8A2VD15;A0A482YBF3;A0A1I3QUR6;A0A1H6G301;A0A1G8T3M8	A0A8J8GRW1;L9VVP7;L0AIM6;D2RYY8;A0A8T8DW97;A0A8A2VD15;A0A482YBF3;A0A1I3QUR6;A0A1H6G301;A0A1G8T3M8	1;1;1;1;1;1;1;1;1;1	1;1;1;1;1;1;1;1;1;1	1;1;1;1;1;1;1;1;1;1	tr|A0A8J8GRW1|A0A8J8GRW1_9EURY Excinuclease ABC subunit UvrA (Fragment) OS=Haloterrigena gelatinilytica OX=2741724 GN=uvrA PE=4 SV=1;tr|L9VVP7|L9VVP7_9EURY UvrABC system protein A OS=Natronorubrum tibetense GA33 OX=1114856 GN=uvrA PE=3 SV=1;tr|L0AIM6|L0AIM	10	1	1	1	0	0	0	0	1	0	0	0	0	0	0	0	1	0	0	0	0	0	0	0	1	0	0	0	0	0	1.8	1.8	1.8	85.531	772	772;987;987;987;987;987;987;987;987;987	0	5.988	0	0	1.8	0	0	0
L9VTG6;A0A6B0VKH1;A0A1G8TZY5	L9VTG6;A0A6B0VKH1;A0A1G8TZY5	1;1;1	1;1;1	1;1;1	tr|L9VTG6|L9VTG6_9EURY Uncharacterized protein OS=Natronorubrum tibetense GA33 OX=1114856 GN=C496_11937 PE=4 SV=1;tr|A0A6B0VKH1|A0A6B0VKH1_9EURY DUF2795 domain-containing protein OS=Natronorubrum halalkaliphilum OX=2691917 GN=GS429_08135 PE=4 SV=1;tr|A0A1G	3	1	1	1	0	0	1	0	0	0	0	0	0	0	1	0	0	0	0	0	0	0	1	0	0	0	0	0	0	0	11	11	11	12.253	109	109;109;109	0	6.1198	11	0	0	0	0	0
A0A1G8UFF5	A0A1G8UFF5	1	1	1	tr|A0A1G8UFF5|A0A1G8UFF5_9EURY Glycosidase OS=Natronorubrum texcoconense OX=1095776 GN=SAMN04515672_0865 PE=3 SV=1	1	1	1	1	0	0	0	0	1	0	0	0	0	0	0	0	1	0	0	0	0	0	0	0	1	0	0	0	0	0	2	2	2	78.506	705	705	0	6.1346	0	0	2	0	0	0
A0A1G8VAC3	A0A1G8VAC3	1	1	1	tr|A0A1G8VAC3|A0A1G8VAC3_9EURY Predicted dehydrogenase OS=Natronorubrum texcoconense OX=1095776 GN=SAMN04515672_1240 PE=4 SV=1	1	1	1	1	0	0	0	0	1	0	0	0	0	0	0	0	1	0	0	0	0	0	0	0	1	0	0	0	0	0	3	3	3	37.553	338	338	0	5.9588	0	0	3	0	0	0
A0A1G8WMY1;A0A554NBA6	A0A1G8WMY1;A0A554NBA6	1;1	1;1	1;1	tr|A0A1G8WMY1|A0A1G8WMY1_9EURY Flavin-dependent oxidoreductase, luciferase family (Includes alkanesulfonate monooxygenase SsuD and methylene tetrahydromethanopterin reductase) OS=Halovenus aranensis OX=890420 GN=SAMN05216226_109118 PE=4 SV=1;tr|A0A554NBA6|	2	1	1	1	0	0	0	0	0	0	0	0	1	0	0	0	0	0	0	0	1	0	0	0	0	0	0	0	1	0	3.1	3.1	3.1	34.491	324	324;334	0	6.0009	0	0	0	0	0	0
A0A1G8WQS5;L9VLF0	A0A1G8WQS5;L9VLF0	1;1	1;1	1;1	tr|A0A1G8WQS5|A0A1G8WQS5_9EURY Amine oxidase domain-containing protein OS=Natronorubrum texcoconense OX=1095776 GN=SAMN04515672_1472 PE=4 SV=1;tr|L9VLF0|L9VLF0_9EURY NAD/FAD-dependent oxidoreductase-like protein OS=Natronorubrum tibetense GA33 OX=1114856 G	2	1	1	1	0	0	0	0	1	0	0	0	0	0	0	0	1	0	0	0	0	0	0	0	1	0	0	0	0	0	4.1	4.1	4.1	38.438	344	344;349	0	6.1293	0	0	4.1	0	0	0
L9VYE2;A0A1G8XDV0	L9VYE2;A0A1G8XDV0	1;1	1;1	1;1	tr|L9VYE2|L9VYE2_9EURY Family 2 glycosyl transferase OS=Natronorubrum tibetense GA33 OX=1114856 GN=C496_08104 PE=4 SV=1;tr|A0A1G8XDV0|A0A1G8XDV0_9EURY Glycosyltransferase involved in cell wall bisynthesis OS=Natronorubrum texcoconense OX=1095776 GN=SAMN045	2	1	1	1	0	0	0	0	1	0	0	0	0	0	0	0	1	0	0	0	0	0	0	0	1	0	0	0	0	0	4.6	4.6	4.6	36.656	329	329;329	0	6.1519	0	0	4.6	0	0	0
A0A1G8XRB9	A0A1G8XRB9	1	1	1	tr|A0A1G8XRB9|A0A1G8XRB9_9EURY ATPase, PilT family OS=Halovenus aranensis OX=890420 GN=SAMN05216226_11235 PE=4 SV=1	1	1	1	1	0	0	0	0	1	0	0	0	0	0	0	0	1	0	0	0	0	0	0	0	1	0	0	0	0	0	2.1	2.1	2.1	67.126	611	611	0	6.1444	0	0	2.1	0	0	0
A0A1G8YHJ0	A0A1G8YHJ0	1	1	1	tr|A0A1G8YHJ0|A0A1G8YHJ0_9EURY FAD-NAD(P)-binding OS=Natronorubrum texcoconense OX=1095776 GN=SAMN04515672_2148 PE=4 SV=1	1	1	1	1	0	0	0	0	0	0	1	0	0	0	0	0	0	0	1	0	0	0	0	0	0	0	1	0	0	0	3.2	3.2	3.2	44.45	405	405	0	5.8056	0	0	0	0	3.2	0
A0A1G8ZES7	A0A1G8ZES7	1	1	1	tr|A0A1G8ZES7|A0A1G8ZES7_9EURY Uncharacterized protein OS=Halovenus aranensis OX=890420 GN=SAMN05216226_1215 PE=4 SV=1	1	1	1	1	0	0	0	0	1	0	0	0	0	0	0	0	1	0	0	0	0	0	0	0	1	0	0	0	0	0	1.2	1.2	1.2	119.83	1053	1053	0	5.9827	0	0	1.2	0	0	0
L9W3E2;A0A4D6HQ62;A0A1N7E1P8;A0A1N7DPB6;A0A1H6FTY9;L9W8B5;A0A1G9DUG2;D3SYU4;A0A1J4LWA4;M0ARG0;M0A792	L9W3E2;A0A4D6HQ62;A0A1N7E1P8;A0A1N7DPB6;A0A1H6FTY9;L9W8B5;A0A1G9DUG2;D3SYU4;A0A1J4LWA4;M0ARG0;M0A792	1;1;1;1;1;1;1;1;1;1;1	1;1;1;1;1;1;1;1;1;1;1	1;1;1;1;1;1;1;1;1;1;1	tr|L9W3E2|L9W3E2_9EURY Phosphoesterase RecJ domain-containing protein OS=Natronorubrum bangense JCM 10635 OX=1227500 GN=C494_17733 PE=4 SV=1;tr|A0A4D6HQ62|A0A4D6HQ62_9EURY RecJ like exonuclease OS=Natronorubrum bangense OX=61858 GN=DV706_15445 PE=4 SV=1;tr	11	1	1	1	0	0	0	0	1	0	0	0	0	0	0	0	1	0	0	0	0	0	0	0	1	0	0	0	0	0	1.7	1.7	1.7	69.942	634	634;634;634;634;634;635;635;637;637;638;639	0	6.0024	0	0	1.7	0	0	0
A0A1G9UKV8	A0A1G9UKV8	1	1	1	tr|A0A1G9UKV8|A0A1G9UKV8_9EURY Anthranilate synthase component 1 OS=Halogranum gelatinilyticum OX=660521 GN=trpE PE=3 SV=1	1	1	1	1	0	0	0	0	1	0	0	0	0	0	0	0	1	0	0	0	0	0	0	0	1	0	0	0	0	0	1.9	1.9	1.9	57.977	536	536	0	6.025	0	0	1.9	0	0	0
A0A1G9UP65	A0A1G9UP65	1	1	1	tr|A0A1G9UP65|A0A1G9UP65_9EURY Predicted transcriptional regulator, contains HTH domain OS=Haloarchaeobius iranensis OX=996166 GN=SAMN05192554_104240 PE=4 SV=1	1	1	1	1	0	0	0	0	1	0	0	0	0	0	0	0	1	0	0	0	0	0	0	0	1	0	0	0	0	0	0.9	0.9	0.9	130.23	1203	1203	0	5.9925	0	0	0.9	0	0	0
J3A784;A0A7J9SHL0;A0A7D5KX00;A0A6B9Y2L4;A0A2I8VIM5;A0A238VBM2;A0A1I6GHS5;A0A1I4F897;A0A1H8SLG5;A0A1H3HL14;A0A1G9VIA8;A0A2R6FD75	J3A784;A0A7J9SHL0;A0A7D5KX00;A0A6B9Y2L4;A0A2I8VIM5;A0A238VBM2;A0A1I6GHS5;A0A1I4F897;A0A1H8SLG5;A0A1H3HL14;A0A1G9VIA8;A0A2R6FD75	1;1;1;1;1;1;1;1;1;1;1;1	1;1;1;1;1;1;1;1;1;1;1;1	1;1;1;1;1;1;1;1;1;1;1;1	tr|J3A784|J3A784_9EURY Metal-binding protein OS=Halogranum salarium B-1 OX=1210908 GN=HSB1_04890 PE=4 SV=1;tr|A0A7J9SHL0|A0A7J9SHL0_9EURY UPF0058 family protein OS=Halobellus ruber OX=2761102 GN=H5V44_07835 PE=4 SV=1;tr|A0A7D5KX00|A0A7D5KX00_9EURY UPF0058	12	1	1	1	0	0	0	0	0	0	1	0	0	0	0	0	0	0	1	0	0	0	0	0	0	0	1	0	0	0	13	13	13	10.46	92	92;92;92;92;92;92;92;92;92;92;92;93	0	5.8444	0	0	0	0	13	0
A0A1G9ZAT5	A0A1G9ZAT5	1	1	1	tr|A0A1G9ZAT5|A0A1G9ZAT5_9EURY Acetolactate synthase-1/2/3 large subunit OS=Halogranum gelatinilyticum OX=660521 GN=SAMN04487949_3553 PE=3 SV=1	1	1	1	1	0	0	0	0	1	0	0	0	0	0	0	0	1	0	0	0	0	0	0	0	1	0	0	0	0	0	2.3	2.3	2.3	59.953	564	564	0	6.0787	0	0	2.3	0	0	0
A0A1H3Z509;C7NRJ8;A0A1H0Y4C3;V4XTT2;A0A1I2SVS5	A0A1H3Z509;C7NRJ8;A0A1H0Y4C3;V4XTT2;A0A1I2SVS5	1;1;1;1;1	1;1;1;1;1	1;1;1;1;1	tr|A0A1H3Z509|A0A1H3Z509_9EURY Anthranilate phosphoribosyltransferase OS=Haloplanus vescus OX=555874 GN=SAMN04488065_2143 PE=4 SV=1;tr|C7NRJ8|C7NRJ8_HALUD Anthranilate phosphoribosyltransferase OS=Halorhabdus utahensis (strain DSM 12940 / JCM 11049 / AX-2)	5	1	1	1	0	0	0	0	1	0	0	0	0	0	0	0	1	0	0	0	0	0	0	0	1	0	0	0	0	0	3.4	3.4	3.4	37.993	348	348;350;357;358;361	0	6.0389	0	0	3.4	0	0	0
A0A1H0Z6I6	A0A1H0Z6I6	1	1	1	tr|A0A1H0Z6I6|A0A1H0Z6I6_NATTX Predicted ATP-dependent carboligase, ATP-grasp superfamily OS=Natronobacterium texcoconense OX=1095778 GN=SAMN04489842_0153 PE=4 SV=1	1	1	1	1	0	0	0	0	1	0	0	0	0	0	0	0	1	0	0	0	0	0	0	0	1	0	0	0	0	0	3.4	3.4	3.4	44.378	408	408	0	6.1866	0	0	3.4	0	0	0
A0A1H1AD86	A0A1H1AD86	1	1	1	tr|A0A1H1AD86|A0A1H1AD86_9EURY 5-methylcytosine-specific restriction enzyme A OS=Halopelagius longus OX=1236180 GN=DWB78_00560 PE=4 SV=1	1	1	1	1	0	0	0	0	1	0	0	0	0	0	0	0	1	0	0	0	0	0	0	0	1	0	0	0	0	0	4.6	4.6	4.6	31.899	281	281	0	6.0487	0	0	4.6	0	0	0
L9VWW3;A0A1I5VH77;A0A1H1BT06	L9VWW3;A0A1I5VH77;A0A1H1BT06	1;1;1	1;1;1	1;1;1	tr|L9VWW3|L9VWW3_9EURY Malate dehydrogenase OS=Natronorubrum tibetense GA33 OX=1114856 GN=C496_10661 PE=4 SV=1;tr|A0A1I5VH77|A0A1I5VH77_9EURY Malate dehydrogenase (Quinone) OS=Halolamina pelagica OX=699431 GN=SAMN05216277_1187 PE=4 SV=1;tr|A0A1H1BT06|A0A1H	3	1	1	1	0	0	0	0	1	0	0	0	0	0	0	0	1	0	0	0	0	0	0	0	1	0	0	0	0	0	2.9	2.9	2.9	49.046	446	446;447;464	0	6.0556	0	0	2.9	0	0	0
A0A1H1FF45	A0A1H1FF45	1	1	1	tr|A0A1H1FF45|A0A1H1FF45_9EURY DUF362 domain-containing protein OS=Halopelagius longus OX=1236180 GN=DWB78_16035 PE=4 SV=1	1	1	1	1	0	0	0	0	1	0	0	0	0	0	0	0	1	0	0	0	0	0	0	0	1	0	0	0	0	0	3.4	3.4	3.4	47.182	447	447	0	6.2074	0	0	3.4	0	0	0
A0A1H1G3U8;M0CC68	A0A1H1G3U8;M0CC68	1;1	1;1	1;1	tr|A0A1H1G3U8|A0A1H1G3U8_9EURY ABC transporter ATP-binding protein OS=Halopelagius longus OX=1236180 GN=DWB78_17060 PE=4 SV=1;tr|M0CC68|M0CC68_9EURY Peptide ABC transporter ATPase OS=Halosimplex carlsbadense 2-9-1 OX=797114 GN=C475_21629 PE=4 SV=1	2	1	1	1	0	0	0	0	0	0	0	0	1	0	0	0	0	0	0	0	1	0	0	0	0	0	0	0	1	0	2.1	2.1	2.1	81.579	730	730;744	0	5.9169	0	0	0	0	0	0
A0A1H1G8V1	A0A1H1G8V1	1	1	1	tr|A0A1H1G8V1|A0A1H1G8V1_9EURY Polyamine aminopropyltransferase OS=Halopelagius longus OX=1236180 GN=speE PE=3 SV=1	1	1	1	1	0	0	0	0	1	0	0	0	0	0	0	0	1	0	0	0	0	0	0	0	1	0	0	0	0	0	2.2	2.2	2.2	65.9	585	585	0	6.0144	0	0	2.2	0	0	0
L9X3Q0;A0A4S3TQ71;A0A3N6MMA4;A0A3N6LV24;L0AI31;A0A1I3P8P7;A0A1H1GRK2;A0A6B0HKH9;A0A5D5AGY0;A0A202E4C1;M0LTN8;M0LUW6;A0A1I1E8R1	L9X3Q0;A0A4S3TQ71;A0A3N6MMA4;A0A3N6LV24;L0AI31;A0A1I3P8P7;A0A1H1GRK2;A0A6B0HKH9;A0A5D5AGY0;A0A202E4C1;M0LTN8;M0LUW6;A0A1I1E8R1	1;1;1;1;1;1;1;1;1;1;1;1;1	1;1;1;1;1;1;1;1;1;1;1;1;1	1;1;1;1;1;1;1;1;1;1;1;1;1	tr|L9X3Q0|L9X3Q0_9EURY ABC transporter OS=Natronococcus amylolyticus DSM 10524 OX=1227497 GN=C491_14882 PE=4 SV=1;tr|A0A4S3TQ71|A0A4S3TQ71_9EURY ABC transporter ATP-binding protein OS=Salinadaptatus halalkaliphilus OX=2419781 GN=D8Y22_11365 PE=4 SV=1;tr|A0	13	1	1	1	0	0	0	0	1	0	0	0	0	0	0	0	1	0	0	0	0	0	0	0	1	0	0	0	0	0	5	5	5	25.019	238	238;251;251;251;258;258;258;275;275;276;301;310;310	0	6.1432	0	0	5	0	0	0
M0IY11;A0A1H2QU81;Q5UXC6;M0JXW4;A0A8J7ZVD0;A0A495R994;A0A4C2EF25;A0A830FKI4;A0A421E0G3;A0A3R7GRJ6	M0IY11;A0A1H2QU81;Q5UXC6;M0JXW4;A0A8J7ZVD0;A0A495R994;A0A4C2EF25;A0A830FKI4;A0A421E0G3;A0A3R7GRJ6	1;1;1;1;1;1;1;1;1;1	1;1;1;1;1;1;1;1;1;1	1;1;1;1;1;1;1;1;1;1	tr|M0IY11|M0IY11_HALVA Putative ATPase OS=Haloarcula vallismortis ATCC 29715 OX=662477 GN=C437_19192 PE=4 SV=1;tr|A0A1H2QU81|A0A1H2QU81_HALVA Helicase HerA central domain-containing protein OS=Haloarcula vallismortis OX=28442 GN=SAMN05443574_101381 PE=4 SV	10	1	1	1	0	0	0	0	0	0	1	0	0	0	0	0	0	0	1	0	0	0	0	0	0	0	1	0	0	0	2.1	2.1	2.1	67.689	615	615;615;616;616;616;616;630;631;631;631	0	5.9851	0	0	0	0	2.1	0
A0A1H3CGV9	A0A1H3CGV9	1	1	1	tr|A0A1H3CGV9|A0A1H3CGV9_9EURY Flagellar protein FlaC OS=Halobellus clavatus OX=660517 GN=SAMN04487946_1013 PE=4 SV=1	1	1	1	1	0	0	0	0	0	1	0	0	0	0	0	0	0	1	0	0	0	0	0	0	0	1	0	0	0	0	2.6	2.6	2.6	53.664	501	501	0	5.9532	0	0	0	2.6	0	0
A0A1H3D693	A0A1H3D693	1	1	1	tr|A0A1H3D693|A0A1H3D693_9EURY Endonuclease NucS OS=Halobellus clavatus OX=660517 GN=nucS PE=3 SV=1	1	1	1	1	0	0	0	0	1	0	0	0	0	0	0	0	1	0	0	0	0	0	0	0	1	0	0	0	0	0	4.7	4.7	4.7	27.871	257	257	0	6.0452	0	0	4.7	0	0	0
A0A6B9Y3R8;A0A1H6IE90;A0A1H3DYF1	A0A6B9Y3R8;A0A1H6IE90;A0A1H3DYF1	1;1;1	1;1;1	1;1;1	tr|A0A6B9Y3R8|A0A6B9Y3R8_9EURY Deacylase OS=haloarchaeon 3A1-DGR OX=1071085 GN=GWK26_04095 PE=4 SV=1;tr|A0A1H6IE90|A0A1H6IE90_9EURY Deacylase OS=Halopenitus malekzadehii OX=1267564 GN=SAMN05192561_102246 PE=4 SV=1;tr|A0A1H3DYF1|A0A1H3DYF1_9EURY Deacylase O	3	1	1	1	0	0	0	0	1	0	0	0	0	0	0	0	1	0	0	0	0	0	0	0	1	0	0	0	0	0	2.3	2.3	2.3	37.265	341	341;341;341	0	5.9627	0	0	2.3	0	0	0
A0A1H3GZX2	A0A1H3GZX2	1	1	1	tr|A0A1H3GZX2|A0A1H3GZX2_9EURY Uncharacterized protein OS=Halopenitus persicus OX=1048396 GN=SAMN05216564_10362 PE=4 SV=1	1	1	1	1	0	0	0	0	1	0	0	0	0	0	0	0	1	0	0	0	0	0	0	0	1	0	0	0	0	0	5.4	5.4	5.4	29.813	278	278	0	6.1503	0	0	5.4	0	0	0
A0A1H3HGV8	A0A1H3HGV8	1	1	1	tr|A0A1H3HGV8|A0A1H3HGV8_9EURY Uncharacterized protein OS=Halobellus clavatus OX=660517 GN=SAMN04487946_10772 PE=4 SV=1	1	1	1	1	0	0	0	0	1	0	0	0	0	0	0	0	1	0	0	0	0	0	0	0	1	0	0	0	0	0	5.5	5.5	5.5	24.528	219	219	0	5.9944	0	0	5.5	0	0	0
A0A1H3HXD8	A0A1H3HXD8	1	1	1	tr|A0A1H3HXD8|A0A1H3HXD8_9EURY MutS domain V OS=Halobellus clavatus OX=660517 GN=SAMN04487946_108105 PE=4 SV=1	1	1	1	1	0	0	0	0	1	0	0	0	0	0	0	0	1	0	0	0	0	0	0	0	1	0	0	0	0	0	1.5	1.5	1.5	64.098	599	599	0	6.073	0	0	1.5	0	0	0
A0A7D5L9W3;A0A1H3LWT0	A0A7D5L9W3;A0A1H3LWT0	1;1	1;1	1;1	tr|A0A7D5L9W3|A0A7D5L9W3_9EURY Dihydrodipicolinate synthase family protein OS=Halobaculum salinum OX=2743089 GN=HUG12_08395 PE=4 SV=1;tr|A0A1H3LWT0|A0A1H3LWT0_9EURY 4-hydroxy-tetrahydrodipicolinate synthase OS=Halopenitus persicus OX=1048396 GN=SAMN0521656	2	1	1	1	0	0	0	0	0	0	1	0	0	0	0	0	0	0	1	0	0	0	0	0	0	0	1	0	0	0	4.5	4.5	4.5	33.309	313	313;313	0	6.1625	0	0	0	0	4.5	0
A0A1H3MW49	A0A1H3MW49	1	1	1	tr|A0A1H3MW49|A0A1H3MW49_9EURY ABC-2 type transport system ATP-binding protein OS=Halopenitus persicus OX=1048396 GN=SAMN05216564_110108 PE=4 SV=1	1	1	1	1	0	0	0	0	1	0	0	0	0	0	0	0	1	0	0	0	0	0	0	0	1	0	0	0	0	0	4.7	4.7	4.7	27.119	253	253	0	6.1285	0	0	4.7	0	0	0
A0A1H3VMX8	A0A1H3VMX8	1	1	1	tr|A0A1H3VMX8|A0A1H3VMX8_9EURY Response regulator receiver domain-containing protein OS=Haloplanus vescus OX=555874 GN=SAMN04488065_0106 PE=4 SV=1	1	1	1	1	0	0	0	0	1	0	0	0	0	0	0	0	1	0	0	0	0	0	0	0	1	0	0	0	0	0	2.5	2.5	2.5	65.964	600	600	0	6.2104	0	0	2.5	0	0	0
A0A1H5TKN3	A0A1H5TKN3	1	1	1	tr|A0A1H5TKN3|A0A1H5TKN3_9EURY 30S ribosomal protein S4 OS=Halobellus limi OX=699433 GN=rps4 PE=3 SV=1	1	1	1	1	0	0	0	0	1	0	0	0	0	0	0	0	1	0	0	0	0	0	0	0	1	0	0	0	0	0	7.4	7.4	7.4	19.786	175	175	0	6.0918	0	0	7.4	0	0	0
A0A1H6QXU2	A0A1H6QXU2	1	1	1	tr|A0A1H6QXU2|A0A1H6QXU2_9EURY V/A-type H+-transporting ATPase subunit G/H OS=Halohasta litchfieldiae OX=1073996 GN=SAMN05444271_10126 PE=4 SV=1	1	1	1	1	0	0	0	0	0	0	1	0	0	0	0	0	0	0	1	0	0	0	0	0	0	0	1	0	0	0	10.9	10.9	10.9	12.505	110	110	0	5.9481	0	0	0	0	10.9	0
A0A1H6SE97	A0A1H6SE97	1	1	1	tr|A0A1H6SE97|A0A1H6SE97_9EURY DNA topoisomerase 1 OS=Halohasta litchfieldiae OX=1073996 GN=topA PE=3 SV=1	1	1	1	1	0	0	0	0	0	1	0	0	0	0	0	0	0	1	0	0	0	0	0	0	0	1	0	0	0	0	1.8	1.8	1.8	93.721	839	839	0	6.0465	0	0	0	1.8	0	0
A0A1H6UCH0	A0A1H6UCH0	1	1	1	tr|A0A1H6UCH0|A0A1H6UCH0_9EURY DNA 3-5 helicase OS=Halohasta litchfieldiae OX=1073996 GN=SAMN05444271_11081 PE=4 SV=1	1	1	1	1	0	0	0	0	0	0	1	0	0	0	0	0	0	0	1	0	0	0	0	0	0	0	1	0	0	0	2.6	2.6	2.6	71.291	625	625	0	5.9613	0	0	0	0	2.6	0
A0A1H6UHU6	A0A1H6UHU6	1	1	1	tr|A0A1H6UHU6|A0A1H6UHU6_9EURY Methyltransferase domain-containing protein OS=Halohasta litchfieldiae OX=1073996 GN=SAMN05444271_11036 PE=4 SV=1	1	1	1	1	0	0	0	0	0	0	1	0	0	0	0	0	0	0	1	0	0	0	0	0	0	0	1	0	0	0	4.1	4.1	4.1	29.632	266	266	0	5.871	0	0	0	0	4.1	0
A0A1H6VLZ9	A0A1H6VLZ9	1	1	1	tr|A0A1H6VLZ9|A0A1H6VLZ9_9EURY Galactonate dehydratase OS=Halohasta litchfieldiae OX=1073996 GN=SAMN05444271_11849 PE=4 SV=1	1	1	1	1	0	0	0	0	1	0	0	0	0	0	0	0	1	0	0	0	0	0	0	0	1	0	0	0	0	0	3.4	3.4	3.4	42.418	383	383	0	6.0395	0	0	3.4	0	0	0
A0A1H6XT75	A0A1H6XT75	1	1	1	tr|A0A1H6XT75|A0A1H6XT75_9EURY Response regulator receiver domain-containing protein OS=Halohasta litchfieldiae OX=1073996 GN=SAMN05444271_14215 PE=4 SV=1	1	1	1	1	0	0	0	0	1	0	0	0	0	0	0	0	1	0	0	0	0	0	0	0	1	0	0	0	0	0	6.9	6.9	6.9	24.795	217	217	0	6.1455	0	0	6.9	0	0	0
A0A1H7HDS8	A0A1H7HDS8	1	1	1	tr|A0A1H7HDS8|A0A1H7HDS8_HALLR Thioredoxin OS=Haloferax larsenii OX=302484 GN=SAMN04488691_101539 PE=4 SV=1	1	1	1	1	0	0	0	0	0	0	1	0	0	0	0	0	0	0	1	0	0	0	0	0	0	0	1	0	0	0	4.5	4.5	4.5	24.518	224	224	0	5.8161	0	0	0	0	4.5	0
A0A1H7LAG7;M0GW59;M0HRS1	A0A1H7LAG7;M0GW59;M0HRS1	1;1;1	1;1;1	1;1;1	tr|A0A1H7LAG7|A0A1H7LAG7_HALLR Membrane protease YdiL, CAAX protease family OS=Haloferax larsenii OX=302484 GN=SAMN04488691_102248 PE=4 SV=1;tr|M0GW59|M0GW59_HALLR CAAX amino terminal protease family protein OS=Haloferax larsenii JCM 13917 OX=1227460 GN=C4	3	1	1	1	0	0	0	0	0	0	0	0	1	0	0	0	0	0	0	0	1	0	0	0	0	0	0	0	1	0	3.8	3.8	3.8	33.344	315	315;315;316	0	5.9026	0	0	0	0	0	0
A0A1H7QTH8	A0A1H7QTH8	1	1	1	tr|A0A1H7QTH8|A0A1H7QTH8_HALLR Uncharacterized protein OS=Haloferax larsenii OX=302484 GN=SAMN04488691_105151 PE=4 SV=1	1	1	1	1	0	0	0	0	0	0	1	0	0	0	0	0	0	0	1	0	0	0	0	0	0	0	1	0	0	0	38.2	38.2	38.2	3.8564	34	34	0	6.217	0	0	0	0	38.2	0
M0IZX4;M0HNJ3;M0HC94;A0A6A8G547;A0A643K2Z2;A0A1H7STL1	M0IZX4;M0HNJ3;M0HC94;A0A6A8G547;A0A643K2Z2;A0A1H7STL1	1;1;1;1;1;1	1;1;1;1;1;1	1;1;1;1;1;1	tr|M0IZX4|M0IZX4_9EURY Glycosyltransferase AglG OS=Haloferax denitrificans ATCC 35960 OX=662478 GN=C438_16459 PE=4 SV=1;tr|M0HNJ3|M0HNJ3_HALEO Glycosyltransferase AglG OS=Haloferax elongans ATCC BAA-1513 OX=1230453 GN=C453_10043 PE=4 SV=1;tr|M0HC94|M0HC94_	6	1	1	1	0	0	1	0	0	0	0	0	0	0	1	0	0	0	0	0	0	0	1	0	0	0	0	0	0	0	4.5	4.5	4.5	35.689	313	313;313;313;313;313;313	0	6.1029	4.5	0	0	0	0	0
A0A1H7TUX2	A0A1H7TUX2	1	1	1	tr|A0A1H7TUX2|A0A1H7TUX2_HALLR Superfamily II DNA or RNA helicase, SNF2 family OS=Haloferax larsenii OX=302484 GN=SAMN04488691_11064 PE=4 SV=1	1	1	1	1	0	0	0	0	1	0	0	0	0	0	0	0	1	0	0	0	0	0	0	0	1	0	0	0	0	0	0.8	0.8	0.8	149.2	1309	1309	0	6.1046	0	0	0.8	0	0	0
A0A1H7U3V3	A0A1H7U3V3	1	1	1	tr|A0A1H7U3V3|A0A1H7U3V3_HALLR DUF3179 domain-containing protein OS=Haloferax larsenii OX=302484 GN=SAMN04488691_11157 PE=4 SV=1	1	1	1	1	0	0	0	0	1	0	0	0	0	0	0	0	1	0	0	0	0	0	0	0	1	0	0	0	0	0	3.6	3.6	3.6	42.138	393	393	0	6.1383	0	0	3.6	0	0	0
A0A1H8FLG3	A0A1H8FLG3	1	1	1	tr|A0A1H8FLG3|A0A1H8FLG3_9EURY PQQ-like domain-containing protein OS=Halorientalis persicus OX=1367881 GN=SAMN05216388_1002318 PE=4 SV=1	1	1	1	1	0	0	0	0	1	0	0	0	0	0	0	0	1	0	0	0	0	0	0	0	1	0	0	0	0	0	6.1	6.1	6.1	25.916	228	228	0	6.1349	0	0	6.1	0	0	0
A0A1H8UUT9;A0A1H8K1R7	A0A1H8UUT9;A0A1H8K1R7	1;1	1;1	1;1	tr|A0A1H8UUT9|A0A1H8UUT9_9EURY Transposase (Fragment) OS=Halorientalis persicus OX=1367881 GN=SAMN05216388_10311 PE=4 SV=1;tr|A0A1H8K1R7|A0A1H8K1R7_9EURY Transposase (Fragment) OS=Halorientalis persicus OX=1367881 GN=SAMN05216388_10041 PE=4 SV=1	2	1	1	1	0	0	0	0	1	0	0	0	0	0	0	0	1	0	0	0	0	0	0	0	1	0	0	0	0	0	12.2	12.2	12.2	11.184	98	98;99	0	5.9563	0	0	12.2	0	0	0
A0A1H8KK30	A0A1H8KK30	1	1	1	tr|A0A1H8KK30|A0A1H8KK30_9EURY Uncharacterized protein OS=Halorientalis persicus OX=1367881 GN=SAMN05216388_100688 PE=4 SV=1	1	1	1	1	0	0	0	0	1	0	0	0	0	0	0	0	1	0	0	0	0	0	0	0	1	0	0	0	0	0	1.8	1.8	1.8	90.002	838	838	0	5.9734	0	0	1.8	0	0	0
A0A1H8LYL7	A0A1H8LYL7	1	1	1	tr|A0A1H8LYL7|A0A1H8LYL7_9EURY Demethylmenaquinone methyltransferase / 2-methoxy-6-polyprenyl-1,4-benzoquinol methylase OS=Halorientalis persicus OX=1367881 GN=SAMN05216388_100858 PE=4 SV=1	1	1	1	1	0	0	0	0	1	0	0	0	0	0	0	0	1	0	0	0	0	0	0	0	1	0	0	0	0	0	5.2	5.2	5.2	20.317	193	193	0	5.9556	0	0	5.2	0	0	0
A0A1H8PLK3	A0A1H8PLK3	1	1	1	tr|A0A1H8PLK3|A0A1H8PLK3_9EURY 2-amino-3,7-dideoxy-D-threo-hept-6-ulosonate synthase OS=Halogranum amylolyticum OX=660520 GN=aroA PE=3 SV=1	1	1	1	1	0	0	0	0	1	0	0	0	0	0	0	0	1	0	0	0	0	0	0	0	1	0	0	0	0	0	3.8	3.8	3.8	30.64	288	288	0	5.9756	0	0	3.8	0	0	0
A0A1H8SLJ5	A0A1H8SLJ5	1	1	1	tr|A0A1H8SLJ5|A0A1H8SLJ5_9EURY Uncharacterized protein OS=Halorientalis persicus OX=1367881 GN=SAMN05216388_101973 PE=4 SV=1	1	1	1	1	0	0	0	0	1	0	0	0	0	0	0	0	1	0	0	0	0	0	0	0	1	0	0	0	0	0	7.4	7.4	7.4	19.95	176	176	0	5.9864	0	0	7.4	0	0	0
A0A1H8U5P0	A0A1H8U5P0	1	1	1	tr|A0A1H8U5P0|A0A1H8U5P0_9EURY Uncharacterized protein OS=Halogranum amylolyticum OX=660520 GN=SAMN04487948_109124 PE=4 SV=1	1	1	1	1	0	0	0	0	1	0	0	0	0	0	0	0	1	0	0	0	0	0	0	0	1	0	0	0	0	0	6.7	6.7	6.7	15.354	149	149	0	6.0809	0	0	6.7	0	0	0
A0A1H8UPF0	A0A1H8UPF0	1	1	1	tr|A0A1H8UPF0|A0A1H8UPF0_9EURY Pyruvate dehydrogenase E1 component beta subunit OS=Halogranum amylolyticum OX=660520 GN=SAMN04487948_11214 PE=4 SV=1	1	1	1	1	0	0	0	0	1	0	0	0	0	0	0	0	1	0	0	0	0	0	0	0	1	0	0	0	0	0	4.4	4.4	4.4	36.536	338	338	0	6.2071	0	0	4.4	0	0	0
A0A1H8W7U4	A0A1H8W7U4	1	1	1	tr|A0A1H8W7U4|A0A1H8W7U4_9EURY Branched-chain amino acid transport system ATP-binding protein OS=Halogranum amylolyticum OX=660520 GN=SAMN04487948_12510 PE=4 SV=1	1	1	1	1	0	0	0	0	1	0	0	0	0	0	0	0	1	0	0	0	0	0	0	0	1	0	0	0	0	0	6.3	6.3	6.3	25.742	239	239	0	6.1824	0	0	6.3	0	0	0
A0A1H8ZZK0	A0A1H8ZZK0	1	1	1	tr|A0A1H8ZZK0|A0A1H8ZZK0_9EURY Nucleoside ABC transporter ATP-binding protein OS=Natrinema salaciae OX=1186196 GN=SAMN04489841_0308 PE=4 SV=1	1	1	1	1	0	0	0	0	1	0	0	0	0	0	0	0	1	0	0	0	0	0	0	0	1	0	0	0	0	0	2.6	2.6	2.6	58.847	547	547	0	6.1229	0	0	2.6	0	0	0
A0A1H9I8Y2;A0A7D5GSX6	A0A1H9I8Y2;A0A7D5GSX6	1;1	1;1	1;1	tr|A0A1H9I8Y2|A0A1H9I8Y2_9EURY ABC-2 type transport system ATP-binding protein OS=Natrinema salaciae OX=1186196 GN=SAMN04489841_2149 PE=4 SV=1;tr|A0A7D5GSX6|A0A7D5GSX6_9EURY ABC transporter ATP-binding protein OS=Natrinema halophilum OX=1699371 GN=HYG82_12	2	1	1	1	0	0	0	0	1	0	0	0	0	0	0	0	1	0	0	0	0	0	0	0	1	0	0	0	0	0	4.5	4.5	4.5	33.282	308	308;310	0	6.1017	0	0	4.5	0	0	0
A0A1H9ZQH3	A0A1H9ZQH3	1	1	1	tr|A0A1H9ZQH3|A0A1H9ZQH3_9EURY Biotin transport system ATP-binding protein OS=Haloterrigena hispanica OX=392421 GN=SAMN04488694_10248 PE=4 SV=1	1	1	1	1	0	0	0	0	1	0	0	0	0	0	0	0	1	0	0	0	0	0	0	0	1	0	0	0	0	0	5.9	5.9	5.9	25.013	237	237	0	6.1238	0	0	5.9	0	0	0
A0A1H9ZZX3	A0A1H9ZZX3	1	1	1	tr|A0A1H9ZZX3|A0A1H9ZZX3_9EURY S-layer family duplication domain-containing protein OS=Methanococcoides vulcani OX=1353158 GN=SAMN04488587_1397 PE=4 SV=1	1	1	1	1	0	0	0	0	1	0	0	0	0	0	0	0	1	0	0	0	0	0	0	0	1	0	0	0	0	0	2.3	2.3	2.3	47.971	433	433	0	5.9821	0	0	2.3	0	0	0
A0A1I0ATP3	A0A1I0ATP3	1	1	1	tr|A0A1I0ATP3|A0A1I0ATP3_9EURY Uncharacterized protein OS=Methanococcoides vulcani OX=1353158 GN=SAMN04488587_1817 PE=4 SV=1	1	1	1	1	0	0	0	0	0	0	1	0	0	0	0	0	0	0	1	0	0	0	0	0	0	0	1	0	0	0	1.3	1.3	1.3	57.769	530	530	0	5.9271	0	0	0	0	1.3	0
A0A1I0NPP6	A0A1I0NPP6	1	1	1	tr|A0A1I0NPP6|A0A1I0NPP6_9EURY DUF790 family protein OS=Halobacterium jilantaiense OX=355548 GN=SAMN04487945_1044 PE=4 SV=1	1	1	1	1	0	0	0	0	1	0	0	0	0	0	0	0	1	0	0	0	0	0	0	0	1	0	0	0	0	0	2.2	2.2	2.2	55.054	500	500	0	6.0471	0	0	2.2	0	0	0
A0A1I0PEY3	A0A1I0PEY3	1	1	1	tr|A0A1I0PEY3|A0A1I0PEY3_9EURY RNA 3-terminal phosphate cyclase OS=Halopiger salifodinae OX=1202768 GN=rtcA PE=3 SV=1	1	1	1	1	0	0	0	0	1	0	0	0	0	0	0	0	1	0	0	0	0	0	0	0	1	0	0	0	0	0	4.8	4.8	4.8	39.398	376	376	0	6.0556	0	0	4.8	0	0	0
A0A1I0PJ13	A0A1I0PJ13	1	1	1	tr|A0A1I0PJ13|A0A1I0PJ13_9EURY Uncharacterized protein OS=Halobacterium jilantaiense OX=355548 GN=SAMN04487945_1730 PE=4 SV=1	1	1	1	1	0	0	0	0	1	0	0	0	0	0	0	0	1	0	0	0	0	0	0	0	1	0	0	0	0	0	5.3	5.3	5.3	29.877	285	285	0	6.0084	0	0	5.3	0	0	0
A0A1I0QCW2	A0A1I0QCW2	1	1	1	tr|A0A1I0QCW2|A0A1I0QCW2_9EURY Helicase OS=Halopiger salifodinae OX=1202768 GN=SAMN05216285_3397 PE=4 SV=1	1	1	1	1	0	0	0	0	1	0	0	0	0	0	0	0	1	0	0	0	0	0	0	0	1	0	0	0	0	0	2.2	2.2	2.2	77.011	688	688	0	6.1168	0	0	2.2	0	0	0
M0LG09;A0A1I1FDC7	M0LG09;A0A1I1FDC7	1;1	1;1	1;1	tr|M0LG09|M0LG09_HALLS DNA gyrase subunit A OS=Halobiforma lacisalsi AJ5 OX=358396 GN=gyrA PE=3 SV=1;tr|A0A1I1FDC7|A0A1I1FDC7_HALHE DNA gyrase subunit A OS=Halobiforma haloterrestris OX=148448 GN=gyrA PE=3 SV=1	2	1	1	1	0	0	0	1	0	0	0	0	0	0	0	1	0	0	0	0	0	0	0	1	0	0	0	0	0	0	1.4	1.4	1.4	92.31	834	834;834	0	5.9703	0	1.4	0	0	0	0
M0L620;A0A1I1K514	M0L620;A0A1I1K514	1;1	1;1	1;1	tr|M0L620|M0L620_HALLS NADH/ubiquinone/plastoquinone OS=Halobiforma lacisalsi AJ5 OX=358396 GN=C445_18001 PE=4 SV=1;tr|A0A1I1K514|A0A1I1K514_HALHE Multicomponent Na+:H+ antiporter subunit D OS=Halobiforma haloterrestris OX=148448 GN=SAMN05444422_110105 PE=	2	1	1	1	0	0	0	0	1	0	0	0	0	0	0	0	1	0	0	0	0	0	0	0	1	0	0	0	0	0	2.3	2.3	2.3	58.111	566	566;566	0	6.0718	0	0	2.3	0	0	0
A0A1I2MF65	A0A1I2MF65	1	1	1	tr|A0A1I2MF65|A0A1I2MF65_9EURY Methyl-accepting chemotaxis protein OS=Halopelagius inordinatus OX=553467 GN=SAMN04488063_0639 PE=3 SV=1	1	1	1	1	0	0	0	0	1	0	0	0	0	0	0	0	1	0	0	0	0	0	0	0	1	0	0	0	0	0	2	2	2	86.007	814	814	0	5.972	0	0	2	0	0	0
A0A1I2QXU1	A0A1I2QXU1	1	1	1	tr|A0A1I2QXU1|A0A1I2QXU1_9EURY PAS domain S-box-containing protein OS=Halopelagius inordinatus OX=553467 GN=SAMN04488063_1707 PE=4 SV=1	1	1	1	1	0	0	0	0	1	0	0	0	0	0	0	0	1	0	0	0	0	0	0	0	1	0	0	0	0	0	1.2	1.2	1.2	144.32	1273	1273	0	6.1523	0	0	1.2	0	0	0
A0A1I2SAU3	A0A1I2SAU3	1	1	1	tr|A0A1I2SAU3|A0A1I2SAU3_9EURY Uncharacterized conserved protein OS=Halopelagius inordinatus OX=553467 GN=SAMN04488063_2154 PE=4 SV=1	1	1	1	1	0	0	0	0	1	0	0	0	0	0	0	0	1	0	0	0	0	0	0	0	1	0	0	0	0	0	3.2	3.2	3.2	40.06	378	378	0	6.0369	0	0	3.2	0	0	0
A0A1I2TPQ1	A0A1I2TPQ1	1	1	1	tr|A0A1I2TPQ1|A0A1I2TPQ1_9EURY DUF2383 domain-containing protein OS=Halopelagius inordinatus OX=553467 GN=SAMN04488063_2697 PE=4 SV=1	1	1	1	1	0	0	0	0	1	0	0	0	0	0	0	0	1	0	0	0	0	0	0	0	1	0	0	0	0	0	6.5	6.5	6.5	15.61	138	138	0	5.9689	0	0	6.5	0	0	0
A0A521D785;A0A1I2YZH9	A0A521D785;A0A1I2YZH9	2;2	2;2	2;2	tr|A0A521D785|A0A521D785_9EURY histidinol-phosphatase OS=Halorubrum cibi OX=413815 GN=SAMN06264867_10629 PE=3 SV=1;tr|A0A1I2YZH9|A0A1I2YZH9_9EURY histidinol-phosphatase OS=Halorubrum aquaticum OX=387340 GN=SAMN04488066_10188 PE=3 SV=1	2	2	2	2	0	0	0	1	1	0	0	0	0	0	0	1	1	0	0	0	0	0	0	1	1	0	0	0	0	0	5.1	5.1	5.1	28.693	257	257;257	0	11.914	0	5.1	4.7	0	0	0
A0A1I2ZGQ0	A0A1I2ZGQ0	1	1	1	tr|A0A1I2ZGQ0|A0A1I2ZGQ0_9EURY Uncharacterized membrane protein YdjX, TVP38/TMEM64 family, SNARE-associated domain OS=Halorubrum aquaticum OX=387340 GN=SAMN04488066_10288 PE=4 SV=1	1	1	1	1	0	0	0	0	0	0	1	0	0	0	0	0	0	0	1	0	0	0	0	0	0	0	1	0	0	0	4.1	4.1	4.1	22.034	222	222	0	5.8237	0	0	0	0	4.1	0
A0A1I3BJF3	A0A1I3BJF3	1	1	1	tr|A0A1I3BJF3|A0A1I3BJF3_9EURY Molybdopterin molybdochelatase OS=Halorubrum aquaticum OX=387340 GN=SAMN04488066_1137 PE=4 SV=1	1	1	1	1	0	0	0	0	0	0	1	0	0	0	0	0	0	0	1	0	0	0	0	0	0	0	1	0	0	0	1.5	1.5	1.5	70.388	675	675	0	5.8697	0	0	0	0	1.5	0
L0AHY0;A0A1I3JR44	L0AHY0;A0A1I3JR44	1;1	1;1	1;1	tr|L0AHY0|L0AHY0_NATGS Fibronectin type III domain-containing protein OS=Natronobacterium gregoryi (strain ATCC 43098 / DSM 3393 / CCM 3738 / CIP 104747 / IAM 13177 / JCM 8860 / NBRC 102187 / NCIMB 2189 / SP2) OX=797304 GN=Natgr_1864 PE=4 SV=1;tr|A0A1I3JR4	2	1	1	1	0	0	0	0	0	1	0	0	0	0	0	0	0	1	0	0	0	0	0	0	0	1	0	0	0	0	1.4	1.4	1.4	101.22	906	906;906	0	6.122	0	0	0	1.4	0	0
L0ABV3;A0A1I3LK63	L0ABV3;A0A1I3LK63	1;1	1;1	1;1	tr|L0ABV3|L0ABV3_NATGS Transcriptional regulator OS=Natronobacterium gregoryi (strain ATCC 43098 / DSM 3393 / CCM 3738 / CIP 104747 / IAM 13177 / JCM 8860 / NBRC 102187 / NCIMB 2189 / SP2) OX=797304 GN=Natgr_0113 PE=4 SV=1;tr|A0A1I3LK63|A0A1I3LK63_9EURY Ou	2	1	1	1	0	0	0	0	0	1	1	0	0	0	0	0	0	1	1	0	0	0	0	0	0	1	1	0	0	0	2.8	2.8	2.8	46.367	423	423;423	0	6.0321	0	0	0	2.8	2.8	0
L0ALW9;A0A1I3RMC5	L0ALW9;A0A1I3RMC5	1;1	1;1	1;1	tr|L0ALW9|L0ALW9_NATGS Phosphodiesterase OS=Natronobacterium gregoryi (strain ATCC 43098 / DSM 3393 / CCM 3738 / CIP 104747 / IAM 13177 / JCM 8860 / NBRC 102187 / NCIMB 2189 / SP2) OX=797304 GN=Natgr_3330 PE=4 SV=1;tr|A0A1I3RMC5|A0A1I3RMC5_9EURY Predicted	2	1	1	1	0	0	0	0	1	0	0	0	0	0	0	0	1	0	0	0	0	0	0	0	1	0	0	0	0	0	2	2	2	59.525	542	542;542	0	6.0892	0	0	2	0	0	0
A0A1I4GBI0	A0A1I4GBI0	1	1	1	tr|A0A1I4GBI0|A0A1I4GBI0_9EURY Biotin transport system ATP-binding protein OS=Halogranum rubrum OX=553466 GN=SAMN04487950_3120 PE=4 SV=1	1	1	1	1	0	0	0	0	1	0	0	0	0	0	0	0	1	0	0	0	0	0	0	0	1	0	0	0	0	0	5.5	5.5	5.5	27.032	255	255	0	6.1456	0	0	5.5	0	0	0
A0A1I4SYD0	A0A1I4SYD0	1	1	1	tr|A0A1I4SYD0|A0A1I4SYD0_9EURY Putative 2-deoxynucleoside 5-phosphate N-hydrolase 1 OS=Methanolobus profundi OX=487685 GN=SAMN04488696_2080 PE=3 SV=1	1	1	1	1	0	0	0	0	1	0	0	0	0	0	0	0	1	0	0	0	0	0	0	0	1	0	0	0	0	0	8.6	8.6	8.6	15.763	139	139	0	6.0028	0	0	8.6	0	0	0
A0A1I5PV32	A0A1I5PV32	1	1	1	tr|A0A1I5PV32|A0A1I5PV32_9EURY Type IV pilin OS=Halolamina pelagica OX=699431 GN=SAMN05216277_103115 PE=4 SV=1	1	1	1	1	0	0	0	1	0	0	0	0	0	0	0	1	0	0	0	0	0	0	0	1	0	0	0	0	0	0	4.6	4.6	4.6	25.004	240	240	0	6.015	0	4.6	0	0	0	0
A0A4U7EGS1;A0A4U7D5V2;A0A1I6FQU2	A0A4U7EGS1;A0A4U7D5V2;A0A1I6FQU2	1;1;1	1;1;1	1;1;1	tr|A0A4U7EGS1|A0A4U7EGS1_9EURY Uncharacterized protein OS=Halorubrum sp. SP9 OX=1537267 GN=EXE45_04565 PE=4 SV=1;tr|A0A4U7D5V2|A0A4U7D5V2_9EURY Uncharacterized protein OS=Halorubrum sp. SP3 OX=1537265 GN=EXE42_13645 PE=4 SV=1;tr|A0A1I6FQU2|A0A1I6FQU2_HALSD	3	1	1	1	0	0	0	0	1	0	0	0	0	0	0	0	1	0	0	0	0	0	0	0	1	0	0	0	0	0	4.5	4.5	4.5	19.659	200	200;200;200	0	5.9949	0	0	4.5	0	0	0
A0A1I6G1D7	A0A1I6G1D7	1	1	1	tr|A0A1I6G1D7|A0A1I6G1D7_9EURY Arabinogalactan oligomer / maltooligosaccharide transport system substrate-binding protein OS=Halogeometricum limi OX=555875 GN=SAMN04488124_0707 PE=4 SV=1	1	1	1	1	0	0	0	0	0	0	1	0	0	0	0	0	0	0	1	0	0	0	0	0	0	0	1	0	0	0	3	3	3	46.218	432	432	0	5.8301	0	0	0	0	3	0
M0EHS3;A0A7D4C479;A0A4U7DQY0;M0DX16;A0A8T8LKJ2;A0A4V6YCA3;A0A4U7EHW9;A0A4U7DE76;A0A498FLB3;A0A1I6GS80	M0EHS3;A0A7D4C479;A0A4U7DQY0;M0DX16;A0A8T8LKJ2;A0A4V6YCA3;A0A4U7EHW9;A0A4U7DE76;A0A498FLB3;A0A1I6GS80	1;1;1;1;1;1;1;1;1;1	1;1;1;1;1;1;1;1;1;1	1;1;1;1;1;1;1;1;1;1	tr|M0EHS3|M0EHS3_9EURY SSD domain-containing protein OS=Halorubrum coriense DSM 10284 OX=1227466 GN=C464_08895 PE=4 SV=1;tr|A0A7D4C479|A0A7D4C479_9EURY MMPL family transporter OS=Halorubrum salinarum OX=2739057 GN=HPS36_01050 PE=4 SV=1;tr|A0A4U7DQY0|A0A4U7	10	1	1	1	0	0	0	0	1	0	0	0	0	0	0	0	1	0	0	0	0	0	0	0	1	0	0	0	0	0	1.7	1.7	1.7	85.807	805	805;830;830;832;832;832;832;832;832;832	0	6.0574	0	0	1.7	0	0	0
A0A256K3K8;A0A7D3YQ08;A0A1I6H1L1;A0A256KXI3;A0A4U7EDG5;A0A4U7DC30	A0A256K3K8;A0A7D3YQ08;A0A1I6H1L1;A0A256KXI3;A0A4U7EDG5;A0A4U7DC30	1;1;1;1;1;1	1;1;1;1;1;1	1;1;1;1;1;1	tr|A0A256K3K8|A0A256K3K8_9EURY Solute-binding protein family 5 domain-containing protein (Fragment) OS=Halorubrum sp. E3 OX=1483400 GN=DJ71_18935 PE=4 SV=1;tr|A0A7D3YQ08|A0A7D3YQ08_9EURY ABC transporter substrate-binding protein OS=Halorubrum salinarum OX=	6	1	1	1	0	0	0	0	1	0	0	0	0	0	0	0	1	0	0	0	0	0	0	0	1	0	0	0	0	0	3.9	3.9	3.9	37.741	357	357;525;561;586;600;600	0	6.1429	0	0	3.9	0	0	0
A0A1I6I666	A0A1I6I666	1	1	1	tr|A0A1I6I666|A0A1I6I666_9EURY Ribonuclease HII OS=Halogeometricum rufum OX=553469 GN=rnhB PE=3 SV=1	1	1	1	1	0	0	0	0	1	0	0	0	0	0	0	0	1	0	0	0	0	0	0	0	1	0	0	0	0	0	4.9	4.9	4.9	23.346	224	224	0	6.1135	0	0	4.9	0	0	0
A0A6G2G1E8;A0A1I6I7X5	A0A6G2G1E8;A0A1I6I7X5	1;1	1;1	1;1	tr|A0A6G2G1E8|A0A6G2G1E8_9EURY Lipoprotein OS=Halogeometricum sp. CBA1124 OX=2668071 GN=GJ632_16705 PE=4 SV=1;tr|A0A1I6I7X5|A0A1I6I7X5_9EURY Lipoprotein OS=Halogeometricum rufum OX=553469 GN=SAMN04487947_3027 PE=4 SV=1	2	1	1	1	0	0	0	0	1	0	0	0	0	0	0	0	1	0	0	0	0	0	0	0	1	0	0	0	0	0	7.2	7.2	7.2	19.687	181	181;181	0	6.0094	0	0	7.2	0	0	0
A0A6G2G1E1;A0A1I6J2Q7	A0A6G2G1E1;A0A1I6J2Q7	1;1	1;1	1;1	tr|A0A6G2G1E1|A0A6G2G1E1_9EURY Antitoxin OS=Halogeometricum sp. CBA1124 OX=2668071 GN=GJ632_17560 PE=4 SV=1;tr|A0A1I6J2Q7|A0A1I6J2Q7_9EURY Uncharacterized ACR, COG1753 OS=Halogeometricum rufum OX=553469 GN=SAMN04487947_3968 PE=4 SV=1	2	1	1	1	0	0	0	0	0	0	1	0	0	0	0	0	0	0	1	0	0	0	0	0	0	0	1	0	0	0	14.8	14.8	14.8	9.4343	81	81;81	0	6.0897	0	0	0	0	14.8	0
A0A1I6KR95	A0A1I6KR95	1	1	1	tr|A0A1I6KR95|A0A1I6KR95_9EURY Zinc transport system ATP-binding protein OS=Halomicrobium zhouii OX=767519 GN=SAMN05216559_1368 PE=4 SV=1	1	1	1	1	0	0	0	0	1	0	0	0	0	0	0	0	1	0	0	0	0	0	0	0	1	0	0	0	0	0	5.2	5.2	5.2	28.473	269	269	0	6.0422	0	0	5.2	0	0	0
A0A1I6L0L4	A0A1I6L0L4	1	1	1	tr|A0A1I6L0L4|A0A1I6L0L4_9EURY PQQ-like domain-containing protein OS=Halomicrobium zhouii OX=767519 GN=SAMN05216559_1753 PE=4 SV=1	1	1	1	1	0	0	0	0	1	0	0	0	0	0	0	0	1	0	0	0	0	0	0	0	1	0	0	0	0	0	3.5	3.5	3.5	42.926	402	402	0	6.1386	0	0	3.5	0	0	0
A0A1I6L4V6;A0A8J7Y579;A0A6G8T4C7;A0A830GP63	A0A1I6L4V6;A0A8J7Y579;A0A6G8T4C7;A0A830GP63	1;1;1;1	1;1;1;1	1;1;1;1	tr|A0A1I6L4V6|A0A1I6L4V6_9EURY Flagellar protein FlaE OS=Halomicrobium zhouii OX=767519 GN=SAMN05216559_2039 PE=4 SV=1;tr|A0A8J7Y579|A0A8J7Y579_9EURY Flagella E OS=Halomicroarcula limicola OX=1429915 GN=KTS45_08690 PE=4 SV=1;tr|A0A6G8T4C7|A0A6G8T4C7_9EURY	4	1	1	1	0	0	0	0	1	0	0	0	0	0	0	0	1	0	0	0	0	0	0	0	1	0	0	0	0	0	2.2	2.2	2.2	52.642	504	504;536;538;541	0	5.9764	0	0	2.2	0	0	0
A0A1I6LDL3	A0A1I6LDL3	1	1	1	tr|A0A1I6LDL3|A0A1I6LDL3_9EURY Putative DNA helicase Rad25 OS=Halomicrobium zhouii OX=767519 GN=rad25 PE=3 SV=1	1	1	1	1	0	0	0	0	1	0	0	0	0	0	0	0	1	0	0	0	0	0	0	0	1	0	0	0	0	0	1.6	1.6	1.6	70.283	626	626	0	5.9952	0	0	1.6	0	0	0
A0A1I6TPD3	A0A1I6TPD3	1	1	1	tr|A0A1I6TPD3|A0A1I6TPD3_9EURY Xanthine dehydrogenase accessory factor OS=Halostagnicola kamekurae OX=619731 GN=SAMN04488556_3283 PE=4 SV=1	1	1	1	1	0	0	1	0	0	1	0	0	0	0	1	0	0	1	0	0	0	0	1	0	0	1	0	0	0	0	2.9	2.9	2.9	40.821	381	381	0	5.9999	2.9	0	0	2.9	0	0
A0A1I6U5Z5	A0A1I6U5Z5	1	1	1	tr|A0A1I6U5Z5|A0A1I6U5Z5_9EURY Cytochrome P450 OS=Halostagnicola kamekurae OX=619731 GN=SAMN04488556_3587 PE=4 SV=1	1	1	1	1	0	0	0	0	1	0	0	0	0	0	0	0	1	0	0	0	0	0	0	0	1	0	0	0	0	0	2.7	2.7	2.7	50.643	448	448	0	6.1193	0	0	2.7	0	0	0
L9Z4F2;A0A897NLQ0;A0A830G7S6;A0A7D5DZF5;A0A5N5UAH3;A0A498EGN1;A0A498E157;A0A3R7MDR1;A0A371KM64;A0A1J1AC06	L9Z4F2;A0A897NLQ0;A0A830G7S6;A0A7D5DZF5;A0A5N5UAH3;A0A498EGN1;A0A498E157;A0A3R7MDR1;A0A371KM64;A0A1J1AC06	1;1;1;1;1;1;1;1;1;1	1;1;1;1;1;1;1;1;1;1	1;1;1;1;1;1;1;1;1;1	tr|L9Z4F2|L9Z4F2_9EURY XerC/D-like integrase OS=Natrinema gari JCM 14663 OX=1230459 GN=C486_10100 PE=4 SV=1;tr|A0A897NLQ0|A0A897NLQ0_9EURY XerD/XerC family integrase OS=Halapricum desulfuricans OX=2841257 GN=xerC7 PE=4 SV=1;tr|A0A830G7S6|A0A830G7S6_9EURY R	10	1	1	1	0	0	0	0	1	0	0	0	0	0	0	0	1	0	0	0	0	0	0	0	1	0	0	0	0	0	4.8	4.8	4.8	36.308	310	310;310;310;310;310;310;310;310;310;315	0	6.1848	0	0	4.8	0	0	0
A0A1J4LRD0	A0A1J4LRD0	1	1	1	tr|A0A1J4LRD0|A0A1J4LRD0_9EURY Bacteriocin biosynthesis protein SagD OS=Natrialba sp. SSL1 OX=1869245 GN=BBD46_17535 PE=4 SV=1	1	1	1	1	0	0	0	0	1	0	0	0	0	0	0	0	1	0	0	0	0	0	0	0	1	0	0	0	0	0	2.3	2.3	2.3	63.176	606	606	0	6.1473	0	0	2.3	0	0	0
A0A1J4LRN1	A0A1J4LRN1	1	1	1	tr|A0A1J4LRN1|A0A1J4LRN1_9EURY DUF3592 domain-containing protein OS=Natrialba sp. SSL1 OX=1869245 GN=BBD46_17930 PE=4 SV=1	1	1	1	1	0	0	0	0	0	0	1	0	0	0	0	0	0	0	1	0	0	0	0	0	0	0	1	0	0	0	5.4	5.4	5.4	25.857	239	239	0	5.9277	0	0	0	0	5.4	0
M0AIR7;L9ZTR3;M0B9L4;D3SW55;L9ZV71;A0A1J4LTG2	M0AIR7;L9ZTR3;M0B9L4;D3SW55;L9ZV71;A0A1J4LTG2	1;1;1;1;1;1	1;1;1;1;1;1	1;1;1;1;1;1	tr|M0AIR7|M0AIR7_NATA1 Response regulator receiver modulated GAF sensor protein OS=Natrialba asiatica (strain ATCC 700177 / DSM 12278 / JCM 9576 / FERM P-10747 / NBRC 102637 / 172P1) OX=29540 GN=C481_17407 PE=4 SV=1;tr|L9ZTR3|L9ZTR3_9EURY Response regulato	6	1	1	1	0	0	0	0	1	0	0	0	0	0	0	0	1	0	0	0	0	0	0	0	1	0	0	0	0	0	1.6	1.6	1.6	77.737	704	704;704;712;712;722;735	0	5.9561	0	0	1.6	0	0	0
L9ZWG2;A0A1J4LZ41	L9ZWG2;A0A1J4LZ41	1;1	1;1	1;1	tr|L9ZWG2|L9ZWG2_9EURY TrmB family transcriptional regulator OS=Natrialba hulunbeirensis JCM 10989 OX=1227493 GN=C483_12878 PE=4 SV=1;tr|A0A1J4LZ41|A0A1J4LZ41_9EURY Transcriptional regulator OS=Natrialba sp. SSL1 OX=1869245 GN=BBD46_12770 PE=4 SV=1	2	1	1	1	0	0	0	0	1	0	0	0	0	0	0	0	1	0	0	0	0	0	0	0	1	0	0	0	0	0	4.9	4.9	4.9	29.704	267	267;267	0	6.1255	0	0	4.9	0	0	0
A0A1J4M2I5	A0A1J4M2I5	1	1	1	tr|A0A1J4M2I5|A0A1J4M2I5_9EURY PadR family transcriptional regulator OS=Natrialba sp. SSL1 OX=1869245 GN=BBD46_06345 PE=4 SV=1	1	1	1	1	0	0	0	0	1	0	0	0	0	0	0	0	1	0	0	0	0	0	0	0	1	0	0	0	0	0	9.5	9.5	9.5	11.386	95	95	0	5.9637	0	0	9.5	0	0	0
A0A8T6LU30;A0A2H9R4U0;A0A2H9PIL9;A0A2H9NSC9;A0A2H9NF70;A0A2H9MZK3;A0A2H9MF49;A0A1J4RMP5	A0A8T6LU30;A0A2H9R4U0;A0A2H9PIL9;A0A2H9NSC9;A0A2H9NF70;A0A2H9MZK3;A0A2H9MF49;A0A1J4RMP5	1;1;1;1;1;1;1;1	1;1;1;1;1;1;1;1	1;1;1;1;1;1;1;1	tr|A0A8T6LU30|A0A8T6LU30_9ARCH NUDIX hydrolase OS=Candidatus Aenigmarchaeota archaeon OX=2093792 GN=GW914_01715 PE=4 SV=1;tr|A0A2H9R4U0|A0A2H9R4U0_9ARCH Nudix hydrolase domain-containing protein OS=Candidatus Aenigmarchaeota archaeon CG_4_9_14_3_um_filter_	8	1	1	1	0	0	0	0	1	0	0	0	0	0	0	0	1	0	0	0	0	0	0	0	1	0	0	0	0	0	9.5	9.5	9.5	14.503	126	126;126;126;126;126;126;126;126	0	6.1166	0	0	9.5	0	0	0
A0A7J4S126;A0A1J4UD71	A0A7J4S126;A0A1J4UD71	1;1	1;1	1;1	tr|A0A7J4S126|A0A7J4S126_9ARCH Sulfite exporter TauE/SafE family protein OS=Candidatus Micrarchaeota archaeon OX=2250274 GN=HA318_04175 PE=4 SV=1;tr|A0A1J4UD71|A0A1J4UD71_9ARCH Urease accessory protein UreH-like transmembrane domain-containing protein OS=C	2	1	1	1	0	0	1	0	0	0	0	0	0	0	1	0	0	0	0	0	0	0	1	0	0	0	0	0	0	0	6	6	6	24.148	232	232;232	0	6.1222	6	0	0	0	0	0
A0A2G9MWJ4;A0A1J4UDS2	A0A2G9MWJ4;A0A1J4UDS2	1;1	1;1	1;1	tr|A0A2G9MWJ4|A0A2G9MWJ4_9ARCH Endonuclease III OS=Candidatus Micrarchaeota archaeon CG11_big_fil_rev_8_21_14_0_20_47_5 OX=1974421 GN=COV61_03830 PE=4 SV=1;tr|A0A1J4UDS2|A0A1J4UDS2_MICX1 HhH-GPD domain-containing protein OS=Micrarchaeota archaeon (strain C	2	1	1	1	0	0	0	0	1	0	0	0	0	0	0	0	1	0	0	0	0	0	0	0	1	0	0	0	0	0	4.5	4.5	4.5	23.003	199	199;199	0	5.9868	0	0	4.5	0	0	0
A0A1J4UGW4	A0A1J4UGW4	1	1	1	tr|A0A1J4UGW4|A0A1J4UGW4_MICX1 GHMP kinase N-terminal domain-containing protein OS=Micrarchaeota archaeon (strain CG1_02_47_40) OX=1805247 GN=AUJ17_00400 PE=4 SV=1	1	1	1	1	0	0	0	0	1	0	0	0	0	0	0	0	1	0	0	0	0	0	0	0	1	0	0	0	0	0	5.7	5.7	5.7	29.18	279	279	0	6.0445	0	0	5.7	0	0	0
A0A2H9LXJ1;A0A842WRT9;A0A7J3YSL5;A0A8T4WL04;A0A7C4LK62;A0A7J4BB12;A0A5C9E2V5;A0A7C5SWM0;A0A7J3QAQ8;A0A662S6I0;A0A2R7Y688;A0A7C5TA92;A0A7C5Y3U5;A0A7C4HQQ8;A0A7C5SJU7;A0A7J2JS53;A0A842QGU1;A0A6B2C479;A0A7C2G1I0;A0A7J3END3;A0A497J639;A0A662UM56;A0A7J3XCG2;A0A7J3D578;A0A2H9QC86;A0A7J2HWP9;A0A662SJL1;A0A7J3XEZ5;A0A7J3HC89;A0A662S2T0;A0A1J4ULC6;A0A2H9L522;A0A7J4SU18;A0A7C3LRZ9;E3GYC6;A0A7J2LXJ5;A0A369S…	A0A2H9LXJ1;A0A842WRT9;A0A7J3YSL5;A0A8T4WL04;A0A7C4LK62;A0A7J4BB12;A0A5C9E2V5;A0A7C5SWM0;A0A7J3QAQ8;A0A662S6I0;A0A2R7Y688;A0A7C5TA92;A0A7C5Y3U5;A0A7C4HQQ8;A0A7C5SJU7;A0A7J2JS53;A0A842QGU1;A0A6B2C479;A0A7C2G1I0;A0A7J3END3;A0A497J639;A0A662UM56;A0A7J3XCG2;A0A7J3D578;A0A2H9QC86;A0A7J2HWP9;A0A662SJL1;A0A7J3XEZ5;A0A7J3HC89;A0A662S2T0;A0A1J4ULC6;A0A2H9L522;A0A7J4SU18;A0A7C3LRZ9;E3GYC6;A0A7J2LXJ5;A0A369S…	1;1;1;1;1;1;1;1;1;1;1;1;1;1;1;1;1;1;1;1;1;1;1;1;1;1;1;1;1;1;1;1;1;1;1;1;1;1;1;1;1	1;1;1;1;1;1;1;1;1;1;1;1;1;1;1;1;1;1;1;1;1;1;1;1;1;1;1;1;1;1;1;1;1;1;1;1;1;1;1;1;1	1;1;1;1;1;1;1;1;1;1;1;1;1;1;1;1;1;1;1;1;1;1;1;1;1;1;1;1;1;1;1;1;1;1;1;1;1;1;1;1;1	tr|A0A2H9LXJ1|A0A2H9LXJ1_9ARCH Glu-tRNA(Gln) amidotransferase GatDE subunit E (Fragment) OS=Candidatus Micrarchaeota archaeon CG06_land_8_20_14_3_00_50_6 OX=1974412 GN=COS70_03530 PE=4 SV=1;tr|A0A842WRT9|A0A842WRT9_9ARCH Glutamyl-tRNA(Gln) amidotransferase	41	1	1	1	0	0	0	0	1	0	0	0	0	0	0	0	1	0	0	0	0	0	0	0	1	0	0	0	0	0	5.6	5.6	5.6	21.48	195	195;636;637;637;637;637;638;638;638;639;639;640;640;641;641;642;643;644;648;637;635;343;634;346;392;392;454;502;506;519;593;593;593;602;621;627;631;631;631;632;648	0	6.1774	0	0	5.6	0	0	0
A0A1J4UML3	A0A1J4UML3	1	1	1	tr|A0A1J4UML3|A0A1J4UML3_9ARCH Histidine-specific methyltransferase SAM-dependent domain-containing protein OS=Candidatus Micrarchaeota archaeon CG1_02_55_22 OX=1805250 GN=AUJ14_05115 PE=4 SV=1	1	1	1	1	0	0	0	0	1	0	0	0	0	0	0	0	1	0	0	0	0	0	0	0	1	0	0	0	0	0	2.7	2.7	2.7	41.504	371	371	0	6.0204	0	0	2.7	0	0	0
A0A2H9QM48;A0A2H9Q054;A0A2G9NNI6;A0A1J4VVF4	A0A2H9QM48;A0A2H9Q054;A0A2G9NNI6;A0A1J4VVF4	1;1;1;1	1;1;1;1	1;1;1;1	tr|A0A2H9QM48|A0A2H9QM48_9ARCH Replication factor C small subunit OS=Candidatus Pacearchaeota archaeon CG_4_9_14_3_um_filter_31_7 OX=1974433 GN=CO154_01965 PE=3 SV=1;tr|A0A2H9Q054|A0A2H9Q054_9ARCH Replication factor C small subunit OS=Candidatus Pacearchae	4	1	1	1	0	0	0	0	0	0	1	0	0	0	0	0	0	0	1	0	0	0	0	0	0	0	1	0	0	0	4.3	4.3	4.3	36.86	326	326;326;326;326	0	5.7992	0	0	0	0	4.3	0
A0A1J4VVF6;A0A2H9QNC3;A0A2H9PYP4;A0A2G9NNV5	A0A1J4VVF6;A0A2H9QNC3;A0A2H9PYP4;A0A2G9NNV5	1;1;1;1	1;1;1;1	1;1;1;1	tr|A0A1J4VVF6|A0A1J4VVF6_9ARCH Copper-translocating P-type ATPase OS=Candidatus Pacearchaeota archaeon CG1_02_31_27 OX=1805294 GN=AUJ10_03090 PE=4 SV=1;tr|A0A2H9QNC3|A0A2H9QNC3_9ARCH Copper-translocating P-type ATPase OS=Candidatus Pacearchaeota archaeon C	4	1	1	1	0	0	0	0	1	0	0	0	0	0	0	0	1	0	0	0	0	0	0	0	1	0	0	0	0	0	1.7	1.7	1.7	65.674	596	596;631;631;631	0	6.0134	0	0	1.7	0	0	0
A0A2H9PR31;A0A2H9LTT6;A0A1J4XRH6	A0A2H9PR31;A0A2H9LTT6;A0A1J4XRH6	1;1;1	1;1;1	1;1;1	tr|A0A2H9PR31|A0A2H9PR31_9ARCH HNH endonuclease OS=Candidatus Woesearchaeota archaeon CG_4_10_14_0_2_um_filter_33_10 OX=1974448 GN=COY26_05120 PE=4 SV=1;tr|A0A2H9LTT6|A0A2H9LTT6_9ARCH HNH endonuclease OS=Candidatus Woesearchaeota archaeon CG06_land_8_20_14	3	1	1	1	0	0	0	0	1	0	0	0	0	0	0	0	1	0	0	0	0	0	0	0	1	0	0	0	0	0	3	3	3	41.494	365	365;365;365	0	6.0079	0	0	3	0	0	0
A0A2G9PNH7;A0A7J4R9U4;A0A1J4XTV7	A0A2G9PNH7;A0A7J4R9U4;A0A1J4XTV7	1;1;1	1;1;1	1;1;1	tr|A0A2G9PNH7|A0A2G9PNH7_9ARCH THUMP domain-containing protein OS=Candidatus Woesearchaeota archaeon CG08_land_8_20_14_0_20_47_9 OX=1974455 GN=COT48_00220 PE=4 SV=1;tr|A0A7J4R9U4|A0A7J4R9U4_9ARCH THUMP domain-containing protein OS=Candidatus Woesearchaeota	3	1	1	1	0	0	0	0	1	0	0	0	0	0	0	0	1	0	0	0	0	0	0	0	1	0	0	0	0	0	5.1	5.1	5.1	17.734	158	158;180;180	0	5.9981	0	0	5.1	0	0	0
A0A2H9PK28;A0A2G9LQ15;A0A1J4XZ70	A0A2H9PK28;A0A2G9LQ15;A0A1J4XZ70	1;1;1	1;1;1	1;1;1	tr|A0A2H9PK28|A0A2H9PK28_9ARCH Methyltransferase domain-containing protein OS=Candidatus Woesearchaeota archaeon CG_4_10_14_0_2_um_filter_57_5 OX=1974450 GN=COY28_06330 PE=4 SV=1;tr|A0A2G9LQ15|A0A2G9LQ15_9ARCH Methyltransferase domain-containing protein OS	3	1	1	1	0	0	0	1	0	0	0	0	0	0	0	1	0	0	0	0	0	0	0	1	0	0	0	0	0	0	2.7	2.7	2.7	45.402	405	405;405;405	0	5.975	0	2.7	0	0	0	0
A0A1J4Z1V2	A0A1J4Z1V2	1	1	1	tr|A0A1J4Z1V2|A0A1J4Z1V2_9ARCH Ig-like domain-containing protein OS=Candidatus Pacearchaeota archaeon CG1_02_32_132 OX=1805295 GN=AUJ84_03280 PE=4 SV=1	1	1	1	1	0	0	0	0	1	0	0	0	0	0	0	0	1	0	0	0	0	0	0	0	1	0	0	0	0	0	1.2	1.2	1.2	78.856	722	722	0	5.9633	0	0	1.2	0	0	0
A0A849QTQ3;A0A8J7YVJ5;A0A2H9PDJ5;A0A2G9LL04;A0A1J5J728;A0A2K5ATG7	A0A849QTQ3;A0A8J7YVJ5;A0A2H9PDJ5;A0A2G9LL04;A0A1J5J728;A0A2K5ATG7	1;1;1;1;1;1	1;1;1;1;1;1	1;1;1;1;1;1	tr|A0A849QTQ3|A0A849QTQ3_9EURY CRISPR-associated endonuclease Cas1 OS=Methanosarcinaceae archaeon OX=1945595 GN=cas1 PE=4 SV=1;tr|A0A8J7YVJ5|A0A8J7YVJ5_9ARCH CRISPR-associated endonuclease Cas1 OS=Candidatus Altiarchaeum hamiconexum OX=1803513 GN=cas1b PE=	6	1	1	1	0	0	0	0	1	0	0	0	0	0	0	0	1	0	0	0	0	0	0	0	1	0	0	0	0	0	6.2	6.2	6.2	25.276	211	211;324;324;324;324;339	0	5.9731	0	0	6.2	0	0	0
A0A8J7YX87;A0A2H9RH86;A0A2H9PFL7;A0A1J5J7P3	A0A8J7YX87;A0A2H9RH86;A0A2H9PFL7;A0A1J5J7P3	1;1;1;1	1;1;1;1	1;1;1;1	tr|A0A8J7YX87|A0A8J7YX87_9ARCH 5-methyltetrahydropteroyltriglutamate--homocysteine methyltransferase OS=Candidatus Altiarchaeum hamiconexum OX=1803513 GN=GW779_02090 PE=4 SV=1;tr|A0A2H9RH86|A0A2H9RH86_9ARCH 5-methyltetrahydropteroyltriglutamate--homocystei	4	1	1	1	0	0	0	0	1	0	0	0	0	0	0	0	1	0	0	0	0	0	0	0	1	0	0	0	0	0	3.5	3.5	3.5	39.276	346	346;346;346;346	0	6.0047	0	0	3.5	0	0	0
A0A8J7YTC1;A0A2H9M367;A0A2H9RGJ1;A0A1J5J9R3	A0A8J7YTC1;A0A2H9M367;A0A2H9RGJ1;A0A1J5J9R3	1;1;1;1	1;1;1;1	1;1;1;1	tr|A0A8J7YTC1|A0A8J7YTC1_9ARCH Protein kinase (Fragment) OS=Candidatus Altiarchaeum hamiconexum OX=1803513 GN=GW910_06905 PE=4 SV=1;tr|A0A2H9M367|A0A2H9M367_9ARCH Protein kinase domain-containing protein (Fragment) OS=Candidatus Altiarchaeum sp. CG03_land_	4	1	1	1	0	0	0	0	1	0	0	0	0	0	0	0	1	0	0	0	0	0	0	0	1	0	0	0	0	0	3.2	3.2	3.2	42.778	376	376;412;679;718	0	5.9867	0	0	3.2	0	0	0
A0A1J5JA57;A0A8J7YSV5;A0A2H9RIP9;A0A2H9PDN7;A0A2H9M760;A0A2G9LJX6	A0A1J5JA57;A0A8J7YSV5;A0A2H9RIP9;A0A2H9PDN7;A0A2H9M760;A0A2G9LJX6	1;1;1;1;1;1	1;1;1;1;1;1	1;1;1;1;1;1	tr|A0A1J5JA57|A0A1J5JA57_9ARCH Primase X domain-containing protein OS=Candidatus Altiarchaeum sp. CG2_30_32_3053 OX=1803514 GN=AUK59_00980 PE=4 SV=1;tr|A0A8J7YSV5|A0A8J7YSV5_9ARCH Primase X domain-containing protein OS=Candidatus Altiarchaeum hamiconexum O	6	1	1	1	0	0	0	0	1	0	0	0	0	0	0	0	1	0	0	0	0	0	0	0	1	0	0	0	0	0	3.3	3.3	3.3	38.727	330	330;331;331;331;331;331	0	6.143	0	0	3.3	0	0	0
A0A8J8CJ84;A0A8J7YUT9;A0A2H9M3K6;A0A2G9LNU8;A0A1J5JBD8	A0A8J8CJ84;A0A8J7YUT9;A0A2H9M3K6;A0A2G9LNU8;A0A1J5JBD8	1;1;1;1;1	1;1;1;1;1	1;1;1;1;1	tr|A0A8J8CJ84|A0A8J8CJ84_9ARCH SufD family Fe-S cluster assembly protein OS=Candidatus Altiarchaeum hamiconexum OX=1803513 GN=GW779_04900 PE=4 SV=1;tr|A0A8J7YUT9|A0A8J7YUT9_9ARCH SufD family Fe-S cluster assembly protein OS=Candidatus Altiarchaeum hamicone	5	1	1	1	0	0	0	0	1	0	0	0	0	0	0	0	1	0	0	0	0	0	0	0	1	0	0	0	0	0	2.7	2.7	2.7	44.127	406	406;406;406;406;406	0	5.992	0	0	2.7	0	0	0
A0A8J7YVM4;A0A1J5JR27;A0A2H9PFC0;A0A2H9NCK0;A0A2H9M6S9	A0A8J7YVM4;A0A1J5JR27;A0A2H9PFC0;A0A2H9NCK0;A0A2H9M6S9	1;1;1;1;1	1;1;1;1;1	1;1;1;1;1	tr|A0A8J7YVM4|A0A8J7YVM4_9ARCH Alanine--glyoxylate aminotransferase family protein OS=Candidatus Altiarchaeum hamiconexum OX=1803513 GN=GW779_00280 PE=4 SV=1;tr|A0A1J5JR27|A0A1J5JR27_9ARCH Rhodanese domain-containing protein OS=Candidatus Altiarchaeum sp.	5	1	1	1	0	0	0	0	1	0	0	0	0	0	0	0	1	0	0	0	0	0	0	0	1	0	0	0	0	0	3	3	3	41.755	370	370;370;372;372;372	0	6.0291	0	0	3	0	0	0
A0A1J5T886;A0A1J5TMU7	A0A1J5T886;A0A1J5TMU7	1;1	1;1	1;1	tr|A0A1J5T886|A0A1J5T886_9ARCH Riboflavin kinase OS=Marine Group III euryarchaeote CG-Epi1 OX=1888995 GN=BD935_02825 PE=3 SV=1;tr|A0A1J5TMU7|A0A1J5TMU7_9ARCH Riboflavin kinase OS=Marine Group III euryarchaeote CG-Epi5 OX=1888999 GN=BEU02_01630 PE=3 SV=1	2	1	1	1	0	0	0	0	1	0	0	0	0	0	0	0	1	0	0	0	0	0	0	0	1	0	0	0	0	0	6.2	6.2	6.2	25.631	227	227;228	0	6.0456	0	0	6.2	0	0	0
A0A1J5TH24	A0A1J5TH24	1	1	1	tr|A0A1J5TH24|A0A1J5TH24_9ARCH Phospholipid/glycerol acyltransferase domain-containing protein OS=Marine Group III euryarchaeote CG-Bathy1 OX=1889001 GN=BEU04_00070 PE=4 SV=1	1	1	1	1	0	0	0	1	0	0	0	0	0	0	0	1	0	0	0	0	0	0	0	1	0	0	0	0	0	0	5	5	5	27.181	239	239	0	6.0037	0	5	0	0	0	0
A0A1J5TI48	A0A1J5TI48	1	1	1	tr|A0A1J5TI48|A0A1J5TI48_9ARCH Mur ligase central domain-containing protein OS=Marine Group III euryarchaeote CG-Epi4 OX=1888998 GN=BEU01_01385 PE=4 SV=1	1	1	1	1	0	0	0	0	0	0	1	0	0	0	0	0	0	0	1	0	0	0	0	0	0	0	1	0	0	0	3.2	3.2	3.2	42.592	372	372	0	6.0942	0	0	0	0	3.2	0
A0A1J5TJ11	A0A1J5TJ11	1	1	1	tr|A0A1J5TJ11|A0A1J5TJ11_9ARCH Serine dehydratase OS=Marine Group III euryarchaeote CG-Epi1 OX=1888995 GN=BD935_04070 PE=4 SV=1	1	1	1	1	0	0	0	0	1	0	0	0	0	0	0	0	1	0	0	0	0	0	0	0	1	0	0	0	0	0	4.7	4.7	4.7	34.52	318	318	0	5.9779	0	0	4.7	0	0	0
A0A1J5UFC9	A0A1J5UFC9	1	1	1	tr|A0A1J5UFC9|A0A1J5UFC9_9ARCH Asparagine synthetase domain-containing protein OS=Marine Group III euryarchaeote CG-Epi3 OX=1888997 GN=BEU00_01145 PE=4 SV=1	1	1	1	1	0	0	0	0	1	0	0	0	0	0	0	0	1	0	0	0	0	0	0	0	1	0	0	0	0	0	3.9	3.9	3.9	33.888	309	309	0	6.1664	0	0	3.9	0	0	0
A0A2D3C3L1;A0A1X7P3V0;A0A1L3Q3M9	A0A2D3C3L1;A0A1X7P3V0;A0A1L3Q3M9	1;1;1	1;1;1	1;1;1	tr|A0A2D3C3L1|A0A2D3C3L1_9EURY SNARE associated Golgi protein OS=Methanohalophilus portucalensis OX=39664 GN=BKM01_04345 PE=4 SV=1;tr|A0A1X7P3V0|A0A1X7P3V0_9EURY Membrane protein YqaA, SNARE-associated domain OS=Methanohalophilus portucalensis FDF-1 OX=523	3	1	1	1	0	0	0	0	1	0	0	0	0	0	0	0	1	0	0	0	0	0	0	0	1	0	0	0	0	0	6.1	6.1	6.1	23.611	212	212;212;212	0	6.1552	0	0	6.1	0	0	0
D5E6I3;A0A3M9LMC5;A0A2D3C3H8;A0A1L9C3Z9	D5E6I3;A0A3M9LMC5;A0A2D3C3H8;A0A1L9C3Z9	1;1;1;1	1;1;1;1	1;1;1;1	tr|D5E6I3|D5E6I3_METMS Formylmethanofuran dehydrogenase, subunit F OS=Methanohalophilus mahii (strain ATCC 35705 / DSM 5219 / SLP) OX=547558 GN=Mmah_1267 PE=4 SV=1;tr|A0A3M9LMC5|A0A3M9LMC5_9EURY 4Fe-4S dicluster domain-containing protein OS=Methanohalophil	4	1	1	1	0	0	0	0	1	0	0	0	0	0	0	0	1	0	0	0	0	0	0	0	1	0	0	0	0	0	2.9	2.9	2.9	37.102	341	341;341;341;341	0	6.0788	0	0	2.9	0	0	0
A0A1M2YHC8;A0A1L9GUH1	A0A1M2YHC8;A0A1L9GUH1	1;1	1;1	1;1	tr|A0A1M2YHC8|A0A1M2YHC8_9ARCH Thymidylate synthase OS=Candidatus Micrarchaeum sp. AZ1 OX=1531428 GN=JJ59_03020 PE=4 SV=1;tr|A0A1L9GUH1|A0A1L9GUH1_9ARCH Thymidylate synthase OS=Candidatus Micrarchaeum sp. ARMAN-1 OX=1912863 GN=BK997_03935 PE=4 SV=1	2	1	1	1	0	0	0	0	1	0	0	0	0	0	0	0	1	0	0	0	0	0	0	0	1	0	0	0	0	0	2.1	2.1	2.1	60.643	531	531;531	0	6.0637	0	0	2.1	0	0	0
A0A7U3CZW3;A0A218ZJM9;A0A1M2YIA8	A0A7U3CZW3;A0A218ZJM9;A0A1M2YIA8	1;1;1	1;1;1	1;1;1	tr|A0A7U3CZW3|A0A7U3CZW3_9ARCH Putative adenylyl cyclase CyaB OS=Candidatus Micrarchaeum sp OX=2282148 GN=Micr_00837 PE=4 SV=1;tr|A0A218ZJM9|A0A218ZJM9_9ARCH CYTH domain-containing protein OS=Thermoplasmatales archaeon ARMAN OX=1961137 GN=B2I19_01705 PE=4	3	1	1	1	0	0	0	0	1	0	0	0	0	0	0	0	1	0	0	0	0	0	0	0	1	0	0	0	0	0	6.6	6.6	6.6	22.256	198	198;198;198	0	6.0073	0	0	6.6	0	0	0
A0A1M4MP96	A0A1M4MP96	1	1	1	tr|A0A1M4MP96|A0A1M4MP96_9EURY Uncharacterized protein OS=Methanoculleus chikugoensis OX=118126 GN=L21_2697 PE=4 SV=1	1	1	1	1	0	0	0	0	1	0	0	0	0	0	0	0	1	0	0	0	0	0	0	0	1	0	0	0	0	0	3.3	3.3	3.3	47.971	422	422	0	6.071	0	0	3.3	0	0	0
A0A1M5PIJ8	A0A1M5PIJ8	1	1	1	tr|A0A1M5PIJ8|A0A1M5PIJ8_9EURY DUF2254 domain-containing protein OS=Halobaculum gomorrense OX=43928 GN=SAMN05443636_1621 PE=4 SV=1	1	1	1	1	0	0	0	0	1	0	0	0	0	0	0	0	1	0	0	0	0	0	0	0	1	0	0	0	0	0	2.3	2.3	2.3	57.592	524	524	0	5.9824	0	0	2.3	0	0	0
A0A1M5PJF2	A0A1M5PJF2	1	1	1	tr|A0A1M5PJF2|A0A1M5PJF2_9EURY Sulfite exporter TauE/SafE OS=Halobaculum gomorrense OX=43928 GN=SAMN05443636_1629 PE=4 SV=1	1	1	1	1	0	0	0	0	1	0	0	0	0	0	0	0	1	0	0	0	0	0	0	0	1	0	0	0	0	0	21.4	21.4	21.4	4.2711	42	42	0	5.976	0	0	21.4	0	0	0
A0A1M6XYP7;A0A9C7UXM8;E7QVR8	A0A1M6XYP7;A0A9C7UXM8;E7QVR8	1;1;1	1;1;1	1;1;1	tr|A0A1M6XYP7|A0A1M6XYP7_HALPU NAD(P)-dependent dehydrogenase, short-chain alcohol dehydrogenase family OS=Haladaptatus paucihalophilus DX253 OX=797209 GN=SAMN05444342_3055 PE=4 SV=1;tr|A0A9C7UXM8|A0A9C7UXM8_9EURY 3-oxoacyl-ACP reductase OS=Haladaptatus sp	3	1	1	1	0	0	0	0	0	0	1	0	0	0	0	0	0	0	1	0	0	0	0	0	0	0	1	0	0	0	5.1	5.1	5.1	29.271	272	272;272;275	0	5.9763	0	0	0	0	5.1	0
A0A1N6ZV83	A0A1N6ZV83	1	1	1	tr|A0A1N6ZV83|A0A1N6ZV83_9EURY tRNA (pseudouridine(54)-N(1))-methyltransferase OS=Haladaptatus litoreus OX=553468 GN=trmY PE=3 SV=1	1	1	1	1	0	0	0	0	1	0	0	0	0	0	0	0	1	0	0	0	0	0	0	0	1	0	0	0	0	0	6.1	6.1	6.1	21.846	198	198	0	6.0877	0	0	6.1	0	0	0
A0A1N7E122	A0A1N7E122	1	1	1	tr|A0A1N7E122|A0A1N7E122_9EURY Iron-binding zinc finger CDGSH type OS=Haladaptatus litoreus OX=553468 GN=SAMN05421858_3927 PE=4 SV=1	1	1	1	1	0	0	0	0	1	0	0	0	0	0	0	0	1	0	0	0	0	0	0	0	1	0	0	0	0	0	14	14	14	10.6	93	93	0	6.0108	0	0	14	0	0	0
A0A1N7F081	A0A1N7F081	1	1	1	tr|A0A1N7F081|A0A1N7F081_9EURY Predicted nucleotidyltransferase OS=Haladaptatus litoreus OX=553468 GN=SAMN05421858_4672 PE=4 SV=1	1	1	1	1	0	0	0	0	1	0	0	0	0	0	0	0	1	0	0	0	0	0	0	0	1	0	0	0	0	0	9.7	9.7	9.7	16.133	144	144	0	6.1077	0	0	9.7	0	0	0
A0A1Q1FJ34	A0A1Q1FJ34	1	1	1	tr|A0A1Q1FJ34|A0A1Q1FJ34_9EURY 2-dehydropantoate 2-reductase OS=Halorientalis sp. IM1011 OX=1932360 GN=BV210_08745 PE=3 SV=1	1	1	1	1	0	0	0	0	1	0	0	0	0	0	0	0	1	0	0	0	0	0	0	0	1	0	0	0	0	0	4.7	4.7	4.7	30.426	295	295	0	6.184	0	0	4.7	0	0	0
A0A1Q1FKF9	A0A1Q1FKF9	1	1	1	tr|A0A1Q1FKF9|A0A1Q1FKF9_9EURY O-antigen polymerase OS=Halorientalis sp. IM1011 OX=1932360 GN=BV210_11730 PE=4 SV=1	1	1	1	1	0	0	0	0	0	0	1	0	0	0	0	0	0	0	1	0	0	0	0	0	0	0	1	0	0	0	3.1	3.1	3.1	49.096	457	457	0	6.0295	0	0	0	0	3.1	0
A0A1Q1FKJ2	A0A1Q1FKJ2	1	1	1	tr|A0A1Q1FKJ2|A0A1Q1FKJ2_9EURY Uncharacterized protein OS=Halorientalis sp. IM1011 OX=1932360 GN=BV210_11920 PE=4 SV=1	1	1	1	1	0	0	0	0	0	0	1	0	0	0	0	0	0	0	1	0	0	0	0	0	0	0	1	0	0	0	3.4	3.4	3.4	44.275	414	414	0	5.8172	0	0	0	0	3.4	0
A0A1Q1FKW4	A0A1Q1FKW4	1	1	1	tr|A0A1Q1FKW4|A0A1Q1FKW4_9EURY PGF-CTERM sorting domain-containing protein OS=Halorientalis sp. IM1011 OX=1932360 GN=BV210_12625 PE=4 SV=1	1	1	1	1	0	0	0	0	1	0	0	0	0	0	0	0	1	0	0	0	0	0	0	0	1	0	0	0	0	0	2.7	2.7	2.7	51.968	487	487	0	6.0634	0	0	2.7	0	0	0
A0A1Q1NAU3	A0A1Q1NAU3	1	1	1	tr|A0A1Q1NAU3|A0A1Q1NAU3_9EURY Methyl-coenzyme M reductase alpha subunit (Fragment) OS=uncultured methanogenic archaeon OX=198240 GN=mcrA PE=4 SV=1	1	1	1	1	0	0	0	0	1	0	0	0	0	0	0	0	1	0	0	0	0	0	0	0	1	0	0	0	0	0	8.9	8.9	8.9	14.951	135	135	0	6.0703	0	0	8.9	0	0	0
A0A1Q6DW17	A0A1Q6DW17	1	1	1	tr|A0A1Q6DW17|A0A1Q6DW17_9EURY Uncharacterized protein OS=Candidatus Methanohalarchaeum thermophilum OX=1903181 GN=BTN85_1051 PE=4 SV=1	1	1	1	1	0	0	0	0	1	0	0	0	0	0	0	0	1	0	0	0	0	0	0	0	1	0	0	0	0	0	10.3	10.3	10.3	14.887	126	126	0	6.0115	0	0	10.3	0	0	0
A0A1Q6DWY8	A0A1Q6DWY8	1	1	1	tr|A0A1Q6DWY8|A0A1Q6DWY8_9EURY Translation initiation factor RLI1 containing Fe-S and AAA+ ATPase domain OS=Candidatus Methanohalarchaeum thermophilum OX=1903181 GN=BTN85_1380 PE=4 SV=1	1	1	1	1	0	0	0	0	1	0	0	0	0	0	0	0	1	0	0	0	0	0	0	0	1	0	0	0	0	0	2.2	2.2	2.2	66.397	587	587	0	6.0375	0	0	2.2	0	0	0
A0A1Q7PYK1;A0A1Q7B6G7	A0A1Q7PYK1;A0A1Q7B6G7	1;1	1;1	1;1	tr|A0A1Q7PYK1|A0A1Q7PYK1_9ARCH Aminotransferase class V domain-containing protein OS=archaeon 13_1_40CM_2_52_4 OX=1805014 GN=AUI51_01705 PE=4 SV=1;tr|A0A1Q7B6G7|A0A1Q7B6G7_9ARCH Aminotransferase class V domain-containing protein OS=archaeon 13_2_20CM_2_52_	2	1	1	1	0	0	0	0	1	0	0	0	0	0	0	0	1	0	0	0	0	0	0	0	1	0	0	0	0	0	3.5	3.5	3.5	44.882	397	397;397	0	6.1921	0	0	3.5	0	0	0
A0A537I881;A0A537G6J7;A0A1Q7ZRP5;A0A1Q7B7S1	A0A537I881;A0A537G6J7;A0A1Q7ZRP5;A0A1Q7B7S1	1;1;1;1	1;1;1;1	1;1;1;1	tr|A0A537I881|A0A537I881_9ARCH Antitoxin OS=Candidatus Bathyarchaeota archaeon OX=2026714 GN=E6H11_08900 PE=4 SV=1;tr|A0A537G6J7|A0A537G6J7_9ARCH Antitoxin OS=Candidatus Bathyarchaeota archaeon OX=2026714 GN=E6H21_00715 PE=4 SV=1;tr|A0A1Q7ZRP5|A0A1Q7ZRP5_9	4	1	1	1	0	0	0	0	0	1	0	0	0	0	0	0	0	1	0	0	0	0	0	0	0	1	0	0	0	0	13.9	13.9	13.9	9.1774	79	79;79;79;79	0	5.9475	0	0	0	13.9	0	0
A0A1Q7KCL2;A0A1Q7B8S2	A0A1Q7KCL2;A0A1Q7B8S2	1;1	1;1	1;1	tr|A0A1Q7KCL2|A0A1Q7KCL2_9ARCH PurM-like C-terminal domain-containing protein (Fragment) OS=Thaumarchaeota archaeon 13_1_40CM_3_50_5 OX=1805392 GN=AUJ08_02320 PE=4 SV=1;tr|A0A1Q7B8S2|A0A1Q7B8S2_9ARCH Thiamine-monophosphate kinase OS=archaeon 13_2_20CM_2_52	2	1	1	1	0	0	0	0	0	0	0	0	1	0	0	0	0	0	0	0	1	0	0	0	0	0	0	0	1	0	6.7	6.7	6.7	24.527	225	225;332	0	5.8752	0	0	0	0	0	0
A0A533WGX2;A0A1Q7XBR1;A0A1Q7NTH9;A0A1Q7KZT0;A0A1Q7CV07	A0A533WGX2;A0A1Q7XBR1;A0A1Q7NTH9;A0A1Q7KZT0;A0A1Q7CV07	1;1;1;1;1	1;1;1;1;1	1;1;1;1;1	tr|A0A533WGX2|A0A533WGX2_9ARCH ATP-binding cassette domain-containing protein OS=Nitrososphaerota archaeon OX=2026795 GN=E6K83_07345 PE=4 SV=1;tr|A0A1Q7XBR1|A0A1Q7XBR1_9ARCH ABC transporter ATP-binding protein OS=Thaumarchaeota archaeon 13_1_20CM_2_38_5 OX	5	1	1	1	0	0	0	0	1	0	0	0	0	0	0	0	1	0	0	0	0	0	0	0	1	0	0	0	0	0	4.2	4.2	4.2	37.801	333	333;333;333;333;333	0	5.995	0	0	4.2	0	0	0
A0A8K1DCH7;A0A533VIB8;A0A533WT52;A0A533WD00;A0A533VPM0;A0A533UX44;A0A533UQF5;A0A533UJD2;A0A533UDW1;A0A1Q7XC11;A0A1Q7PM35;A0A1Q7NYF8;A0A1Q7KUH8;A0A1Q7GBT9;A0A1Q7CXH7;A0A5E4LZM6	A0A8K1DCH7;A0A533VIB8;A0A533WT52;A0A533WD00;A0A533VPM0;A0A533UX44;A0A533UQF5;A0A533UJD2;A0A533UDW1;A0A1Q7XC11;A0A1Q7PM35;A0A1Q7NYF8;A0A1Q7KUH8;A0A1Q7GBT9;A0A1Q7CXH7;A0A5E4LZM6	1;1;1;1;1;1;1;1;1;1;1;1;1;1;1;1	1;1;1;1;1;1;1;1;1;1;1;1;1;1;1;1	1;1;1;1;1;1;1;1;1;1;1;1;1;1;1;1	tr|A0A8K1DCH7|A0A8K1DCH7_9ARCH Digeranylgeranylglycerophospholipid reductase OS=Candidatus Nitrosotalea sp. TS OX=2341020 GN=DYY67_1690 PE=4 SV=1;tr|A0A533VIB8|A0A533VIB8_9ARCH NAD(P)/FAD-dependent oxidoreductase (Fragment) OS=Nitrososphaerota archaeon OX=	16	1	1	1	0	0	0	0	1	0	0	0	0	0	0	0	1	0	0	0	0	0	0	0	1	0	0	0	0	0	3.2	3.2	3.2	48.368	436	436;457;467;467;467;467;467;467;467;467;467;467;467;467;467;483	0	6.1567	0	0	3.2	0	0	0
A0A1Q8A491;A0A1Q7LN25	A0A1Q8A491;A0A1Q7LN25	1;1	1;1	1;1	tr|A0A1Q8A491|A0A1Q8A491_9ARCH Uncharacterized protein OS=archaeon 13_1_20CM_2_54_9 OX=1805008 GN=AUG19_08365 PE=4 SV=1;tr|A0A1Q7LN25|A0A1Q7LN25_9CREN Uncharacterized protein OS=Crenarchaeota archaeon 13_1_40CM_3_53_5 OX=1805098 GN=AUJ07_10465 PE=4 SV=1	2	1	1	1	0	0	0	0	1	0	0	0	0	0	0	0	1	0	0	0	0	0	0	0	1	0	0	0	0	0	8.2	8.2	8.2	17.814	158	158;158	0	5.9789	0	0	8.2	0	0	0
A0A1Q7MDZ8;A0A1Q7ZNU1	A0A1Q7MDZ8;A0A1Q7ZNU1	1;1	1;1	1;1	tr|A0A1Q7MDZ8|A0A1Q7MDZ8_9CREN TIGR00299 family protein OS=Crenarchaeota archaeon 13_1_40CM_3_52_10 OX=1805095 GN=AUI93_06300 PE=4 SV=1;tr|A0A1Q7ZNU1|A0A1Q7ZNU1_9ARCH TIGR00299 family protein OS=archaeon 13_1_20CM_2_51_12 OX=1805007 GN=AUF78_12445 PE=4 SV=	2	1	1	1	0	0	0	0	1	0	0	0	0	0	0	0	1	0	0	0	0	0	0	0	1	0	0	0	0	0	2.5	2.5	2.5	46.362	433	433;439	0	6.1126	0	0	2.5	0	0	0
A0A534L2R6;A0A1Q7TKA5	A0A534L2R6;A0A1Q7TKA5	1;1	1;1	1;1	tr|A0A534L2R6|A0A534L2R6_9EURY Response regulator OS=Euryarchaeota archaeon OX=2026739 GN=E6K03_04610 PE=4 SV=1;tr|A0A1Q7TKA5|A0A1Q7TKA5_9EURY Response regulatory domain-containing protein OS=Euryarchaeota archaeon 13_1_20CM_4_64_14 OX=1805139 GN=AUG86_053	2	1	1	1	0	0	0	0	1	0	0	0	0	0	0	0	1	0	0	0	0	0	0	0	1	0	0	0	0	0	3.1	3.1	3.1	37.445	351	351;351	0	6.0754	0	0	3.1	0	0	0
A0A534KRS0;A0A1Q7TKX3;A0A534JZR2	A0A534KRS0;A0A1Q7TKX3;A0A534JZR2	1;1;1	1;1;1	1;1;1	tr|A0A534KRS0|A0A534KRS0_9EURY Histidine--tRNA ligase OS=Euryarchaeota archaeon OX=2026739 GN=hisS PE=3 SV=1;tr|A0A1Q7TKX3|A0A1Q7TKX3_9EURY Histidine--tRNA ligase OS=Euryarchaeota archaeon 13_1_20CM_4_64_14 OX=1805139 GN=hisS PE=3 SV=1;tr|A0A534JZR2|A0A534	3	1	1	1	0	0	0	0	1	0	0	0	0	0	0	0	1	0	0	0	0	0	0	0	1	0	0	0	0	0	2.9	2.9	2.9	45.743	421	421;421;447	0	6.1653	0	0	2.9	0	0	0
A0A537H7R9;A0A1Q7YT00	A0A537H7R9;A0A1Q7YT00	1;1	1;1	1;1	tr|A0A537H7R9|A0A537H7R9_9ARCH Ldh family oxidoreductase OS=Candidatus Bathyarchaeota archaeon OX=2026714 GN=E6H15_05345 PE=3 SV=1;tr|A0A1Q7YT00|A0A1Q7YT00_9CREN Malate dehydrogenase OS=Crenarchaeota archaeon 13_1_20CM_2_53_14 OX=1805094 GN=AUG17_07690 PE=	2	1	1	1	0	0	0	0	1	0	0	0	0	0	0	0	1	0	0	0	0	0	0	0	1	0	0	0	0	0	4.2	4.2	4.2	38.469	356	356;364	0	6.105	0	0	4.2	0	0	0
A0A1Q9MT78	A0A1Q9MT78	1	1	1	tr|A0A1Q9MT78|A0A1Q9MT78_LOKAC Aspartokinase OS=Lokiarchaeota archaeon (strain CR_4) OX=1849166 GN=RBG13Loki_3386 PE=3 SV=1	1	1	1	1	0	0	0	0	0	1	0	0	0	0	0	0	0	1	0	0	0	0	0	0	0	1	0	0	0	0	2.5	2.5	2.5	52.785	476	476	0	5.94	0	0	0	2.5	0	0
A0A1Q9MVS9	A0A1Q9MVS9	1	1	1	tr|A0A1Q9MVS9|A0A1Q9MVS9_LOKAC Molecular chaperone DnaK OS=Lokiarchaeota archaeon (strain CR_4) OX=1849166 GN=RBG13Loki_2443 PE=3 SV=1	1	1	1	1	0	0	0	0	1	0	0	0	0	0	0	0	1	0	0	0	0	0	0	0	1	0	0	0	0	0	2	2	2	63.787	597	597	0	6.1291	0	0	2	0	0	0
A0A1Q9MWJ0	A0A1Q9MWJ0	1	1	1	tr|A0A1Q9MWJ0|A0A1Q9MWJ0_LOKAC Uncharacterized protein OS=Lokiarchaeota archaeon (strain CR_4) OX=1849166 GN=RBG13Loki_2141 PE=4 SV=1	1	1	1	1	0	0	0	0	1	0	0	0	0	0	0	0	1	0	0	0	0	0	0	0	1	0	0	0	0	0	4.7	4.7	4.7	29.925	258	258	0	6.0663	0	0	4.7	0	0	0
A0A1Q9N0T6	A0A1Q9N0T6	1	1	1	tr|A0A1Q9N0T6|A0A1Q9N0T6_LOKAC Uncharacterized protein OS=Lokiarchaeota archaeon (strain CR_4) OX=1849166 GN=RBG13Loki_0730 PE=4 SV=1	1	1	1	1	0	0	0	0	1	0	0	0	0	0	0	0	1	0	0	0	0	0	0	0	1	0	0	0	0	0	10.6	10.6	10.6	10.896	94	94	0	6.1317	0	0	10.6	0	0	0
A0A1Q9N2U0	A0A1Q9N2U0	1	1	1	tr|A0A1Q9N2U0|A0A1Q9N2U0_LOKAC Helicase domain-containing protein OS=Lokiarchaeota archaeon (strain CR_4) OX=1849166 GN=RBG13Loki_0033 PE=4 SV=1	1	1	1	1	0	0	0	0	1	0	0	0	0	0	0	0	1	0	0	0	0	0	0	0	1	0	0	0	0	0	1.2	1.2	1.2	129.23	1134	1134	0	6.2148	0	0	1.2	0	0	0
A0A1Q9N5V0	A0A1Q9N5V0	1	1	1	tr|A0A1Q9N5V0|A0A1Q9N5V0_ODILC PIN domain-containing protein OS=Odinarchaeota yellowstonii (strain LCB_4) OX=1841599 GN=OdinLCB4_06710 PE=4 SV=1	1	1	1	1	0	0	0	0	1	0	0	0	0	0	0	0	1	0	0	0	0	0	0	0	1	0	0	0	0	0	1.7	1.7	1.7	73.901	632	632	0	5.9845	0	0	1.7	0	0	0
A0A1Q9ND46	A0A1Q9ND46	1	1	1	tr|A0A1Q9ND46|A0A1Q9ND46_9ARCH Trehalose/maltose import ATP-binding protein MalK OS=Candidatus Heimdallarchaeota archaeon LC_3 OX=1841598 GN=malK_2 PE=4 SV=1	1	1	1	1	0	0	0	0	1	0	0	0	0	0	0	0	1	0	0	0	0	0	0	0	1	0	0	0	0	0	3.1	3.1	3.1	44.264	387	387	0	6.0263	0	0	3.1	0	0	0
A0A1Q9NEP6	A0A1Q9NEP6	1	1	1	tr|A0A1Q9NEP6|A0A1Q9NEP6_HEILC GTPase Era OS=Heimdallarchaeota archaeon (strain LC_2) OX=1841597 GN=era PE=4 SV=1	1	1	1	1	0	0	0	1	0	0	0	0	0	0	0	1	0	0	0	0	0	0	0	1	0	0	0	0	0	0	7.4	7.4	7.4	22.009	202	202	0	5.9837	0	7.4	0	0	0	0
A0A1Q9NFA2	A0A1Q9NFA2	1	1	1	tr|A0A1Q9NFA2|A0A1Q9NFA2_HEILC Polysulfide reductase OS=Heimdallarchaeota archaeon (strain LC_2) OX=1841597 GN=HeimC2_35940 PE=3 SV=1	1	1	1	1	0	0	0	0	0	0	1	0	0	0	0	0	0	0	1	0	0	0	0	0	0	0	1	0	0	0	2.6	2.6	2.6	52.676	458	458	0	5.825	0	0	0	0	2.6	0
A0A1Q9NT95	A0A1Q9NT95	1	1	1	tr|A0A1Q9NT95|A0A1Q9NT95_HEILC Threonine synthase OS=Heimdallarchaeota archaeon (strain LC_2) OX=1841597 GN=thrC_1 PE=3 SV=1	1	1	1	1	0	0	0	0	1	0	0	0	0	0	0	0	1	0	0	0	0	0	0	0	1	0	0	0	0	0	3.4	3.4	3.4	45.495	417	417	0	6.0069	0	0	3.4	0	0	0
A0A1Q9NVM5	A0A1Q9NVM5	1	1	1	tr|A0A1Q9NVM5|A0A1Q9NVM5_HEILC Zinc metalloprotease OS=Heimdallarchaeota archaeon (strain LC_2) OX=1841597 GN=HeimC2_16390 PE=4 SV=1	1	1	1	1	0	0	0	0	0	0	0	0	1	0	0	0	0	0	0	0	1	0	0	0	0	0	0	0	1	0	4.2	4.2	4.2	35.287	312	312	0	6.1494	0	0	0	0	0	0
A0A1Q9NYI3	A0A1Q9NYI3	1	1	1	tr|A0A1Q9NYI3|A0A1Q9NYI3_HEILC Inner membrane protein OS=Heimdallarchaeota archaeon (strain LC_2) OX=1841597 GN=HeimC2_12670 PE=4 SV=1	1	1	1	1	0	0	0	0	1	0	0	0	0	0	0	0	1	0	0	0	0	0	0	0	1	0	0	0	0	0	2.7	2.7	2.7	56.471	484	484	0	6.0948	0	0	2.7	0	0	0
A0A1Q9NZG7	A0A1Q9NZG7	1	1	1	tr|A0A1Q9NZG7|A0A1Q9NZG7_HEILC Pyruvate phosphate dikinase AMP/ATP-binding domain-containing protein OS=Heimdallarchaeota archaeon (strain LC_2) OX=1841597 GN=HeimC2_11830 PE=4 SV=1	1	1	1	1	0	0	0	0	1	0	0	0	0	0	0	0	1	0	0	0	0	0	0	0	1	0	0	0	0	0	1.3	1.3	1.3	114.34	995	995	0	6.1037	0	0	1.3	0	0	0
A0A1Q9P175	A0A1Q9P175	1	1	1	tr|A0A1Q9P175|A0A1Q9P175_9ARCH 8-hydroxy-5-deazaflavin:NADPH oxidoreductase OS=Candidatus Heimdallarchaeota archaeon LC_3 OX=1841598 GN=HeimC3_00370 PE=4 SV=1	1	1	1	1	0	0	0	0	0	0	1	0	0	0	0	0	0	0	1	0	0	0	0	0	0	0	1	0	0	0	5.9	5.9	5.9	24.418	220	220	0	6.0028	0	0	0	0	5.9	0
A0A1Q9P2A1	A0A1Q9P2A1	1	1	1	tr|A0A1Q9P2A1|A0A1Q9P2A1_HEILC 2-phosphoglycerate kinase OS=Heimdallarchaeota archaeon (strain LC_2) OX=1841597 GN=pgk2_1 PE=4 SV=1	1	1	1	1	0	0	0	0	1	0	0	0	0	0	0	0	1	0	0	0	0	0	0	0	1	0	0	0	0	0	3.7	3.7	3.7	37.16	325	325	0	5.9925	0	0	3.7	0	0	0
A0A1Q9P8I7	A0A1Q9P8I7	1	1	1	tr|A0A1Q9P8I7|A0A1Q9P8I7_THOAA Uncharacterized protein OS=Thorarchaeota archaeon (strain AB_25) OX=1837170 GN=ThorAB25_09030 PE=3 SV=1	1	1	1	1	0	0	0	0	1	0	0	0	0	0	0	0	1	0	0	0	0	0	0	0	1	0	0	0	0	0	5.6	5.6	5.6	28.12	252	252	0	6.1228	0	0	5.6	0	0	0
A0A1Q9P9W2	A0A1Q9P9W2	1	1	1	tr|A0A1Q9P9W2|A0A1Q9P9W2_9ARCH Redox-active protein OS=Candidatus Heimdallarchaeota archaeon AB_125 OX=1841596 GN=HeimAB125_17040 PE=4 SV=1	1	1	1	1	0	0	0	0	0	0	0	0	1	0	0	0	0	0	0	0	1	0	0	0	0	0	0	0	1	0	8.4	8.4	8.4	15.881	143	143	0	5.9654	0	0	0	0	0	0
A0A8T4MGS4;A0A1S6GYP8	A0A8T4MGS4;A0A1S6GYP8	1;1	1;1	1;1	tr|A0A8T4MGS4|A0A8T4MGS4_9ARCH DUF4870 domain-containing protein OS=Candidatus Pacearchaeota archaeon OX=2026773 GN=J4233_05925 PE=4 SV=1;tr|A0A1S6GYP8|A0A1S6GYP8_UNCAX Chloroplast import component protein (Tic20) OS=Uncultured archaeon OX=115547 PE=4 SV=1	2	1	1	1	0	0	0	0	1	0	0	0	0	0	0	0	1	0	0	0	0	0	0	0	1	0	0	0	0	0	9.6	9.6	9.6	12.972	114	114;114	0	6.1591	0	0	9.6	0	0	0
A0A8T4N5R9;A0A1S6H6S7	A0A8T4N5R9;A0A1S6H6S7	1;1	1;1	1;1	tr|A0A8T4N5R9|A0A8T4N5R9_9ARCH Glutamyl-tRNA(Gln) amidotransferase subunit A OS=Candidatus Pacearchaeota archaeon OX=2026773 GN=gatA PE=3 SV=1;tr|A0A1S6H6S7|A0A1S6H6S7_UNCAX Glutamyl-tRNA(Gln) amidotransferase subunit A OS=Uncultured archaeon OX=115547 GN=	2	1	1	1	0	0	0	0	1	0	0	0	0	0	0	0	1	0	0	0	0	0	0	0	1	0	0	0	0	0	2	2	2	48.839	441	441;441	0	6.0492	0	0	2	0	0	0
A0A1S6HA92	A0A1S6HA92	1	1	1	tr|A0A1S6HA92|A0A1S6HA92_UNCAX Glycosyltransferase 2-like domain-containing protein OS=Uncultured archaeon OX=115547 PE=4 SV=1	1	1	1	1	0	0	0	0	1	0	0	0	0	0	0	0	1	0	0	0	0	0	0	0	1	0	0	0	0	0	6.9	6.9	6.9	26.996	232	232	0	6.0664	0	0	6.9	0	0	0
A0A8T4V1C9;A0A1S6HAU5;A0A8T4UF00;A0A8T4UZZ2;A0A8T4THN5;A0A8T3WJ05;A0A7J3LM98;A0A2G9ML79	A0A8T4V1C9;A0A1S6HAU5;A0A8T4UF00;A0A8T4UZZ2;A0A8T4THN5;A0A8T3WJ05;A0A7J3LM98;A0A2G9ML79	1;1;1;1;1;1;1;1	1;1;1;1;1;1;1;1	1;1;1;1;1;1;1;1	tr|A0A8T4V1C9|A0A8T4V1C9_9ARCH Cell division protein FtsZ OS=Candidatus Woesearchaeota archaeon OX=2026803 GN=ftsZ PE=3 SV=1;tr|A0A1S6HAU5|A0A1S6HAU5_UNCAX Cell division protein FtsZ OS=Uncultured archaeon OX=115547 GN=ftsZ PE=3 SV=1;tr|A0A8T4UF00|A0A8T4UF	8	1	1	1	0	0	0	1	0	0	0	0	0	0	0	1	0	0	0	0	0	0	0	1	0	0	0	0	0	0	3.6	3.6	3.6	38.371	366	366;366;372;373;374;374;374;410	0	6.0505	0	3.6	0	0	0	0
A0A1S8AU66	A0A1S8AU66	1	1	1	tr|A0A1S8AU66|A0A1S8AU66_9EURY Proline dehydrogenase OS=Haloterrigena saccharevitans OX=301967 GN=A6E15_02745 PE=4 SV=1	1	1	1	1	0	0	0	0	1	0	0	0	0	0	0	0	1	0	0	0	0	0	0	0	1	0	0	0	0	0	4.7	4.7	4.7	31.074	279	279	0	6.0524	0	0	4.7	0	0	0
L0JNG4;A0A1S8AWP7	L0JNG4;A0A1S8AWP7	1;1	1;1	1;1	tr|L0JNG4|L0JNG4_NATP1 Membrane protein OS=Natrinema pellirubrum (strain DSM 15624 / CIP 106293 / JCM 10476 / NCIMB 786 / 157) OX=797303 GN=Natpe_2317 PE=4 SV=1;tr|A0A1S8AWP7|A0A1S8AWP7_9EURY DUF304 domain-containing protein OS=Haloterrigena saccharevitans	2	1	1	1	0	0	0	0	1	0	0	0	0	0	0	0	1	0	0	0	0	0	0	0	1	0	0	0	0	0	2.1	2.1	2.1	57.513	522	522;522	0	6.0996	0	0	2.1	0	0	0
A0A1S8AWY7	A0A1S8AWY7	1	1	1	tr|A0A1S8AWY7|A0A1S8AWY7_9EURY Deoxyribodipyrimidine photolyase OS=Haloterrigena saccharevitans OX=301967 GN=A6E15_08690 PE=3 SV=1	1	1	1	1	0	0	0	0	0	0	0	0	1	0	0	0	0	0	0	0	1	0	0	0	0	0	0	0	1	0	2.8	2.8	2.8	52.879	468	468	0	6.1082	0	0	0	0	0	0
A0A1S8AXI7	A0A1S8AXI7	1	1	1	tr|A0A1S8AXI7|A0A1S8AXI7_9EURY NH(3)-dependent NAD(+) synthetase OS=Haloterrigena saccharevitans OX=301967 GN=A6E15_10760 PE=3 SV=1	1	1	1	1	0	0	0	0	1	0	0	0	0	0	0	0	1	0	0	0	0	0	0	0	1	0	0	0	0	0	4.9	4.9	4.9	29.945	283	283	0	6.02	0	0	4.9	0	0	0
A0A1S8AYK7	A0A1S8AYK7	1	1	1	tr|A0A1S8AYK7|A0A1S8AYK7_9EURY DUF4897 domain-containing protein OS=Haloterrigena saccharevitans OX=301967 GN=A6E15_12265 PE=4 SV=1	1	1	1	1	0	0	0	0	1	0	0	0	0	0	0	0	1	0	0	0	0	0	0	0	1	0	0	0	0	0	6	6	6	26.736	250	250	0	5.9669	0	0	6	0	0	0
M1XTW6;A0A1U7EUT6;A0A6A9SS11	M1XTW6;A0A1U7EUT6;A0A6A9SS11	1;1;1	1;1;1	1;1;1	tr|M1XTW6|M1XTW6_NATM8 DNA repair helicase Rad3 OS=Natronomonas moolapensis (strain DSM 18674 / CECT 7526 / JCM 14361 / 8.8.11) OX=268739 GN=rad3b PE=4 SV=1;tr|A0A1U7EUT6|A0A1U7EUT6_NATPD DNA repair helicase Rad3 OS=Natronomonas pharaonis (strain ATCC 3567	3	1	1	1	0	0	0	0	1	0	0	0	0	0	0	0	1	0	0	0	0	0	0	0	1	0	0	0	0	0	1.9	1.9	1.9	81.11	722	722;722;723	0	6.0803	0	0	1.9	0	0	0
A0A1U7EV10	A0A1U7EV10	1	1	1	tr|A0A1U7EV10|A0A1U7EV10_NATPD NP_1176A family transcription regulator OS=Natronomonas pharaonis (strain ATCC 35678 / DSM 2160 / CIP 103997 / JCM 8858 / NBRC 14720 / NCIMB 2260 / Gabara) OX=348780 GN=NP_1522A PE=4 SV=1	1	1	1	1	0	0	0	0	1	0	0	0	0	0	0	0	1	0	0	0	0	0	0	0	1	0	0	0	0	0	10.8	10.8	10.8	12.262	111	111	0	6.1247	0	0	10.8	0	0	0
A0A1U7EYC5	A0A1U7EYC5	1	1	1	tr|A0A1U7EYC5|A0A1U7EYC5_NATPD IS1341-type transposase ISNph27 OS=Natronomonas pharaonis (strain ATCC 35678 / DSM 2160 / CIP 103997 / JCM 8858 / NBRC 14720 / NCIMB 2260 / Gabara) OX=348780 GN=NP_4280A PE=3 SV=1	1	1	1	1	0	0	0	0	1	0	0	0	0	0	0	0	1	0	0	0	0	0	0	0	1	0	0	0	0	0	2.2	2.2	2.2	51.799	450	450	0	6.0711	0	0	2.2	0	0	0
T0NIZ2;S0AS45;A0A7K4FJP3;A0A1V0N616	T0NIZ2;S0AS45;A0A7K4FJP3;A0A1V0N616	1;1;1;1	1;1;1;1	1;1;1;1	tr|T0NIZ2|T0NIZ2_9ARCH SpoVT-AbrB domain-containing protein OS=Ferroplasma sp. Type II OX=261388 GN=AMDU4_FER2C00084G0012 PE=4 SV=1;tr|S0AS45|S0AS45_FERAC PhoU domain-containing protein OS=Ferroplasma acidarmanus Fer1 OX=333146 GN=FACI_IFERC00001G0844 PE=4	4	1	1	1	0	0	0	0	1	0	0	0	0	0	0	0	1	0	0	0	0	0	0	0	1	0	0	0	0	0	4.7	4.7	4.7	37.024	322	322;322;322;322	0	6.1912	0	0	4.7	0	0	0
A0A1V4TCV1;A0A7C6UIE5;A0A7C6BSM2;A0A7L4P2P0;K2QAC0	A0A1V4TCV1;A0A7C6UIE5;A0A7C6BSM2;A0A7L4P2P0;K2QAC0	1;1;1;1;1	1;1;1;1;1	1;1;1;1;1	tr|A0A1V4TCV1|A0A1V4TCV1_9EURY GTPase CgtA OS=Methanobacterium sp. PtaB.Bin024 OX=1811674 GN=A4E25_01915 PE=4 SV=1;tr|A0A7C6UIE5|A0A7C6UIE5_9EURY NOG1 family protein OS=Methanothermobacter sp OX=1884223 GN=GX531_03220 PE=4 SV=1;tr|A0A7C6BSM2|A0A7C6BSM2_9EU	5	1	1	1	0	0	0	0	1	0	0	0	0	0	0	0	1	0	0	0	0	0	0	0	1	0	0	0	0	0	4.5	4.5	4.5	37.636	330	330;335;335;337;338	0	6.1778	0	0	4.5	0	0	0
A0A1V4TFS2	A0A1V4TFS2	1	1	1	tr|A0A1V4TFS2|A0A1V4TFS2_9ARCH Phenylalanine--tRNA ligase alpha subunit OS=Methanomassiliicoccales archaeon PtaB.Bin134 OX=1811727 GN=pheS PE=3 SV=1	1	1	1	1	0	0	0	0	1	0	0	0	0	0	0	0	1	0	0	0	0	0	0	0	1	0	0	0	0	0	2.2	2.2	2.2	57.473	506	506	0	5.9769	0	0	2.2	0	0	0
A0A1V4TGY7	A0A1V4TGY7	1	1	1	tr|A0A1V4TGY7|A0A1V4TGY7_9ARCH Uncharacterized protein OS=Methanomassiliicoccales archaeon PtaB.Bin134 OX=1811727 GN=A4E29_01247 PE=4 SV=1	1	1	1	1	0	0	0	0	1	0	0	0	0	0	0	0	1	0	0	0	0	0	0	0	1	0	0	0	0	0	18.3	18.3	18.3	7.6556	71	71	0	5.9916	0	0	18.3	0	0	0
A0A843K6U5;A0A7J4N913;A0A1V4U134;A0A1V4TIK8	A0A843K6U5;A0A7J4N913;A0A1V4U134;A0A1V4TIK8	1;1;1;1	1;1;1;1	1;1;1;1	tr|A0A843K6U5|A0A843K6U5_9ARCH Arginine--tRNA ligase OS=Methanomassiliicoccales archaeon OX=1906667 GN=argS PE=3 SV=1;tr|A0A7J4N913|A0A7J4N913_9ARCH Arginine--tRNA ligase OS=Methanomassiliicoccales archaeon OX=1906667 GN=argS PE=3 SV=1;tr|A0A1V4U134|A0A1V4	4	1	1	1	0	0	0	0	1	0	0	0	0	0	0	0	1	0	0	0	0	0	0	0	1	0	0	0	0	0	1.9	1.9	1.9	64.535	570	570;570;570;570	0	6.0331	0	0	1.9	0	0	0
A0A1V4YPP9;A0A1V4TJ50;A0A7L4P6K2	A0A1V4YPP9;A0A1V4TJ50;A0A7L4P6K2	1;1;1	1;1;1	1;1;1	tr|A0A1V4YPP9|A0A1V4YPP9_9EURY Phosphogluconate dehydrogenase NAD-binding putative C-terminal domain-containing protein OS=Methanobacterium sp. PtaU1.Bin097 OX=1811675 GN=A4E26_00662 PE=4 SV=1;tr|A0A1V4TJ50|A0A1V4TJ50_9EURY Phosphogluconate dehydrogenase N	3	1	1	1	0	0	0	0	1	0	0	0	0	0	0	0	1	0	0	0	0	0	0	0	1	0	0	0	0	0	8.3	8.3	8.3	13.934	121	121;201;282	0	5.9635	0	0	8.3	0	0	0
A0A524HXF3;A0A7J4N6A6;A0A1V4TM97	A0A524HXF3;A0A7J4N6A6;A0A1V4TM97	1;1;1	1;1;1	1;1;1	tr|A0A524HXF3|A0A524HXF3_9ARCH Acyl-CoA carboxylase subunit beta (Fragment) OS=Methanomassiliicoccus sp OX=2528041 GN=E4H30_08695 PE=4 SV=1;tr|A0A7J4N6A6|A0A7J4N6A6_9ARCH Acyl-CoA carboxylase subunit beta OS=Methanomassiliicoccales archaeon OX=1906667 GN=H	3	1	1	1	0	0	0	0	1	0	0	0	0	0	0	0	1	0	0	0	0	0	0	0	1	0	0	0	0	0	3.2	3.2	3.2	51.858	473	473;515;515	0	6.1199	0	0	3.2	0	0	0
A0A1V4TQH1	A0A1V4TQH1	1	1	1	tr|A0A1V4TQH1|A0A1V4TQH1_9ARCH 3-isopropylmalate/3-methylmalate dehydrogenase OS=Methanomassiliicoccales archaeon PtaB.Bin134 OX=1811727 GN=leuB PE=4 SV=1	1	1	1	1	0	0	0	0	1	0	0	0	0	0	0	0	1	0	0	0	0	0	0	0	1	0	0	0	0	0	3.6	3.6	3.6	36.276	332	332	0	6.0934	0	0	3.6	0	0	0
A0A1V4TW11	A0A1V4TW11	1	1	1	tr|A0A1V4TW11|A0A1V4TW11_9EURY Uncharacterized protein OS=Methanoregula sp. PtaB.Bin085 OX=1811680 GN=A4E33_00716 PE=4 SV=1	1	1	1	1	0	0	0	0	1	0	0	0	0	0	0	0	1	0	0	0	0	0	0	0	1	0	0	0	0	0	8.4	8.4	8.4	17.949	166	166	0	6.1035	0	0	8.4	0	0	0
A0A1V4ZP93;A0A1V4TY75	A0A1V4ZP93;A0A1V4TY75	1;1	1;1	1;1	tr|A0A1V4ZP93|A0A1V4ZP93_9EURY GTPase CgtA OS=Methanoregula sp. PtaU1.Bin006 OX=1811681 GN=A4E34_00514 PE=4 SV=1;tr|A0A1V4TY75|A0A1V4TY75_9EURY GTPase CgtA OS=Methanoregula sp. PtaB.Bin085 OX=1811680 GN=A4E33_00100 PE=4 SV=1	2	1	1	1	0	0	0	0	1	0	0	0	0	0	0	0	1	0	0	0	0	0	0	0	1	0	0	0	0	0	3	3	3	40.498	370	370;370	0	6.0194	0	0	3	0	0	0
A0A1V5A6S9;A0A1V4U0S3	A0A1V5A6S9;A0A1V4U0S3	1;1	1;1	1;1	tr|A0A1V5A6S9|A0A1V5A6S9_9EURY S-adenosyl-L-homocysteine hydrolase OS=Methanoregulaceae archaeon PtaU1.Bin066 OX=1811725 GN=A4E41_00653 PE=3 SV=1;tr|A0A1V4U0S3|A0A1V4U0S3_9EURY S-adenosyl-L-homocysteine hydrolase OS=Methanoregulaceae archaeon PtaB.Bin009 O	2	1	1	1	0	0	0	0	1	0	0	0	0	0	0	0	1	0	0	0	0	0	0	0	1	0	0	0	0	0	3.4	3.4	3.4	44.252	408	408;412	0	6.1041	0	0	3.4	0	0	0
A0A843KIS6;A0A832TIL1;A0A1V5A7J5;A0A1V5A759;A0A1V4UCJ6;A0A1V4U664	A0A843KIS6;A0A832TIL1;A0A1V5A7J5;A0A1V5A759;A0A1V4UCJ6;A0A1V4U664	1;1;1;1;1;1	1;1;1;1;1;1	1;1;1;1;1;1	tr|A0A843KIS6|A0A843KIS6_9EURY Homoaconitate hydratase OS=Methanolinea sp OX=2268143 GN=aksA PE=3 SV=1;tr|A0A832TIL1|A0A832TIL1_9EURY Homoaconitate hydratase OS=Methanolinea sp OX=2268143 GN=aksA PE=3 SV=1;tr|A0A1V5A7J5|A0A1V5A7J5_9EURY 2-isopropylmalate s	6	1	1	1	0	0	0	0	1	0	0	0	0	0	0	0	1	0	0	0	0	0	0	0	1	0	0	0	0	0	3.7	3.7	3.7	41.345	376	376;376;376;376;376;376	0	6.006	0	0	3.7	0	0	0
A0A1V5AF59;A0A1V4U6W1	A0A1V5AF59;A0A1V4U6W1	1;1	1;1	1;1	tr|A0A1V5AF59|A0A1V5AF59_9EURY Adaptive-response sensory kinase OS=Methanoregulaceae archaeon PtaU1.Bin222 OX=1811726 GN=A4E42_00932 PE=4 SV=1;tr|A0A1V4U6W1|A0A1V4U6W1_9EURY Sensory histidine kinase AtoS OS=Methanoregulaceae archaeon PtaB.Bin108 OX=1811722	2	1	1	1	0	0	0	0	0	1	1	0	0	0	0	0	0	1	1	0	0	0	0	0	0	1	1	0	0	0	4.1	4.1	4.1	36.312	314	314;681	0	6.024	0	0	0	4.1	4.1	0
A0A832T7Q8;A0A1V5A8P2;A0A1V4UBY4	A0A832T7Q8;A0A1V5A8P2;A0A1V4UBY4	1;1;1	1;1;1	1;1;1	tr|A0A832T7Q8|A0A832T7Q8_9EURY Uncharacterized protein OS=Methanolinea sp OX=2268143 GN=HA264_05965 PE=4 SV=1;tr|A0A1V5A8P2|A0A1V5A8P2_9EURY CARDB domain-containing protein OS=Methanoregulaceae archaeon PtaU1.Bin066 OX=1811725 GN=A4E41_00566 PE=4 SV=1;tr|A	3	1	1	1	0	0	0	0	1	0	0	0	0	0	0	0	1	0	0	0	0	0	0	0	1	0	0	0	0	0	12.4	12.4	12.4	11.913	113	113;425;425	0	6.0799	0	0	12.4	0	0	0
A0A1V5A186;A0A1V4UEZ9	A0A1V5A186;A0A1V4UEZ9	1;1	1;1	1;1	tr|A0A1V5A186|A0A1V5A186_9EURY histidine kinase OS=Methanoregulaceae archaeon PtaU1.Bin222 OX=1811726 GN=A4E42_02307 PE=4 SV=1;tr|A0A1V4UEZ9|A0A1V4UEZ9_9EURY histidine kinase OS=Methanoregulaceae archaeon PtaB.Bin108 OX=1811722 GN=A4E38_01027 PE=4 SV=1	2	1	1	1	0	0	0	0	1	0	0	0	0	0	0	0	1	0	0	0	0	0	0	0	1	0	0	0	0	0	1	1	1	154.74	1367	1367;1372	0	6.0555	0	0	1	0	0	0
A0A1V5A497;A0A1V4UFK7	A0A1V5A497;A0A1V4UFK7	1;1	1;1	1;1	tr|A0A1V5A497|A0A1V5A497_9EURY Small heat shock protein HSP16.5 OS=Methanoregulaceae archaeon PtaU1.Bin222 OX=1811726 GN=A4E42_02025 PE=3 SV=1;tr|A0A1V4UFK7|A0A1V4UFK7_9EURY Small heat shock protein HSP16.5 OS=Methanoregulaceae archaeon PtaB.Bin108 OX=1811	2	1	1	1	0	0	0	0	0	0	1	0	0	0	0	0	0	0	1	0	0	0	0	0	0	0	1	0	0	0	6.4	6.4	6.4	18.044	156	156;156	0	5.8027	0	0	0	0	6.4	0
A0A1V5A0N2;A0A1V4UGP7	A0A1V5A0N2;A0A1V4UGP7	1;1	1;1	1;1	tr|A0A1V5A0N2|A0A1V5A0N2_9EURY Serine hydroxymethyltransferase OS=Methanoregulaceae archaeon PtaU1.Bin059 OX=1811724 GN=glyA PE=3 SV=1;tr|A0A1V4UGP7|A0A1V4UGP7_9EURY Serine hydroxymethyltransferase OS=Methanoregulaceae archaeon PtaB.Bin152 OX=1811723 GN=gl	2	1	1	1	0	0	0	0	1	0	0	0	0	0	0	0	1	0	0	0	0	0	0	0	1	0	0	0	0	0	2.6	2.6	2.6	50.909	459	459;459	0	5.9865	0	0	2.6	0	0	0
A0A7K4CJU4;A0A1V4UPY4;A0A1V5ANC2	A0A7K4CJU4;A0A1V4UPY4;A0A1V5ANC2	1;1;1	1;1;1	1;1;1	tr|A0A7K4CJU4|A0A7K4CJU4_9EURY acylphosphatase (Fragment) OS=Methanothrix sp OX=90426 GN=GYA29_06395 PE=3 SV=1;tr|A0A1V4UPY4|A0A1V4UPY4_9EURY acylphosphatase OS=Methanosaeta sp. PtaB.Bin018 OX=1811684 GN=A4E44_01941 PE=3 SV=1;tr|A0A1V5ANC2|A0A1V5ANC2_9EURY	3	1	1	1	0	0	0	0	1	0	0	0	0	0	0	0	1	0	0	0	0	0	0	0	1	0	0	0	0	0	6.5	6.5	6.5	17.436	154	154;204;214	0	5.9965	0	0	6.5	0	0	0
A0A7K4CI99;A0A1V5AHI8;A0A1V4US70	A0A7K4CI99;A0A1V5AHI8;A0A1V4US70	1;1;1	1;1;1	1;1;1	tr|A0A7K4CI99|A0A7K4CI99_9EURY Ribose-5-phosphate isomerase A OS=Methanothrix sp OX=90426 GN=rpiA PE=3 SV=1;tr|A0A1V5AHI8|A0A1V5AHI8_9EURY Ribose-5-phosphate isomerase A OS=Methanosaeta sp. PtaU1.Bin016 OX=1811686 GN=rpiA PE=3 SV=1;tr|A0A1V4US70|A0A1V4US70	3	1	1	1	0	0	0	0	1	0	0	0	0	0	0	0	1	0	0	0	0	0	0	0	1	0	0	0	0	0	5.2	5.2	5.2	24.737	231	231;231;231	0	5.9877	0	0	5.2	0	0	0
A0A1V4UUM5	A0A1V4UUM5	1	1	1	tr|A0A1V4UUM5|A0A1V4UUM5_9EURY formylmethanofuran dehydrogenase OS=Methanoregulaceae archaeon PtaB.Bin152 OX=1811723 GN=fwdC_1 PE=3 SV=1	1	1	1	1	0	0	0	0	1	0	0	0	0	0	0	0	1	0	0	0	0	0	0	0	1	0	0	0	0	0	4.7	4.7	4.7	27.336	256	256	0	6.0942	0	0	4.7	0	0	0
A0A7K4CJ22;A0A1V5AEK0;A0A1V4UVJ9	A0A7K4CJ22;A0A1V5AEK0;A0A1V4UVJ9	1;1;1	1;1;1	1;1;1	tr|A0A7K4CJ22|A0A7K4CJ22_9EURY RNA ligase OS=Methanothrix sp OX=90426 GN=GYA29_05080 PE=4 SV=1;tr|A0A1V5AEK0|A0A1V5AEK0_9EURY ATP dependent DNA ligase domain protein OS=Methanosaeta sp. PtaU1.Bin016 OX=1811686 GN=A4E46_01413 PE=4 SV=1;tr|A0A1V4UVJ9|A0A1V4U	3	1	1	1	0	0	0	0	0	1	0	0	0	0	0	0	0	1	0	0	0	0	0	0	0	1	0	0	0	0	2.7	2.7	2.7	42.424	373	373;373;373	0	5.951	0	0	0	2.7	0	0
F4BTZ0;A0A843JXR9;A0A7L4Q543;A0A7K4AL78;A0A1V4UX37	F4BTZ0;A0A843JXR9;A0A7L4Q543;A0A7K4AL78;A0A1V4UX37	1;1;1;1;1	1;1;1;1;1	1;1;1;1;1	tr|F4BTZ0|F4BTZ0_METSG Acetyl-CoA hydrolase/transferase OS=Methanothrix soehngenii (strain ATCC 5969 / DSM 3671 / JCM 10134 / NBRC 103675 / OCM 69 / GP-6) OX=990316 GN=MCON_0112 PE=3 SV=1;tr|A0A843JXR9|A0A843JXR9_9EURY GNAT family N-acetyltransferase OS=Me	5	1	1	1	0	0	0	0	1	0	0	0	0	0	0	0	1	0	0	0	0	0	0	0	1	0	0	0	0	0	2	2	2	72.334	651	651;651;651;651;651	0	6.0233	0	0	2	0	0	0
A0A7K4AGL1;F4BZK3;A0A1V4UXE4	A0A7K4AGL1;F4BZK3;A0A1V4UXE4	1;1;1	1;1;1	1;1;1	tr|A0A7K4AGL1|A0A7K4AGL1_METSH Lipoprotein OS=Methanothrix soehngenii OX=2223 GN=GX426_03190 PE=4 SV=1;tr|F4BZK3|F4BZK3_METSG Lipoprotein OS=Methanothrix soehngenii (strain ATCC 5969 / DSM 3671 / JCM 10134 / NBRC 103675 / OCM 69 / GP-6) OX=990316 GN=MCON_1	3	1	1	1	0	0	0	0	1	0	0	0	0	0	0	0	1	0	0	0	0	0	0	0	1	0	0	0	0	0	4	4	4	37.476	346	346;354;363	0	6.1397	0	0	4	0	0	0
A0A5E4J6Y8;A0A7K4D3Y5;A0A7K4CKU7;A0A1V5AI22;A0A1V4UYB4;A0A3N9V8F1	A0A5E4J6Y8;A0A7K4D3Y5;A0A7K4CKU7;A0A1V5AI22;A0A1V4UYB4;A0A3N9V8F1	1;1;1;1;1;1	1;1;1;1;1;1	1;1;1;1;1;1	tr|A0A5E4J6Y8|A0A5E4J6Y8_UNCAX Archaeosine synthase OS=Uncultured archaeon OX=115547 GN=arcS PE=3 SV=1;tr|A0A7K4D3Y5|A0A7K4D3Y5_9EURY DUF5591 domain-containing protein OS=Methanothrix sp OX=90426 GN=GYA39_03710 PE=3 SV=1;tr|A0A7K4CKU7|A0A7K4CKU7_9EURY DUF5	6	1	1	1	0	0	0	0	1	0	0	0	0	0	0	0	1	0	0	0	0	0	0	0	1	0	0	0	0	0	1.8	1.8	1.8	55.967	504	504;580;580;580;581;586	0	5.9881	0	0	1.8	0	0	0
A0A847V0V0;G7WN69;A0A1V4UZG9	A0A847V0V0;G7WN69;A0A1V4UZG9	1;1;1	1;1;1	1;1;1	tr|A0A847V0V0|A0A847V0V0_9EURY CBS domain-containing protein OS=Methanothrix sp OX=90426 GN=GXY73_01105 PE=4 SV=1;tr|G7WN69|G7WN69_METH6 Putative signal-transduction protein with CBS domains OS=Methanothrix harundinacea (strain 6Ac) OX=1110509 GN=Mhar_0544	3	1	1	1	0	0	0	0	1	0	0	0	0	0	0	0	1	0	0	0	0	0	0	0	1	0	0	0	0	0	7.2	7.2	7.2	14.966	138	138;139;144	0	6.1316	0	0	7.2	0	0	0
A0A7J2YJ37;L0JWL4;A0A842TLL4;A0A1V4V4P1;F4BVZ7;A0A843K7W9;A0A7K4AEX7;A0A5E4IX05;A0A7L4QAL1;A0A7J3DS08;O27363;A0A7J3S8N0;A0A842LR56;A0A842YL83;A0A371NDN8;A0A223ZFU9;T2GL56;A0A537GCI1	A0A7J2YJ37;L0JWL4;A0A842TLL4;A0A1V4V4P1;F4BVZ7;A0A843K7W9;A0A7K4AEX7;A0A5E4IX05;A0A7L4QAL1;A0A7J3DS08;O27363;A0A7J3S8N0;A0A842LR56;A0A842YL83;A0A371NDN8;A0A223ZFU9;T2GL56;A0A537GCI1	1;1;1;1;1;1;1;1;1;1;1;1;1;1;1;1;1;1	1;1;1;1;1;1;1;1;1;1;1;1;1;1;1;1;1;1	1;1;1;1;1;1;1;1;1;1;1;1;1;1;1;1;1;1	tr|A0A7J2YJ37|A0A7J2YJ37_9ARCH ATP-dependent sacrificial sulfur transferase LarE (Fragment) OS=Nitrososphaeria archaeon OX=2268198 GN=larE PE=4 SV=1;tr|L0JWL4|L0JWL4_9EURY SprT-like domain-containing protein OS=Natronococcus occultus SP4 OX=694430 GN=Natoc	18	1	1	1	0	0	1	1	0	0	0	0	0	0	1	1	0	0	0	0	0	0	1	1	0	0	0	0	0	0	4.2	4.2	4.2	18.7	167	167;189;409;408;408;408;408;408;303;282;262;259;259;259;259;259;259;525	0	6.0382	4.2	4.2	0	0	0	0
A0A847V096;A0A1V5B1P6;A0A1V4V5Y6	A0A847V096;A0A1V5B1P6;A0A1V4V5Y6	1;1;1	1;1;1	1;1;1	tr|A0A847V096|A0A847V096_9EURY Transcriptional coactivator p15 (PC4) C-terminal domain-containing protein OS=Methanothrix sp OX=90426 GN=GXY73_00595 PE=4 SV=1;tr|A0A1V5B1P6|A0A1V5B1P6_9EURY Transcriptional Coactivator p15 (PC4) OS=Methanosaeta sp. PtaU1.Bi	3	1	1	1	0	0	0	0	1	0	0	0	0	0	0	0	1	0	0	0	0	0	0	0	1	0	0	0	0	0	13.5	13.5	13.5	8.6756	74	74;74;74	0	6.1468	0	0	13.5	0	0	0
F4BTP9;A0A843K4G9;A0A7L4Q0D9;A0A7K4AJJ0;A0A1V4V8F6	F4BTP9;A0A843K4G9;A0A7L4Q0D9;A0A7K4AJJ0;A0A1V4V8F6	1;1;1;1;1	1;1;1;1;1	1;1;1;1;1	tr|F4BTP9|F4BTP9_METSG Ribose-5-phosphate isomerase A OS=Methanothrix soehngenii (strain ATCC 5969 / DSM 3671 / JCM 10134 / NBRC 103675 / OCM 69 / GP-6) OX=990316 GN=rpiA PE=3 SV=1;tr|A0A843K4G9|A0A843K4G9_9EURY Ribose-5-phosphate isomerase A OS=Methanothr	5	1	1	1	0	0	0	0	0	0	1	0	0	0	0	0	0	0	1	0	0	0	0	0	0	0	1	0	0	0	4.3	4.3	4.3	25.145	232	232;232;232;232;232	0	5.9273	0	0	0	0	4.3	0
A0A1V4YFP6	A0A1V4YFP6	1	1	1	tr|A0A1V4YFP6|A0A1V4YFP6_9EURY Chromosome partition protein Smc OS=Methanomethylovorans sp. PtaU1.Bin093 OX=1811679 GN=A4E24_01194 PE=4 SV=1	1	1	1	1	0	0	0	0	1	0	0	0	0	0	0	0	1	0	0	0	0	0	0	0	1	0	0	0	0	0	11.7	11.7	11.7	11.913	103	103	0	6.0003	0	0	11.7	0	0	0
A0A1V4YIS6	A0A1V4YIS6	1	1	1	tr|A0A1V4YIS6|A0A1V4YIS6_9EURY protein-glutamate O-methyltransferase OS=Methanomethylovorans sp. PtaU1.Bin093 OX=1811679 GN=A4E24_00436 PE=4 SV=1	1	1	1	1	0	0	1	0	0	0	0	0	0	0	1	0	0	0	0	0	0	0	1	0	0	0	0	0	0	0	4.8	4.8	4.8	31.953	273	273	0	6.142	4.8	0	0	0	0	0
A0A7L4NUT7;A0A1V4YKN0	A0A7L4NUT7;A0A1V4YKN0	1;1	1;1	1;1	tr|A0A7L4NUT7|A0A7L4NUT7_9EURY DUF447 family protein OS=Methanobacteriaceae archaeon OX=2099680 GN=HVN34_06060 PE=4 SV=1;tr|A0A1V4YKN0|A0A1V4YKN0_9EURY Pyridoxamine 5-phosphate oxidase OS=Methanobacterium sp. PtaU1.Bin097 OX=1811675 GN=A4E26_01352 PE=4 SV	2	1	1	1	0	0	0	0	1	0	0	0	0	0	0	0	1	0	0	0	0	0	0	0	1	0	0	0	0	0	4.9	4.9	4.9	23.446	206	206;206	0	5.9959	0	0	4.9	0	0	0
A0A1V4YPH1;A0A7L4NXN5	A0A1V4YPH1;A0A7L4NXN5	1;1	1;1	1;1	tr|A0A1V4YPH1|A0A1V4YPH1_9EURY Adaptive-response sensory kinase OS=Methanobacterium sp. PtaU1.Bin097 OX=1811675 GN=A4E26_00680 PE=4 SV=1;tr|A0A7L4NXN5|A0A7L4NXN5_9EURY AAA family ATPase OS=Methanobacteriaceae archaeon OX=2099680 GN=HVN34_06995 PE=4 SV=1	2	1	1	1	0	0	0	0	1	0	0	0	0	0	0	0	1	0	0	0	0	0	0	0	1	0	0	0	0	0	0.6	0.6	0.6	194.84	1699	1699;1702	0	6.1115	0	0	0.6	0	0	0
A0A1V4YUC6	A0A1V4YUC6	1	1	1	tr|A0A1V4YUC6|A0A1V4YUC6_9EURY TerB N-terminal domain-containing protein OS=Methanomethylovorans sp. PtaU1.Bin073 OX=1811678 GN=A4E23_00077 PE=4 SV=1	1	1	1	1	0	0	0	0	0	0	1	0	0	0	0	0	0	0	1	0	0	0	0	0	0	0	1	0	0	0	2	2	2	63.698	553	553	0	5.906	0	0	0	0	2	0
A0A1V4Z0Y3	A0A1V4Z0Y3	1	1	1	tr|A0A1V4Z0Y3|A0A1V4Z0Y3_9EURY DUF3887 domain-containing protein OS=Methanocella sp. PtaU1.Bin125 OX=1811677 GN=A4E28_01973 PE=4 SV=1	1	1	1	1	0	0	0	1	0	0	0	0	0	0	0	1	0	0	0	0	0	0	0	1	0	0	0	0	0	0	8.5	8.5	8.5	15.396	141	141	0	6.0061	0	8.5	0	0	0	0
A0A1V4Z1Z2;A0A843B5P4	A0A1V4Z1Z2;A0A843B5P4	1;1	1;1	1;1	tr|A0A1V4Z1Z2|A0A1V4Z1Z2_9ARCH N5-carboxyaminoimidazole ribonucleotide mutase OS=Methanomassiliicoccales archaeon PtaU1.Bin030 OX=1811729 GN=purE_2 PE=4 SV=1;tr|A0A843B5P4|A0A843B5P4_9ARCH Nickel pincer cofactor biosynthesis protein LarB OS=Methanomassilii	2	1	1	1	0	0	0	0	1	0	0	0	0	0	0	0	1	0	0	0	0	0	0	0	1	0	0	0	0	0	4.7	4.7	4.7	27.044	253	253;255	0	5.9569	0	0	4.7	0	0	0
A0A1V4Z8I3	A0A1V4Z8I3	1	1	1	tr|A0A1V4Z8I3|A0A1V4Z8I3_9EURY DNA double-strand break repair protein Mre11 OS=Methanocella sp. PtaU1.Bin125 OX=1811677 GN=A4E28_00380 PE=4 SV=1	1	1	1	1	0	0	0	0	1	0	0	0	0	0	0	0	1	0	0	0	0	0	0	0	1	0	0	0	0	0	3	3	3	51.608	467	467	0	5.959	0	0	3	0	0	0
A0A1V4ZB51	A0A1V4ZB51	1	1	1	tr|A0A1V4ZB51|A0A1V4ZB51_9ARCH Minichromosome maintenance protein MCM OS=Methanomassiliicoccales archaeon PtaU1.Bin030 OX=1811729 GN=A4E31_00250 PE=4 SV=1	1	1	1	1	0	0	1	0	0	0	0	0	0	0	1	0	0	0	0	0	0	0	1	0	0	0	0	0	0	0	1.4	1.4	1.4	77.036	693	693	0	6.1023	1.4	0	0	0	0	0
A0A1V4ZL21	A0A1V4ZL21	1	1	1	tr|A0A1V4ZL21|A0A1V4ZL21_9ARCH 30S ribosomal protein S2 OS=Methanomassiliicoccales archaeon PtaU1.Bin124 OX=1811730 GN=A4E32_00334 PE=3 SV=1	1	1	1	1	0	0	0	0	0	0	1	0	0	0	0	0	0	0	1	0	0	0	0	0	0	0	1	0	0	0	9	9	9	16.771	155	155	0	6.0088	0	0	0	0	9	0
A0A1V4ZW94;A0A8G1A498;A0A831M226	A0A1V4ZW94;A0A8G1A498;A0A831M226	1;1;1	1;1;1	1;1;1	tr|A0A1V4ZW94|A0A1V4ZW94_9EURY Energy-coupling factor transporter transmembrane protein EcfT OS=Methanoregula sp. PtaU1.Bin051 OX=1811682 GN=ecfT_3 PE=4 SV=1;tr|A0A8G1A498|A0A8G1A498_9EURY Energy-coupling factor transporter transmembrane protein EcfT OS=Me	3	1	1	1	0	0	0	0	1	0	0	0	0	0	0	0	1	0	0	0	0	0	0	0	1	0	0	0	0	0	4.4	4.4	4.4	29.865	271	271;287;287	0	6.022	0	0	4.4	0	0	0
A0A1V4ZY83	A0A1V4ZY83	1	1	1	tr|A0A1V4ZY83|A0A1V4ZY83_9EURY Alpha/beta hydrolase family protein OS=Methanoregula sp. PtaU1.Bin051 OX=1811682 GN=A4E35_00245 PE=4 SV=1	1	1	1	1	0	0	0	0	1	0	0	0	0	0	0	0	1	0	0	0	0	0	0	0	1	0	0	0	0	0	4.3	4.3	4.3	32.532	303	303	0	5.9696	0	0	4.3	0	0	0
A0A1V5A1J0	A0A1V5A1J0	1	1	1	tr|A0A1V5A1J0|A0A1V5A1J0_9EURY Uncharacterized protein OS=Methanoregulaceae archaeon PtaU1.Bin066 OX=1811725 GN=A4E41_01524 PE=4 SV=1	1	1	1	1	0	0	0	0	0	0	1	0	0	0	0	0	0	0	1	0	0	0	0	0	0	0	1	0	0	0	2.8	2.8	2.8	38.091	351	351	0	5.8322	0	0	0	0	2.8	0
A0A7K4CGN6;A0A1V5AHM0	A0A7K4CGN6;A0A1V5AHM0	1;1	1;1	1;1	tr|A0A7K4CGN6|A0A7K4CGN6_9EURY Phosphoribosylamine--glycine ligase OS=Methanothrix sp OX=90426 GN=purD PE=3 SV=1;tr|A0A1V5AHM0|A0A1V5AHM0_9EURY Phosphoribosylamine--glycine ligase OS=Methanosaeta sp. PtaU1.Bin016 OX=1811686 GN=purD PE=3 SV=1	2	1	1	1	0	0	0	0	1	0	0	0	0	0	0	0	1	0	0	0	0	0	0	0	1	0	0	0	0	0	2.1	2.1	2.1	51.484	472	472;472	0	6.124	0	0	2.1	0	0	0
A0A1V5AK51	A0A1V5AK51	1	1	1	tr|A0A1V5AK51|A0A1V5AK51_9EURY PKD domain protein OS=Methanoregulaceae archaeon PtaU1.Bin222 OX=1811726 GN=A4E42_00441 PE=4 SV=1	1	1	1	1	0	0	0	0	1	0	0	0	0	0	0	0	1	0	0	0	0	0	0	0	1	0	0	0	0	0	3.8	3.8	3.8	33.754	313	313	0	6.0379	0	0	3.8	0	0	0
A0A1V5AQH0	A0A1V5AQH0	1	1	1	tr|A0A1V5AQH0|A0A1V5AQH0_9EURY MarR family protein OS=Methanosaeta sp. PtaU1.Bin060 OX=1811688 GN=A4E48_02782 PE=4 SV=1	1	1	1	1	0	0	0	0	1	1	0	0	0	0	0	0	1	1	0	0	0	0	0	0	1	1	0	0	0	0	14.6	14.6	14.6	11.077	96	96	0	5.9948	0	0	14.6	14.6	0	0
A0A843MES3;A0A843IRY5;A0A843D0C2;A0A843DVN5;A0A484F960;A0A1V5ASU9;A0A7K3YV20	A0A843MES3;A0A843IRY5;A0A843D0C2;A0A843DVN5;A0A484F960;A0A1V5ASU9;A0A7K3YV20	1;1;1;1;1;1;1	1;1;1;1;1;1;1	1;1;1;1;1;1;1	tr|A0A843MES3|A0A843MES3_9EURY Elongation factor EF-2 OS=Methanocorpusculum sp OX=2058474 GN=KBS37_02985 PE=4 SV=1;tr|A0A843IRY5|A0A843IRY5_9EURY Elongation factor EF-2 OS=Methanocorpusculaceae archaeon OX=2682607 GN=J6J70_02900 PE=4 SV=1;tr|A0A843D0C2|A0A	7	1	1	1	0	0	0	0	1	0	0	0	0	0	0	0	1	0	0	0	0	0	0	0	1	0	0	0	0	0	1.5	1.5	1.5	57.263	527	527;531;591;619;730;731;732	0	6.0063	0	0	1.5	0	0	0
A0A1V5ATF6	A0A1V5ATF6	1	1	1	tr|A0A1V5ATF6|A0A1V5ATF6_9EURY Vitamin B12-dependent ribonucleotide reductase OS=Methanosaeta sp. PtaU1.Bin060 OX=1811688 GN=A4E48_02272 PE=3 SV=1	1	1	1	1	0	0	0	0	0	0	0	0	1	0	0	0	0	0	0	0	1	0	0	0	0	0	0	0	1	0	1.8	1.8	1.8	74.466	676	676	0	5.9074	0	0	0	0	0	0
A0A1V5AV35	A0A1V5AV35	1	1	1	tr|A0A1V5AV35|A0A1V5AV35_9EURY Digeranylgeranylglycerophospholipid reductase OS=Methanosaeta sp. PtaU1.Bin112 OX=1811689 GN=A4E49_02825 PE=4 SV=1	1	1	1	1	0	0	0	0	1	0	0	0	0	0	0	0	1	0	0	0	0	0	0	0	1	0	0	0	0	0	3.6	3.6	3.6	41.655	390	390	0	6.1485	0	0	3.6	0	0	0
A0A1V5AWL3	A0A1V5AWL3	1	1	1	tr|A0A1V5AWL3|A0A1V5AWL3_9EURY Secondary thiamine-phosphate synthase enzyme OS=Methanosaeta sp. PtaU1.Bin112 OX=1811689 GN=A4E49_02698 PE=3 SV=1	1	1	1	1	0	0	0	0	1	0	0	0	0	0	0	0	1	0	0	0	0	0	0	0	1	0	0	0	0	0	7.6	7.6	7.6	16.171	144	144	0	5.9725	0	0	7.6	0	0	0
A0A1V5B212	A0A1V5B212	1	1	1	tr|A0A1V5B212|A0A1V5B212_9EURY Aspartate aminotransferase OS=Methanosaeta sp. PtaU1.Bin060 OX=1811688 GN=aspC_2 PE=3 SV=1	1	1	1	1	0	0	0	1	0	0	0	0	0	0	0	1	0	0	0	0	0	0	0	1	0	0	0	0	0	0	3.2	3.2	3.2	44.665	402	402	0	6.0566	0	3.2	0	0	0	0
A0A1V5B6L4	A0A1V5B6L4	1	1	1	tr|A0A1V5B6L4|A0A1V5B6L4_9EURY DUF460 domain-containing protein OS=Methanosaeta sp. PtaU1.Bin060 OX=1811688 GN=A4E48_00362 PE=4 SV=1	1	1	1	1	0	0	0	0	0	0	1	0	0	0	0	0	0	0	1	0	0	0	0	0	0	0	1	0	0	0	1.8	1.8	1.8	73.608	655	655	0	5.9038	0	0	0	0	1.8	0
A0A1V5B7R2	A0A1V5B7R2	1	1	1	tr|A0A1V5B7R2|A0A1V5B7R2_9EURY Putative ABC transporter periplasmic-binding protein OS=Methanosaeta sp. PtaU1.Bin112 OX=1811689 GN=A4E49_00864 PE=4 SV=1	1	1	1	1	0	0	0	0	1	0	0	0	0	0	0	0	1	0	0	0	0	0	0	0	1	0	0	0	0	0	2.7	2.7	2.7	59.714	527	527	0	6.1437	0	0	2.7	0	0	0
A0A1V5QMV3	A0A1V5QMV3	1	1	1	tr|A0A1V5QMV3|A0A1V5QMV3_9ARCH Thermosome subunit OS=archaeon ADurb.Bin336 OX=1866922 GN=ths PE=3 SV=1	1	1	1	1	0	0	1	0	0	0	0	0	0	0	1	0	0	0	0	0	0	0	1	0	0	0	0	0	0	0	2.6	2.6	2.6	58.66	546	546	0	6.0838	2.6	0	0	0	0	0
Q2FPN6;A0A8F5VQM8;A0A8E7EIX6;A0A7K4B5V6;A0A7K4AZL5;A0A2V2NEC9;A0A1V5SQ39	Q2FPN6;A0A8F5VQM8;A0A8E7EIX6;A0A7K4B5V6;A0A7K4AZL5;A0A2V2NEC9;A0A1V5SQ39	1;1;1;1;1;1;1	1;1;1;1;1;1;1	1;1;1;1;1;1;1	tr|Q2FPN6|Q2FPN6_METHJ Chaperonin Cpn10 OS=Methanospirillum hungatei JF-1 (strain ATCC 27890 / DSM 864 / NBRC 100397 / JF-1) OX=323259 GN=Mhun_1055 PE=3 SV=1;tr|A0A8F5VQM8|A0A8F5VQM8_METHU Co-chaperone GroES OS=Methanospirillum hungatei OX=2203 GN=groES PE	7	1	1	1	0	0	0	0	1	0	0	0	0	0	0	0	1	0	0	0	0	0	0	0	1	0	0	0	0	0	8.9	8.9	8.9	10.087	90	90;90;90;90;90;90;90	0	5.9628	0	0	8.9	0	0	0
Q2FKT4;A0A843M1Q4;A0A1V5SWS3	Q2FKT4;A0A843M1Q4;A0A1V5SWS3	1;1;1	1;1;1	1;1;1	tr|Q2FKT4|Q2FKT4_METHJ DUF2493 domain-containing protein OS=Methanospirillum hungatei JF-1 (strain ATCC 27890 / DSM 864 / NBRC 100397 / JF-1) OX=323259 GN=Mhun_1823 PE=4 SV=1;tr|A0A843M1Q4|A0A843M1Q4_9EURY DUF2493 domain-containing protein OS=Methanospiril	3	1	1	1	0	0	0	0	1	0	0	0	0	0	0	0	1	0	0	0	0	0	0	0	1	0	0	0	0	0	7.6	7.6	7.6	16.011	145	145;145;145	0	5.9756	0	0	7.6	0	0	0
A0A7K3ZXL9;A0A1V5XSQ1;A0A257MPC9;A0A257MJ15;A0A257MFT0;A0A257MC88;A0A257MB95	A0A7K3ZXL9;A0A1V5XSQ1;A0A257MPC9;A0A257MJ15;A0A257MFT0;A0A257MC88;A0A257MB95	1;1;1;1;1;1;1	1;1;1;1;1;1;1	1;1;1;1;1;1;1	tr|A0A7K3ZXL9|A0A7K3ZXL9_9EURY Aerotolerance regulator N-terminal domain-containing protein OS=Methanothrix sp OX=90426 GN=GX463_07130 PE=4 SV=1;tr|A0A1V5XSQ1|A0A1V5XSQ1_9EURY Aerotolerance regulator N-terminal domain-containing protein OS=Euryarchaeota ar	7	1	1	1	0	0	0	0	1	0	0	0	0	0	0	0	1	0	0	0	0	0	0	0	1	0	0	0	0	0	2.1	2.1	2.1	63.216	581	581;581;588;588;588;588;588	0	5.9941	0	0	2.1	0	0	0
A0A843JY22;A0A1V5YH51;F4BV59	A0A843JY22;A0A1V5YH51;F4BV59	1;1;1	1;1;1	1;1;1	tr|A0A843JY22|A0A843JY22_9EURY ADP-specific phosphofructokinase OS=Methanothrix sp OX=90426 GN=KBB04_10230 PE=4 SV=1;tr|A0A1V5YH51|A0A1V5YH51_9EURY ADP-specific phosphofructokinase OS=Euryarchaeota archaeon ADurb.Bin190 OX=1852877 GN=pfkC PE=4 SV=1;tr|F4BV	3	1	1	1	0	0	0	1	0	0	0	0	0	0	0	1	0	0	0	0	0	0	0	1	0	0	0	0	0	0	3.4	3.4	3.4	48.973	445	445;446;450	0	6.1395	0	3.4	0	0	0	0
A0A7K4AZT9;A0A1V5Z861	A0A7K4AZT9;A0A1V5Z861	1;1	1;1	1;1	tr|A0A7K4AZT9|A0A7K4AZT9_9EURY Amino acid ABC transporter substrate-binding protein OS=Methanomicrobiales archaeon OX=2184052 GN=GX268_02145 PE=4 SV=1;tr|A0A1V5Z861|A0A1V5Z861_9EURY Cystine transporter subunit OS=Euryarchaeota archaeon ADurb.Bin165 OX=1852	2	1	1	1	0	0	0	0	1	0	0	0	0	0	0	0	1	0	0	0	0	0	0	0	1	0	0	0	0	0	4.4	4.4	4.4	30.141	273	273;274	0	6.0009	0	0	4.4	0	0	0
A0A1V5ZDR2	A0A1V5ZDR2	1	1	1	tr|A0A1V5ZDR2|A0A1V5ZDR2_9EURY STAS domain protein OS=Euryarchaeota archaeon ADurb.Bin165 OX=1852876 GN=BWY05_00556 PE=4 SV=1	1	1	1	1	0	0	0	0	1	0	0	0	0	0	0	0	1	0	0	0	0	0	0	0	1	0	0	0	0	0	4	4	4	33.334	299	299	0	5.9971	0	0	4	0	0	0
A0A1V5ZEM7	A0A1V5ZEM7	1	1	1	tr|A0A1V5ZEM7|A0A1V5ZEM7_9EURY Chagasin family peptidase inhibitor I42 OS=Euryarchaeota archaeon ADurb.Bin165 OX=1852876 GN=BWY05_00448 PE=4 SV=1	1	1	1	1	0	0	0	1	0	0	0	0	0	0	0	1	0	0	0	0	0	0	0	1	0	0	0	0	0	0	9.2	9.2	9.2	17.624	163	163	0	5.9874	0	9.2	0	0	0	0
A0A1W6JWT2	A0A1W6JWT2	1	1	1	tr|A0A1W6JWT2|A0A1W6JWT2_9CREN FAD-dependent oxidoreductase OS=Acidianus manzaensis OX=282676 GN=B6F84_00740 PE=4 SV=1	1	1	1	1	0	0	0	0	1	0	0	0	0	0	0	0	1	0	0	0	0	0	0	0	1	0	0	0	0	0	3.3	3.3	3.3	43.443	396	396	0	6.0048	0	0	3.3	0	0	0
A0A1W6K1C0	A0A1W6K1C0	1	1	1	tr|A0A1W6K1C0|A0A1W6K1C0_9CREN Dihydrolipoamide dehydrogenase OS=Acidianus manzaensis OX=282676 GN=B6F84_09695 PE=3 SV=1	1	1	1	1	0	0	0	0	1	0	0	0	0	0	0	0	1	0	0	0	0	0	0	0	1	0	0	0	0	0	3.1	3.1	3.1	49.027	449	449	0	6.1105	0	0	3.1	0	0	0
A0A1W6K1V8	A0A1W6K1V8	1	1	1	tr|A0A1W6K1V8|A0A1W6K1V8_9CREN Uncharacterized protein OS=Acidianus manzaensis OX=282676 GN=B6F84_11175 PE=4 SV=1	1	1	1	1	0	0	0	0	0	0	1	0	0	0	0	0	0	0	1	0	0	0	0	0	0	0	1	0	0	0	8.8	8.8	8.8	14.366	125	125	0	5.8388	0	0	0	0	8.8	0
A0A1W9MC13	A0A1W9MC13	1	1	1	tr|A0A1W9MC13|A0A1W9MC13_9ARCH ATPase AAA-type core domain-containing protein OS=Candidatus Altiarchaeales archaeon A3 OX=1933927 GN=BWK75_06750 PE=4 SV=1	1	1	1	1	0	0	0	0	1	0	0	0	0	0	0	0	1	0	0	0	0	0	0	0	1	0	0	0	0	0	3.3	3.3	3.3	52.081	456	456	0	5.9866	0	0	3.3	0	0	0
A0A1X4G3E5	A0A1X4G3E5	1	1	1	tr|A0A1X4G3E5|A0A1X4G3E5_HALEZ Glycosyltransferase subfamily 4-like N-terminal domain-containing protein OS=Halorubrum ezzemoulense DSM 17463 OX=1121945 GN=B9H04_17575 PE=4 SV=1	1	1	1	1	0	0	0	0	1	0	0	0	0	0	0	0	1	0	0	0	0	0	0	0	1	0	0	0	0	0	3.7	3.7	3.7	41.73	377	377	0	6.1529	0	0	3.7	0	0	0
A0A1X4GKJ2;A0A4V6E4Q0;A0A2A2FE13;A0A4V6DX93;A0A4U7CHN1;A0A4U7C338;A0A481RJB4;A0A2G1WUY2;A0A256JXD9;A0A256JQM9;A0A256JLU3;A0A256J7X1;A0A256J423;A0A238X5B4;A0A1Y3AGI1;A0A1Y3A4F6;A0A8T4GFX3	A0A1X4GKJ2;A0A4V6E4Q0;A0A2A2FE13;A0A4V6DX93;A0A4U7CHN1;A0A4U7C338;A0A481RJB4;A0A2G1WUY2;A0A256JXD9;A0A256JQM9;A0A256JLU3;A0A256J7X1;A0A256J423;A0A238X5B4;A0A1Y3AGI1;A0A1Y3A4F6;A0A8T4GFX3	1;1;1;1;1;1;1;1;1;1;1;1;1;1;1;1;1	1;1;1;1;1;1;1;1;1;1;1;1;1;1;1;1;1	1;1;1;1;1;1;1;1;1;1;1;1;1;1;1;1;1	tr|A0A1X4GKJ2|A0A1X4GKJ2_HALEZ Peptidase S9 family protein OS=Halorubrum ezzemoulense DSM 17463 OX=1121945 GN=B9H04_11785 PE=3 SV=1;tr|A0A4V6E4Q0|A0A4V6E4Q0_9EURY S9 family peptidase OS=Halorubrum sp. GN12_10-3_MGM OX=2518113 GN=EXE47_14810 PE=3 SV=1;tr|A0	17	1	1	1	0	0	0	0	1	0	0	0	0	0	0	0	1	0	0	0	0	0	0	0	1	0	0	0	0	0	1.8	1.8	1.8	76.807	709	709;709;713;709;709;709;709;709;709;709;709;709;709;709;709;709;719	0	6.1348	0	0	1.8	0	0	0
A0A256K6M7;M0EGW1;M0DV29;A0A8J7UMY4;A0A4U7E7M2;A0A4U7CSL0;A0A4U7C6A6;A0A4U7C117;A0A481RFV8;M0F399;A0A2G1WPS3;A0A256JC72;A0A256IT64;A0A1Y3AI12;A0A1Y3ABA4;A0A410TRJ0;A0A1X4HAT1	A0A256K6M7;M0EGW1;M0DV29;A0A8J7UMY4;A0A4U7E7M2;A0A4U7CSL0;A0A4U7C6A6;A0A4U7C117;A0A481RFV8;M0F399;A0A2G1WPS3;A0A256JC72;A0A256IT64;A0A1Y3AI12;A0A1Y3ABA4;A0A410TRJ0;A0A1X4HAT1	1;1;1;1;1;1;1;1;1;1;1;1;1;1;1;1;1	1;1;1;1;1;1;1;1;1;1;1;1;1;1;1;1;1	1;1;1;1;1;1;1;1;1;1;1;1;1;1;1;1;1	tr|A0A256K6M7|A0A256K6M7_HALEZ Glucose-fructose oxidoreductase (Fragment) OS=Halorubrum ezzemoulense OX=337243 GN=DJ76_00160 PE=4 SV=1;tr|M0EGW1|M0EGW1_9EURY Oxidoreductase domain protein OS=Halorubrum coriense DSM 10284 OX=1227466 GN=C464_12070 PE=4 SV=1;	17	1	1	1	0	0	0	0	1	0	0	0	0	0	0	0	1	0	0	0	0	0	0	0	1	0	0	0	0	0	20.6	20.6	20.6	6.6572	63	63;334;334;334;334;334;334;334;334;334;334;334;334;334;334;334;334	0	6.1586	0	0	20.6	0	0	0
A0A4U7EBV0;A0A4U7CY94;A0A4U7CBV7;A0A4U7C2L1;A0A2G1WPN9;A0A256KC79;A0A256JLG9;A0A256JKB4;A0A256J6A3;A0A1Y3AFU5;A0A1Y3A321;A0A1X4HCB8	A0A4U7EBV0;A0A4U7CY94;A0A4U7CBV7;A0A4U7C2L1;A0A2G1WPN9;A0A256KC79;A0A256JLG9;A0A256JKB4;A0A256J6A3;A0A1Y3AFU5;A0A1Y3A321;A0A1X4HCB8	1;1;1;1;1;1;1;1;1;1;1;1	1;1;1;1;1;1;1;1;1;1;1;1	1;1;1;1;1;1;1;1;1;1;1;1	tr|A0A4U7EBV0|A0A4U7EBV0_9EURY HlyC/CorC family transporter OS=Halorubrum sp. GN12_10-3_MGM OX=2518113 GN=EXE47_01290 PE=4 SV=1;tr|A0A4U7CY94|A0A4U7CY94_9EURY HlyC/CorC family transporter OS=Halorubrum sp. SD690R OX=2518117 GN=EXE41_02000 PE=4 SV=1;tr|A0A4	12	1	1	1	0	0	0	0	1	0	0	0	0	0	0	0	1	0	0	0	0	0	0	0	1	0	0	0	0	0	3.4	3.4	3.4	39.067	358	358;358;358;358;358;358;358;358;358;358;358;358	0	6.098	0	0	3.4	0	0	0
A0A1Y3AE29	A0A1Y3AE29	1	1	1	tr|A0A1Y3AE29|A0A1Y3AE29_9EURY Phytoene dehydrogenase OS=Halorubrum sp. SD612 OX=1855863 GN=B9G38_14350 PE=4 SV=1	1	1	1	1	0	0	0	0	1	0	0	0	0	0	0	0	1	0	0	0	0	0	0	0	1	0	0	0	0	0	2.3	2.3	2.3	46.676	440	440	0	6.2094	0	0	2.3	0	0	0
A0A1Y3GGQ4	A0A1Y3GGQ4	1	1	1	tr|A0A1Y3GGQ4|A0A1Y3GGQ4_9EURY Putative Fe-S clusters-containing protein containing DUF4445 domain OS=Methanonatronarchaeum thermophilum OX=1927129 GN=AMET1_0174 PE=4 SV=1	1	1	1	1	0	0	0	0	1	0	0	0	0	0	0	0	1	0	0	0	0	0	0	0	1	0	0	0	0	0	1.8	1.8	1.8	60.36	552	552	0	5.9973	0	0	1.8	0	0	0
A0A1Z9B1N8	A0A1Z9B1N8	1	1	1	tr|A0A1Z9B1N8|A0A1Z9B1N8_9EURY Primase C-terminal 1 domain-containing protein OS=Euryarchaeota archaeon TMED97 OX=1986697 GN=CBC57_01920 PE=4 SV=1	1	1	1	1	0	0	0	0	1	0	0	0	0	0	0	0	1	0	0	0	0	0	0	0	1	0	0	0	0	0	3	3	3	58.057	507	507	0	5.9856	0	0	3	0	0	0
A0A7J4QSK5;A0A6V8DPT3;A0A7M3X3P8;A0A7J4TMP4;A0A2E2HHW8;A0A7M3XNY2;A0A2E3FLA8;A0A327HDJ6;A0A2E7AWM8;A0A1Z9BZE8;A0A2E5Y5S8;A0A7J4S8Y1;A0A7J4PXT4;A0A6V8D9S4	A0A7J4QSK5;A0A6V8DPT3;A0A7M3X3P8;A0A7J4TMP4;A0A2E2HHW8;A0A7M3XNY2;A0A2E3FLA8;A0A327HDJ6;A0A2E7AWM8;A0A1Z9BZE8;A0A2E5Y5S8;A0A7J4S8Y1;A0A7J4PXT4;A0A6V8D9S4	1;1;1;1;1;1;1;1;1;1;1;1;1;1	1;1;1;1;1;1;1;1;1;1;1;1;1;1	1;1;1;1;1;1;1;1;1;1;1;1;1;1	tr|A0A7J4QSK5|A0A7J4QSK5_9ARCH S8 family serine peptidase OS=Candidatus Poseidoniaceae archaeon OX=2666346 GN=HA307_05230 PE=4 SV=1;tr|A0A6V8DPT3|A0A6V8DPT3_9ARCH Peptidase S8/S53 domain-containing protein OS=Candidatus Poseidoniales archaeon OX=2163009 GN	14	1	1	1	0	0	0	0	0	0	1	0	0	0	0	0	0	0	1	0	0	0	0	0	0	0	1	0	0	0	3.3	3.3	3.3	40.977	392	392;392;527;527;619;723;723;724;724;724;727;729;734;734	0	6.1876	0	0	0	0	3.3	0
A0A6V8DV76;A0A2E5WV03;A0A7J9RJI1;A0A7J4RD59;A0A7J4QZY7;A0A327HF99;A0A7M3YQ48;A0A2E7T227;A0A2E9L8F1;A0A2E4TUZ5;A0A2E8BDX6;A0A2E4QIH0;A0A2E2HKQ8;A0A2E7AW74;A0A7M3ZHA0;A0A6V8ES78;A0A2E9WFR9;A0A2E0BWA6;A0A1Z9C0I1	A0A6V8DV76;A0A2E5WV03;A0A7J9RJI1;A0A7J4RD59;A0A7J4QZY7;A0A327HF99;A0A7M3YQ48;A0A2E7T227;A0A2E9L8F1;A0A2E4TUZ5;A0A2E8BDX6;A0A2E4QIH0;A0A2E2HKQ8;A0A2E7AW74;A0A7M3ZHA0;A0A6V8ES78;A0A2E9WFR9;A0A2E0BWA6;A0A1Z9C0I1	1;1;1;1;1;1;1;1;1;1;1;1;1;1;1;1;1;1;1	1;1;1;1;1;1;1;1;1;1;1;1;1;1;1;1;1;1;1	1;1;1;1;1;1;1;1;1;1;1;1;1;1;1;1;1;1;1	tr|A0A6V8DV76|A0A6V8DV76_9ARCH Phenylalanine--tRNA ligase subunit beta (Fragment) OS=Candidatus Poseidoniales archaeon OX=2163009 GN=pheT PE=4 SV=1;tr|A0A2E5WV03|A0A2E5WV03_9EURY phenylalanine--tRNA ligase OS=Euryarchaeota archaeon OX=2026739 GN=CMB71_0128	19	1	1	1	0	0	0	0	1	0	0	0	0	0	0	0	1	0	0	0	0	0	0	0	1	0	0	0	0	0	13.5	13.5	13.5	8.3204	74	74;581;581;581;581;581;581;581;581;581;101;581;581;581;581;571;565;299;581	0	6.0137	0	0	13.5	0	0	0
A0A327HE60;A0A2E7AWL5;A0A1Z9C665	A0A327HE60;A0A2E7AWL5;A0A1Z9C665	1;1;1	1;1;1	1;1;1	tr|A0A327HE60|A0A327HE60_9EURY Exodeoxyribonuclease III OS=Euryarchaeota archaeon OX=2026739 GN=xth PE=3 SV=1;tr|A0A2E7AWL5|A0A2E7AWL5_9EURY Exodeoxyribonuclease III OS=Euryarchaeota archaeon OX=2026739 GN=xth PE=3 SV=1;tr|A0A1Z9C665|A0A1Z9C665_9EURY Exode	3	1	1	1	0	0	0	0	1	0	0	0	0	0	0	0	1	0	0	0	0	0	0	0	1	0	0	0	0	0	5.1	5.1	5.1	33.834	293	293;293;293	0	6.0605	0	0	5.1	0	0	0
A0A2D7BE33;A0A1Z9IWF7	A0A2D7BE33;A0A1Z9IWF7	1;1	1;1	1;1	tr|A0A2D7BE33|A0A2D7BE33_9EURY Nop domain-containing protein OS=Euryarchaeota archaeon OX=2026739 GN=CMA12_02615 PE=4 SV=1;tr|A0A1Z9IWF7|A0A1Z9IWF7_9EURY Nop domain-containing protein OS=Euryarchaeota archaeon TMED173 OX=1986688 GN=CBD33_01185 PE=4 SV=1	2	1	1	1	0	0	0	0	1	0	0	0	0	0	0	0	1	0	0	0	0	0	0	0	1	0	0	0	0	0	3.9	3.9	3.9	36.661	333	333;333	0	6.1975	0	0	3.9	0	0	0
A0A1Z9RZT0	A0A1Z9RZT0	1	1	1	tr|A0A1Z9RZT0|A0A1Z9RZT0_9EURY Phosphoserine aminotransferase OS=Euryarchaeota archaeon TMED255 OX=1986693 GN=serC PE=3 SV=1	1	1	1	1	0	0	0	0	1	0	0	0	0	0	0	0	1	0	0	0	0	0	0	0	1	0	0	0	0	0	2.8	2.8	2.8	40.104	356	356	0	6.198	0	0	2.8	0	0	0
A0A8T5J7T0;A0A7M3YIU8;A0A7J4MIC3;A0A3A5WXX7;A0A3A5V8J6;A0A327HF17;A0A2E6AUJ0;A0A2E5B827;A0A2E3MDN6;A0A2E2I9H2;A0A2E1HXC9;A0A1Z9U729	A0A8T5J7T0;A0A7M3YIU8;A0A7J4MIC3;A0A3A5WXX7;A0A3A5V8J6;A0A327HF17;A0A2E6AUJ0;A0A2E5B827;A0A2E3MDN6;A0A2E2I9H2;A0A2E1HXC9;A0A1Z9U729	1;1;1;1;1;1;1;1;1;1;1;1	1;1;1;1;1;1;1;1;1;1;1;1	1;1;1;1;1;1;1;1;1;1;1;1	tr|A0A8T5J7T0|A0A8T5J7T0_9EURY 50S ribosomal protein L14 OS=Euryarchaeota archaeon OX=2026739 GN=rpl14 PE=3 SV=1;tr|A0A7M3YIU8|A0A7M3YIU8_9ARCH 50S ribosomal protein L14 OS=Candidatus Poseidoniales archaeon OX=2163009 GN=rpl14 PE=3 SV=1;tr|A0A7J4MIC3|A0A7J	12	1	1	1	0	0	0	0	1	0	0	0	0	0	0	0	1	0	0	0	0	0	0	0	1	0	0	0	0	0	9.1	9.1	9.1	14.558	132	132;132;132;132;132;132;132;132;132;132;132;132	0	5.9801	0	0	9.1	0	0	0
A0A202EA24	A0A202EA24	1	1	1	tr|A0A202EA24|A0A202EA24_9EURY Glycosyltransferase OS=Natronolimnobius baerhuensis OX=253108 GN=B2G88_12440 PE=4 SV=1	1	1	1	1	0	0	0	0	1	0	0	0	0	0	0	0	1	0	0	0	0	0	0	0	1	0	0	0	0	0	3.3	3.3	3.3	44.268	396	396	0	6.1069	0	0	3.3	0	0	0
A0A202EAU1	A0A202EAU1	1	1	1	tr|A0A202EAU1|A0A202EAU1_9EURY Histidine kinase domain-containing protein OS=Natronolimnobius baerhuensis OX=253108 GN=B2G88_00610 PE=4 SV=1	1	1	1	1	0	0	0	1	0	0	0	0	0	0	0	1	0	0	0	0	0	0	0	1	0	0	0	0	0	0	2.9	2.9	2.9	45.45	414	414	0	6.0557	0	2.9	0	0	0	0
A0A202EAW4	A0A202EAW4	1	1	1	tr|A0A202EAW4|A0A202EAW4_9EURY Bacterio-opsin activator OS=Natronolimnobius baerhuensis OX=253108 GN=B2G88_00695 PE=4 SV=1	1	1	1	1	0	0	0	0	1	0	0	0	0	0	0	0	1	0	0	0	0	0	0	0	1	0	0	0	0	0	6.8	6.8	6.8	25.172	221	221	0	6.1354	0	0	6.8	0	0	0
A0A218NM33	A0A218NM33	1	1	1	tr|A0A218NM33|A0A218NM33_9ARCH ERCC4-like helicase OS=Candidatus Mancarchaeum acidiphilum OX=1920749 GN=Mia14_0190 PE=4 SV=1	1	1	1	1	0	0	1	0	0	0	0	0	0	1	1	0	0	0	0	0	0	1	1	0	0	0	0	0	0	1	1.7	1.7	1.7	58.53	519	519	0	6.0958	1.7	0	0	0	0	0
A0A218NZZ1	A0A218NZZ1	1	1	1	tr|A0A218NZZ1|A0A218NZZ1_THECE Glutamate synthase OS=Thermococcus celer Vu 13 = JCM 8558 OX=1293037 GN=A3L02_00940 PE=4 SV=1	1	1	1	1	0	0	0	0	1	0	0	0	0	0	0	0	1	0	0	0	0	0	0	0	1	0	0	0	0	0	1.4	1.4	1.4	105.23	951	951	0	6.1087	0	0	1.4	0	0	0
A0A218P3V0	A0A218P3V0	1	1	1	tr|A0A218P3V0|A0A218P3V0_THECE DUF1156 domain-containing protein OS=Thermococcus celer Vu 13 = JCM 8558 OX=1293037 GN=A3L02_08580 PE=4 SV=1	1	1	1	1	0	0	0	0	0	0	1	0	0	0	0	0	0	0	1	0	0	0	0	0	0	0	1	0	0	0	1.4	1.4	1.4	115.72	1017	1017	0	6.2008	0	0	0	0	1.4	0
A0A218P7W0	A0A218P7W0	1	1	1	tr|A0A218P7W0|A0A218P7W0_9EURY Metallophosphoesterase OS=Thermococcus pacificus OX=71998 GN=A3L08_05840 PE=4 SV=1	1	1	1	1	0	0	0	0	1	0	0	0	0	0	0	0	1	0	0	0	0	0	0	0	1	0	0	0	0	0	6.2	6.2	6.2	21.807	192	192	0	6.0327	0	0	6.2	0	0	0
A0A218PCT2	A0A218PCT2	1	1	1	tr|A0A218PCT2|A0A218PCT2_9EURY Uracil-DNA glycosylase OS=Thermococcus sp. P6 OX=122420 GN=A3L12_04910 PE=4 SV=1	1	1	1	1	0	0	0	0	1	0	0	0	0	0	0	0	1	0	0	0	0	0	0	0	1	0	0	0	0	0	5.2	5.2	5.2	28.653	248	248	0	5.9772	0	0	5.2	0	0	0
A0A218PD36	A0A218PD36	1	1	1	tr|A0A218PD36|A0A218PD36_9EURY Metallophosphoesterase OS=Thermococcus sp. P6 OX=122420 GN=A3L12_05400 PE=4 SV=1	1	1	1	1	0	0	0	0	1	0	0	0	0	0	0	0	1	0	0	0	0	0	0	0	1	0	0	0	0	0	4.7	4.7	4.7	23.354	214	214	0	5.9811	0	0	4.7	0	0	0
A0A218PDV5	A0A218PDV5	1	1	1	tr|A0A218PDV5|A0A218PDV5_9EURY asparagine--tRNA ligase OS=Thermococcus sp. P6 OX=122420 GN=A3L12_07050 PE=4 SV=1	1	1	1	1	0	0	0	0	1	0	0	0	0	0	0	0	1	0	0	0	0	0	0	0	1	0	0	0	0	0	2.3	2.3	2.3	49.731	430	430	0	6.0816	0	0	2.3	0	0	0
A0A7U3GRS2;A0A218ZRU6	A0A7U3GRS2;A0A218ZRU6	1;1	1;1	1;1	tr|A0A7U3GRS2|A0A7U3GRS2_9ARCH Conjugal transfer ATPase TrbB OS=Thermoplasmatales archaeon OX=2268204 GN=Thermo_00450 PE=4 SV=1;tr|A0A218ZRU6|A0A218ZRU6_9ARCH Bacterial type II secretion system protein E domain-containing protein OS=Thermoplasmatales archa	2	1	1	1	0	0	0	0	1	0	0	0	0	0	0	0	1	0	0	0	0	0	0	0	1	0	0	0	0	0	2.2	2.2	2.2	60.27	539	539;539	0	6.1159	0	0	2.2	0	0	0
A0A218ZT72;A0A7U3D0Q4	A0A218ZT72;A0A7U3D0Q4	1;1	1;1	1;1	tr|A0A218ZT72|A0A218ZT72_9ARCH Uncharacterized protein OS=Thermoplasmatales archaeon B_DKE OX=1961136 GN=B2I17_07780 PE=3 SV=1;tr|A0A7U3D0Q4|A0A7U3D0Q4_9ARCH Archaeosine synthase OS=Thermoplasmatales archaeon OX=2268204 GN=arcS PE=3 SV=1	2	1	1	1	0	0	0	0	1	0	0	0	0	0	0	0	1	0	0	0	0	0	0	0	1	0	0	0	0	0	2.9	2.9	2.9	59.342	524	524;525	0	6.1925	0	0	2.9	0	0	0
A0A7U3GRW6;A0A218ZUK8	A0A7U3GRW6;A0A218ZUK8	1;1	1;1	1;1	tr|A0A7U3GRW6|A0A7U3GRW6_9ARCH Putative aminopeptidase 1 OS=Thermoplasmatales archaeon OX=2268204 GN=Thermo_00680 PE=3 SV=1;tr|A0A218ZUK8|A0A218ZUK8_9ARCH Aminopeptidase OS=Thermoplasmatales archaeon B_DKE OX=1961136 GN=B2I17_05640 PE=3 SV=1	2	1	1	1	0	0	0	0	1	0	0	0	0	0	0	0	1	0	0	0	0	0	0	0	1	0	0	0	0	0	2.9	2.9	2.9	50.292	456	456;456	0	6.0177	0	0	2.9	0	0	0
A0A218ZUW4	A0A218ZUW4	1	1	1	tr|A0A218ZUW4|A0A218ZUW4_9ARCH NurA domain-containing protein OS=Thermoplasmatales archaeon B_DKE OX=1961136 GN=B2I17_03355 PE=4 SV=1	1	1	1	1	0	0	0	0	1	0	0	0	0	0	0	0	1	0	0	0	0	0	0	0	1	0	0	0	0	0	4.2	4.2	4.2	35.184	307	307	0	6.1908	0	0	4.2	0	0	0
A0A7U3D2F9;A0A7C4XSS8;A0A218ZVK7	A0A7U3D2F9;A0A7C4XSS8;A0A218ZVK7	1;1;1	1;1;1	1;1;1	tr|A0A7U3D2F9|A0A7U3D2F9_9ARCH Trehalose/maltose import ATP-binding protein MalK OS=Thermoplasmatales archaeon OX=2268204 GN=malK_10 PE=4 SV=1;tr|A0A7C4XSS8|A0A7C4XSS8_9EURY ATP-binding cassette domain-containing protein OS=Euryarchaeota archaeon OX=202673	3	1	1	1	0	0	0	0	1	0	0	0	0	0	0	0	1	0	0	0	0	0	0	0	1	0	0	0	0	0	1.7	1.7	1.7	96.913	868	868;868;868	0	6.208	0	0	1.7	0	0	0
A0A218ZWR8	A0A218ZWR8	1	1	1	tr|A0A218ZWR8|A0A218ZWR8_9ARCH Type II methyltransferase OS=Thermoplasmatales archaeon B_DKE OX=1961136 GN=B2I17_00070 PE=3 SV=1	1	1	1	1	0	0	0	0	1	0	0	0	0	0	0	0	1	0	0	0	0	0	0	0	1	0	0	0	0	0	3.5	3.5	3.5	42.706	375	375	0	6.0551	0	0	3.5	0	0	0
P09847;A0A9E7RS12;A0A6B9TEV0;T2GJJ3;O27126;D9PXS3;A0A842YMZ0;A0A842LN32;A0A7J4MX07;A0A6B9TJR9;A0A5B9M268;A0A371ND14;A0A223YXZ8	P09847;A0A9E7RS12;A0A6B9TEV0;T2GJJ3;O27126;D9PXS3;A0A842YMZ0;A0A842LN32;A0A7J4MX07;A0A6B9TJR9;A0A5B9M268;A0A371ND14;A0A223YXZ8	1;1;1;1;1;1;1;1;1;1;1;1;1	1;1;1;1;1;1;1;1;1;1;1;1;1	1;1;1;1;1;1;1;1;1;1;1;1;1	sp|P09847|RPO1C_METTW DNA-directed RNA polymerase subunit Rpo1C OS=Methanothermobacter thermautotrophicus (strain Winter) OX=79930 GN=rpo1C PE=1 SV=2;tr|A0A9E7RS12|A0A9E7RS12_METWO DNA-directed RNA polymerase subunit Rpo1C OS=Methanothermobacter wolfeii OX	13	1	1	1	0	0	0	0	1	0	0	0	0	0	0	0	1	0	0	0	0	0	0	0	1	0	0	0	0	0	2.9	2.9	2.9	50.796	449	449;449;449;451;451;451;451;451;451;451;451;451;451	0	6.141	0	0	2.9	0	0	0
O26165;T2GHC0;A0A9E7RU13;A0A842YLL9;A0A842LR42;A0A7J4MV94;A0A6B9TMQ9;A0A6B9TDS7;A0A5B9M2V8;A0A371NC76;A0A223YYB5	O26165;T2GHC0;A0A9E7RU13;A0A842YLL9;A0A842LR42;A0A7J4MV94;A0A6B9TMQ9;A0A6B9TDS7;A0A5B9M2V8;A0A371NC76;A0A223YYB5	1;1;1;1;1;1;1;1;1;1;1	1;1;1;1;1;1;1;1;1;1;1	1;1;1;1;1;1;1;1;1;1;1	tr|O26165|O26165_METTH Uncharacterized protein OS=Methanothermobacter thermautotrophicus (strain ATCC 29096 / DSM 1053 / JCM 10044 / NBRC 100330 / Delta H) OX=187420 GN=MTH_59 PE=4 SV=1;tr|T2GHC0|T2GHC0_9EURY CARDB domain-containing protein OS=Methanotherm	11	1	1	1	0	0	0	0	1	0	0	0	0	0	0	0	1	0	0	0	0	0	0	0	1	0	0	0	0	0	7.3	7.3	7.3	20.935	193	193;297;297;297;297;297;297;297;297;297;297	0	5.995	0	0	7.3	0	0	0
T2GJY9;A0A371NCM0;A0A223ZER6;O27276;A0A842YNJ9;A0A7J4MYL8;D9PY67;A0A6B9THQ6;A0A5B9M5X9;A0A842LTN5;A0A8T5PGZ1;A0A9E7RU29;A0A6B9THR8;A0A8T8K5D2;A0A3A5HF32	T2GJY9;A0A371NCM0;A0A223ZER6;O27276;A0A842YNJ9;A0A7J4MYL8;D9PY67;A0A6B9THQ6;A0A5B9M5X9;A0A842LTN5;A0A8T5PGZ1;A0A9E7RU29;A0A6B9THR8;A0A8T8K5D2;A0A3A5HF32	2;2;2;2;2;2;2;2;2;1;1;1;1;1;1	2;2;2;2;2;2;2;2;2;1;1;1;1;1;1	2;2;2;2;2;2;2;2;2;1;1;1;1;1;1	tr|T2GJY9|T2GJY9_9EURY DNA polymerase OS=Methanothermobacter sp. CaT2 OX=866790 GN=MTCT_1101 PE=3 SV=1;tr|A0A371NCM0|A0A371NCM0_9EURY DNA polymerase OS=Methanothermobacter defluvii OX=49339 GN=C7452_0174 PE=3 SV=1;tr|A0A223ZER6|A0A223ZER6_9EURY DNA polymer	15	2	2	2	0	0	0	0	2	0	0	0	0	0	0	0	2	0	0	0	0	0	0	0	2	0	0	0	0	0	4.1	4.1	4.1	67.416	581	581;581;581;586;586;586;589;589;589;85;226;589;589;595;595	0	12.004	0	0	4.1	0	0	0
A0A238VA78	A0A238VA78	1	1	1	tr|A0A238VA78|A0A238VA78_HALVU Solute:Na+ symporter, SSS family OS=Halorubrum vacuolatum OX=63740 GN=SAMN06264855_102141 PE=3 SV=1	1	1	1	1	0	0	1	0	0	0	0	0	0	0	1	0	0	0	0	0	0	0	1	0	0	0	0	0	0	0	2.9	2.9	2.9	51.662	487	487	0	6.1148	2.9	0	0	0	0	0
A0A238VE30	A0A238VE30	1	1	1	tr|A0A238VE30|A0A238VE30_HALVU Ribosome association toxin PasT (RatA) of the RatAB toxin-antitoxin module OS=Halorubrum vacuolatum OX=63740 GN=SAMN06264855_102312 PE=4 SV=1	1	1	1	1	0	0	0	0	1	0	0	0	0	0	0	0	1	0	0	0	0	0	0	0	1	0	0	0	0	0	7.5	7.5	7.5	19.772	174	174	0	5.9621	0	0	7.5	0	0	0
A0A238VJQ4	A0A238VJQ4	1	1	1	tr|A0A238VJQ4|A0A238VJQ4_HALVU Dephospho-CoA kinase OS=Halorubrum vacuolatum OX=63740 GN=SAMN06264855_1033 PE=4 SV=1	1	1	1	1	0	0	0	0	0	0	1	0	0	0	0	0	0	0	1	0	0	0	0	0	0	0	1	0	0	0	6.6	6.6	6.6	20.09	181	181	0	5.9668	0	0	0	0	6.6	0
U1N1J0;M0E258;A0A7D5BWQ7;A0A2G1WN31;B9LT72;A0A238VTX5;A0A3S9LJ43;A0A2A2FG39	U1N1J0;M0E258;A0A7D5BWQ7;A0A2G1WN31;B9LT72;A0A238VTX5;A0A3S9LJ43;A0A2A2FG39	1;1;1;1;1;1;1;1	1;1;1;1;1;1;1;1	1;1;1;1;1;1;1;1	tr|U1N1J0|U1N1J0_9EURY nicotinate phosphoribosyltransferase OS=Haloquadratum walsbyi J07HQW1 OX=1238424 GN=J07HQW1_00221 PE=4 SV=1;tr|M0E258|M0E258_9EURY nicotinate phosphoribosyltransferase OS=Halorubrum saccharovorum DSM 1137 OX=1227484 GN=C471_06498 PE=	8	1	1	1	0	0	0	0	0	0	0	0	1	0	0	0	0	0	0	0	1	0	0	0	0	0	0	0	1	0	2.3	2.3	2.3	41.307	384	384;385;385;385;386;387;388;391	0	5.9377	0	0	0	0	0	0
A0A238VV06	A0A238VV06	1	1	1	tr|A0A238VV06|A0A238VV06_HALVU Uncharacterized protein OS=Halorubrum vacuolatum OX=63740 GN=SAMN06264855_10464 PE=4 SV=1	1	1	1	1	0	0	0	0	1	0	0	0	0	0	0	0	1	0	0	0	0	0	0	0	1	0	0	0	0	0	15	15	15	8.8966	80	80	0	5.9553	0	0	15	0	0	0
V4YGJ3;U1P211;A0A238W6S3	V4YGJ3;U1P211;A0A238W6S3	1;1;1	1;1;1	1;1;1	tr|V4YGJ3|V4YGJ3_9ARCH DUF304 domain-containing protein OS=uncultured archaeon A07HR60 OX=1412874 GN=A07HR60_00804 PE=4 SV=1;tr|U1P211|U1P211_9EURY DUF304 domain-containing protein OS=Halorubrum sp. J07HR59 OX=1238428 GN=J07HR59_01040 PE=4 SV=1;tr|A0A238W6	3	1	1	1	0	0	0	0	1	0	0	0	0	0	0	0	1	0	0	0	0	0	0	0	1	0	0	0	0	0	8.6	8.6	8.6	16.516	152	152;152;154	0	6.0888	0	0	8.6	0	0	0
A0A238WFH1	A0A238WFH1	1	1	1	tr|A0A238WFH1|A0A238WFH1_HALVU Asparagine synthetase domain-containing protein OS=Halorubrum vacuolatum OX=63740 GN=SAMN06264855_10784 PE=4 SV=1	1	1	1	1	0	0	0	0	1	0	0	0	0	0	0	0	1	0	0	0	0	0	0	0	1	0	0	0	0	0	4	4	4	32.326	302	302	0	5.9971	0	0	4	0	0	0
A0A4V6DYT9;A0A481RIS8;A0A2G1WYY7;A0A256IRQ2;A0A238YH67	A0A4V6DYT9;A0A481RIS8;A0A2G1WYY7;A0A256IRQ2;A0A238YH67	1;1;1;1;1	1;1;1;1;1	1;1;1;1;1	tr|A0A4V6DYT9|A0A4V6DYT9_9EURY Restriction endonuclease type IV Mrr domain-containing protein OS=Halorubrum sp. CGM4_25_10-8A OX=2518116 GN=EXE52_06365 PE=4 SV=1;tr|A0A481RIS8|A0A481RIS8_HALEZ Restriction endonuclease type IV Mrr domain-containing protein	5	1	1	1	0	0	0	0	1	0	0	0	0	0	0	0	1	0	0	0	0	0	0	0	1	0	0	0	0	0	5.6	5.6	5.6	24.49	216	216;216;216;216;216	0	5.9872	0	0	5.6	0	0	0
A0A4U7ERK6;A0A256IT34;A0A238YP52	A0A4U7ERK6;A0A256IT34;A0A238YP52	1;1;1	1;1;1	1;1;1	tr|A0A4U7ERK6|A0A4U7ERK6_9EURY DUF2800 domain-containing protein OS=Halorubrum sp. GN11_10-6_MGM OX=2518112 GN=EXE46_06340 PE=4 SV=1;tr|A0A256IT34|A0A256IT34_HALEZ DUF2800 domain-containing protein OS=Halorubrum ezzemoulense OX=337243 GN=DJ83_12090 PE=4 SV	3	1	1	1	0	0	0	0	1	0	0	0	0	0	0	0	1	0	0	0	0	0	0	0	1	0	0	0	0	0	3.9	3.9	3.9	37.438	330	330;330;330	0	5.994	0	0	3.9	0	0	0
A0A256HWE6;A0A256HQR5;A0A256H3S4	A0A256HWE6;A0A256HQR5;A0A256H3S4	1;1;1	1;1;1	1;1;1	tr|A0A256HWE6|A0A256HWE6_9EURY AAA family ATPase OS=Halorubrum sp. Ea8 OX=1383841 GN=DJ74_10120 PE=3 SV=1;tr|A0A256HQR5|A0A256HQR5_9EURY AAA family ATPase OS=Halorubrum sp. Eb13 OX=1383843 GN=DJ75_06395 PE=3 SV=1;tr|A0A256H3S4|A0A256H3S4_9EURY AAA family A	3	1	1	1	0	0	0	0	1	0	0	0	0	0	0	0	1	0	0	0	0	0	0	0	1	0	0	0	0	0	2.2	2.2	2.2	80.797	761	761;761;761	0	6.0913	0	0	2.2	0	0	0
A0A7D4Y1M9;A0A256I868;A0A256HRK3;A0A256HA09	A0A7D4Y1M9;A0A256I868;A0A256HRK3;A0A256HA09	1;1;1;1	1;1;1;1	1;1;1;1	tr|A0A7D4Y1M9|A0A7D4Y1M9_9EURY Nuclear transport factor 2 family protein OS=Halorubrum sp. CBA1229 OX=1853699 GN=Hrr1229_005255 PE=4 SV=1;tr|A0A256I868|A0A256I868_9EURY SnoaL-like domain-containing protein OS=Halorubrum sp. Ea1 OX=1480718 GN=DJ73_09950 PE=	4	1	1	1	0	0	0	0	1	0	0	0	0	0	0	0	1	0	0	0	0	0	0	0	1	0	0	0	0	0	10.9	10.9	10.9	14.61	128	128;128;128;128	0	6.0047	0	0	10.9	0	0	0
A0A8T8WFX1;A0A2R6IMZ6;A0A4U7F0Y1;A0A7D4YLN2;A0A256I6E0;A0A256I5Y5;A0A256HGJ3;A0A256HBA8;A0A4U7F738	A0A8T8WFX1;A0A2R6IMZ6;A0A4U7F0Y1;A0A7D4YLN2;A0A256I6E0;A0A256I5Y5;A0A256HGJ3;A0A256HBA8;A0A4U7F738	1;1;1;1;1;1;1;1;1	1;1;1;1;1;1;1;1;1	1;1;1;1;1;1;1;1;1	tr|A0A8T8WFX1|A0A8T8WFX1_9EURY Phosphomannomutase OS=Halobaculum magnesiiphilum OX=1017351 GN=K6T50_05750 PE=3 SV=1;tr|A0A2R6IMZ6|A0A2R6IMZ6_9EURY Phosphomannomutase OS=Halobacteriales archaeon QS_6_71_20 OX=1919183 GN=BRC97_08695 PE=3 SV=1;tr|A0A4U7F0Y1|A	9	1	1	1	0	0	1	0	0	0	1	0	0	1	1	0	0	0	1	0	0	1	1	0	0	0	1	0	0	1	2.4	2.4	2.4	47.48	453	453;455;504;509;521;521;521;521;524	0	6.0909	2.4	0	0	0	2.4	0
A0A256IG68;A0A521DAW6;A0A8T4GJA1	A0A256IG68;A0A521DAW6;A0A8T4GJA1	1;1;1	1;1;1	1;1;1	tr|A0A256IG68|A0A256IG68_9EURY Radical SAM protein OS=Halorubrum halodurans OX=1383851 GN=DJ70_11920 PE=4 SV=1;tr|A0A521DAW6|A0A521DAW6_9EURY Radical SAM superfamily enzyme with C-terminal helix-hairpin-helix motif OS=Halorubrum cibi OX=413815 GN=SAMN06264	3	1	1	1	0	0	0	0	1	0	0	0	0	0	0	0	1	0	0	0	0	0	0	0	1	0	0	0	0	0	2.1	2.1	2.1	65.916	610	610;610;621	0	5.9604	0	0	2.1	0	0	0
A0A256IJD5	A0A256IJD5	1	1	1	tr|A0A256IJD5|A0A256IJD5_9EURY HNH nuclease domain-containing protein OS=Halorubrum halodurans OX=1383851 GN=DJ70_08055 PE=4 SV=1	1	1	1	1	0	0	0	0	1	0	0	0	0	0	0	0	1	0	0	0	0	0	0	0	1	0	0	0	0	0	6.1	6.1	6.1	23.899	214	214	0	6.0949	0	0	6.1	0	0	0
A0A256ILJ3	A0A256ILJ3	1	1	1	tr|A0A256ILJ3|A0A256ILJ3_9EURY 2-isopropylmalate synthase OS=Halorubrum halodurans OX=1383851 GN=DJ70_05690 PE=3 SV=1	1	1	1	1	0	0	0	0	1	0	0	0	0	0	0	0	1	0	0	0	0	0	0	0	1	0	0	0	0	0	2.4	2.4	2.4	61.185	586	586	0	5.9604	0	0	2.4	0	0	0
A0A256INN1	A0A256INN1	1	1	1	tr|A0A256INN1|A0A256INN1_9EURY site-specific DNA-methyltransferase (adenine-specific) OS=Halorubrum halodurans OX=1383851 GN=DJ70_04020 PE=3 SV=1	1	1	1	1	0	0	0	0	1	0	0	0	0	0	0	0	1	0	0	0	0	0	0	0	1	0	0	0	0	0	4.5	4.5	4.5	34.898	309	309	0	6.0132	0	0	4.5	0	0	0
A0A256IPE5	A0A256IPE5	1	1	1	tr|A0A256IPE5|A0A256IPE5_9EURY Type I restriction modification DNA specificity domain-containing protein OS=Halorubrum halodurans OX=1383851 GN=DJ70_03900 PE=3 SV=1	1	1	1	1	0	0	0	0	1	0	0	0	0	0	0	0	1	0	0	0	0	0	0	0	1	0	0	0	0	0	3.1	3.1	3.1	50.817	446	446	0	6.1415	0	0	3.1	0	0	0
A0A256J349;M0PLQ2;M0EW96;M0EBB3	A0A256J349;M0PLQ2;M0EW96;M0EBB3	1;1;1;1	1;1;1;1	1;1;1;1	tr|A0A256J349|A0A256J349_9EURY Spermidine/putrescine ABC transporter ATP-binding protein (Fragment) OS=Halorubrum sp. E3 OX=1483400 GN=DJ71_23340 PE=4 SV=1;tr|M0PLQ2|M0PLQ2_9EURY ABC transporter OS=Halorubrum arcis JCM 13916 OX=1230455 GN=C462_10307 PE=4 S	4	1	1	1	0	0	1	0	0	0	0	0	0	0	1	0	0	0	0	0	0	0	1	0	0	0	0	0	0	0	10.4	10.4	10.4	14.201	134	134;386;386;386	0	6.1442	10.4	0	0	0	0	0
A0A256KQ58;A0A2G1WKS0	A0A256KQ58;A0A2G1WKS0	1;1	1;1	1;1	tr|A0A256KQ58|A0A256KQ58_9EURY aldehyde ferredoxin oxidoreductase (Fragment) OS=Halorubrum sp. E3 OX=1483400 GN=DJ71_10410 PE=3 SV=1;tr|A0A2G1WKS0|A0A2G1WKS0_9EURY aldehyde ferredoxin oxidoreductase OS=Halorubrum persicum OX=1383844 GN=DJ69_05000 PE=3 SV=1	2	1	1	1	0	0	0	0	1	0	0	0	0	0	0	0	1	0	0	0	0	0	0	0	1	0	0	0	0	0	2	2	2	54.663	506	506;643	0	6.0319	0	0	2	0	0	0
A0A256XBZ3	A0A256XBZ3	1	1	1	tr|A0A256XBZ3|A0A256XBZ3_9ARCH Thermosome subunit (Fragment) OS=Candidatus Altiarchaeales archaeon ex4484_96 OX=2012508 GN=B6U97_05020 PE=3 SV=1	1	1	1	1	0	0	0	0	1	0	0	0	0	0	0	0	1	0	0	0	0	0	0	0	1	0	0	0	0	0	3.2	3.2	3.2	46.622	435	435	0	5.996	0	0	3.2	0	0	0
A0A662LUF7;A0A256XJ97	A0A662LUF7;A0A256XJ97	1;1	1;1	1;1	tr|A0A662LUF7|A0A662LUF7_9ARCH Putative HTH-type transcriptional regulatory protein DRN27_06135 OS=Thermoplasmata archaeon OX=1906666 GN=DRN27_06135 PE=3 SV=1;tr|A0A256XJ97|A0A256XJ97_9ARCH Putative HTH-type transcriptional regulatory protein B6U98_05325 O	2	1	1	1	0	0	0	0	0	0	1	0	0	0	0	0	0	0	1	0	0	0	0	0	0	0	1	0	0	0	3.7	3.7	3.7	36.545	322	322;322	0	5.9178	0	0	0	0	3.7	0
A0A662LU87;A0A256XNS0	A0A662LU87;A0A256XNS0	1;1	1;1	1;1	tr|A0A662LU87|A0A662LU87_9ARCH Carboxypeptidase regulatory-like domain-containing protein OS=Thermoplasmata archaeon OX=1906666 GN=DRN27_00385 PE=4 SV=1;tr|A0A256XNS0|A0A256XNS0_9ARCH Carboxypeptidase regulatory-like domain-containing protein OS=Thermoplas	2	1	1	1	0	0	0	0	1	0	0	0	0	0	0	0	1	0	0	0	0	0	0	0	1	0	0	0	0	0	1.4	1.4	1.4	122.77	1094	1094;1094	0	5.9774	0	0	1.4	0	0	0
A0A256XPM5	A0A256XPM5	1	1	1	tr|A0A256XPM5|A0A256XPM5_9ARCH Restriction alleviation protein, Lar family OS=Thermoplasmatales archaeon ex4572_165 OX=2012525 GN=B6U98_00065 PE=4 SV=1	1	1	1	1	0	0	0	0	1	0	0	0	0	0	0	0	1	0	0	0	0	0	0	0	1	0	0	0	0	0	9.2	9.2	9.2	14.262	120	120	0	6.0731	0	0	9.2	0	0	0
A0A256YJK1;A0A256XQ15	A0A256YJK1;A0A256XQ15	1;1	1;1	1;1	tr|A0A256YJK1|A0A256YJK1_9EURY Polymerase nucleotidyl transferase domain-containing protein OS=Archaeoglobales archaeon ex4484_92 OX=2012529 GN=B6U96_01120 PE=4 SV=1;tr|A0A256XQ15|A0A256XQ15_9CREN Polymerase nucleotidyl transferase domain-containing protei	2	1	1	1	0	0	0	1	0	0	0	0	0	0	0	1	0	0	0	0	0	0	0	1	0	0	0	0	0	0	4.1	4.1	4.1	39.722	339	339;339	0	6.1851	0	4.1	0	0	0	0
A0A497G6W4;A0A662IKF1;A0A497FPX3;A0A832JM57;A0A831Z9X7;A0A662H3E4;A0A257AD31;A0A662I5J2;A0A497G3J2;A0A497FVY1;A0A7C0UZM9;A0A256XS02;A1RX72;A0A497GKS1;A0A3G1AA09;S5Z6M3;A0A6G3LNL8;A0A7C1GCJ7;A0A662FXQ7;A0A7C5T1L7;A0A7C2L4Y8;A0A497GEJ5;A0A497FPK3;A0A662GF21;A0A7C1XBX4;A0A832GXM9;A0A7J2KE95;A0A662IA05;A0A662GCW2;A0A662H4E7;A0A662H1I4;A0A662GUY2;A0A662ICP6;A0A662H9U6;A0A662HG71;A0A497GGQ9;A0A256XVH4;…	A0A497G6W4;A0A662IKF1;A0A497FPX3;A0A832JM57;A0A831Z9X7;A0A662H3E4;A0A257AD31;A0A662I5J2;A0A497G3J2;A0A497FVY1;A0A7C0UZM9;A0A256XS02;A1RX72;A0A497GKS1;A0A3G1AA09;S5Z6M3;A0A6G3LNL8;A0A7C1GCJ7;A0A662FXQ7;A0A7C5T1L7;A0A7C2L4Y8;A0A497GEJ5;A0A497FPK3;A0A662GF21;A0A7C1XBX4;A0A832GXM9;A0A7J2KE95;A0A662IA05;A0A662GCW2;A0A662H4E7;A0A662H1I4;A0A662GUY2;A0A662ICP6;A0A662H9U6;A0A662HG71;A0A497GGQ9;A0A256XVH4;…	1;1;1;1;1;1;1;1;1;1;1;1;1;1;1;1;1;1;1;1;1;1;1;1;1;1;1;1;1;1;1;1;1;1;1;1;1;1;1;1	1;1;1;1;1;1;1;1;1;1;1;1;1;1;1;1;1;1;1;1;1;1;1;1;1;1;1;1;1;1;1;1;1;1;1;1;1;1;1;1	1;1;1;1;1;1;1;1;1;1;1;1;1;1;1;1;1;1;1;1;1;1;1;1;1;1;1;1;1;1;1;1;1;1;1;1;1;1;1;1	tr|A0A497G6W4|A0A497G6W4_9CREN DNA-directed DNA polymerase (Fragment) OS=Thermoprotei archaeon OX=2250277 GN=DRJ64_09075 PE=4 SV=1;tr|A0A662IKF1|A0A662IKF1_9CREN DNA polymerase (Fragment) OS=Thermoprotei archaeon OX=2250277 GN=DRJ59_02705 PE=3 SV=1;tr|A0A4	40	1	1	1	0	0	0	1	0	0	0	0	0	0	0	1	0	0	0	0	0	0	0	1	0	0	0	0	0	0	4.4	4.4	4.4	31.262	274	274;452;792;788;789;790;790;791;791;791;793;797;794;795;796;796;796;796;797;788;788;788;695;699;525;561;599;607;636;658;706;782;788;731;731;769;769;778;782;806	0	5.9763	0	4.4	0	0	0	0
A0A662FLF0;A0A256XUT2	A0A662FLF0;A0A256XUT2	1;1	1;1	1;1	tr|A0A662FLF0|A0A662FLF0_9ARCH Uncharacterized protein OS=Candidatus Woesearchaeota archaeon OX=2026803 GN=DRJ22_01155 PE=4 SV=1;tr|A0A256XUT2|A0A256XUT2_9ARCH Uncharacterized protein OS=Candidatus Woesearchaeota archaeon ex4484_78 OX=2012531 GN=B6U93_0269	2	1	1	1	0	0	0	0	1	0	0	0	0	0	0	0	1	0	0	0	0	0	0	0	1	0	0	0	0	0	5.5	5.5	5.5	18.592	163	163;163	0	6.142	0	0	5.5	0	0	0
A0A256XVI5	A0A256XVI5	1	1	1	tr|A0A256XVI5|A0A256XVI5_THEX4 Uncharacterized protein (Fragment) OS=Thermofilum sp. (strain ex4484_79) OX=2012527 GN=B6U94_02970 PE=4 SV=1	1	1	1	1	0	0	0	0	1	0	0	0	0	0	0	0	1	0	0	0	0	0	0	0	1	0	0	0	0	0	8.8	8.8	8.8	15.89	147	147	0	6.0812	0	0	8.8	0	0	0
A0A256XYL5	A0A256XYL5	1	1	1	tr|A0A256XYL5|A0A256XYL5_9EURY Squalene cyclase C-terminal domain-containing protein OS=Archaeoglobales archaeon ex4484_92 OX=2012529 GN=B6U96_16440 PE=4 SV=1	1	1	1	1	0	0	0	0	1	0	0	0	0	0	0	0	1	0	0	0	0	0	0	0	1	0	0	0	0	0	2.6	2.6	2.6	55.99	507	507	0	5.9679	0	0	2.6	0	0	0
A0A256XZN3	A0A256XZN3	1	1	1	tr|A0A256XZN3|A0A256XZN3_9ARCH DUF5667 domain-containing protein OS=Candidatus Aenigmarchaeota archaeon ex4484_52 OX=2012504 GN=B6U87_03105 PE=4 SV=1	1	1	1	1	0	0	1	0	0	0	0	0	0	0	1	0	0	0	0	0	0	0	1	0	0	0	0	0	0	0	3.8	3.8	3.8	29.554	260	260	0	6.0379	3.8	0	0	0	0	0
A0A831KH33;A0A662W668;A0A256Y174	A0A831KH33;A0A662W668;A0A256Y174	1;1;1	1;1;1	1;1;1	tr|A0A831KH33|A0A831KH33_9EURY CBS domain-containing protein OS=Archaeoglobus sp OX=1872626 GN=ENG16_00130 PE=4 SV=1;tr|A0A662W668|A0A662W668_9EURY CBS domain-containing protein OS=Archaeoglobales archaeon OX=2250258 GN=DRP04_01555 PE=4 SV=1;tr|A0A256Y174|	3	1	1	1	0	0	1	0	0	0	0	0	0	0	1	0	0	0	0	0	0	0	1	0	0	0	0	0	0	0	2.6	2.6	2.6	54.1	491	491;491;491	0	6.0404	2.6	0	0	0	0	0
A0A256Y2G2	A0A256Y2G2	1	1	1	tr|A0A256Y2G2|A0A256Y2G2_9ARCH UvrABC system protein C OS=Candidatus Aenigmarchaeota archaeon ex4484_52 OX=2012504 GN=uvrC PE=3 SV=1	1	1	1	1	0	0	0	0	1	0	0	0	0	0	0	0	1	0	0	0	0	0	0	0	1	0	0	0	0	0	1.7	1.7	1.7	67.991	582	582	0	5.9713	0	0	1.7	0	0	0
A0A497RQG4;A0A256YIP5	A0A497RQG4;A0A256YIP5	1;1	1;1	1;1	tr|A0A497RQG4|A0A497RQG4_9ARCH PRC-barrel domain-containing protein OS=Candidatus Altiarchaeales archaeon OX=2250256 GN=DRO62_01455 PE=4 SV=1;tr|A0A256YIP5|A0A256YIP5_9ARCH PRC-barrel domain-containing protein OS=Candidatus Altiarchaeales archaeon ex4484_4	2	1	1	1	0	0	0	0	1	0	0	0	0	0	0	0	1	0	0	0	0	0	0	0	1	0	0	0	0	0	15.8	15.8	15.8	10.87	95	95;95	0	6.0396	0	0	15.8	0	0	0
A0A256YKB2;A0A7J2IDH8	A0A256YKB2;A0A7J2IDH8	1;1	1;1	1;1	tr|A0A256YKB2|A0A256YKB2_9ARCH SMC hinge domain-containing protein (Fragment) OS=Candidatus Altiarchaeales archaeon ex4484_43 OX=2012507 GN=B6U86_03440 PE=4 SV=1;tr|A0A7J2IDH8|A0A7J2IDH8_9ARCH Chromosome partition protein Smc OS=Candidatus Altiarchaeales a	2	1	1	1	0	0	0	0	1	0	0	0	0	0	0	0	1	0	0	0	0	0	0	0	1	0	0	0	0	0	1.2	1.2	1.2	108.63	930	930;1114	0	6.0612	0	0	1.2	0	0	0
A0A256YLG8	A0A256YLG8	1	1	1	tr|A0A256YLG8|A0A256YLG8_9CREN DNA polymerase subunit beta OS=Desulfurococcales archaeon ex4484_58 OX=2012521 GN=B6U89_01225 PE=4 SV=1	1	1	1	1	0	0	0	0	1	0	0	0	0	0	0	0	1	0	0	0	0	0	0	0	1	0	0	0	0	0	4.6	4.6	4.6	27.934	239	239	0	6.0563	0	0	4.6	0	0	0
A0A256YMG5	A0A256YMG5	1	1	1	tr|A0A256YMG5|A0A256YMG5_9ARCH DOD-type homing endonuclease domain-containing protein OS=Candidatus Aenigmarchaeota archaeon ex4484_224 OX=2012503 GN=B6U78_02725 PE=4 SV=1	1	1	1	1	0	0	0	0	1	0	0	0	0	0	0	0	1	0	0	0	0	0	0	0	1	0	0	0	0	0	4.2	4.2	4.2	28.372	238	238	0	6.1039	0	0	4.2	0	0	0
A0A256YMR0	A0A256YMR0	1	1	1	tr|A0A256YMR0|A0A256YMR0_9ARCH Methyltransferase type 11 domain-containing protein OS=Candidatus Aenigmarchaeota archaeon ex4484_224 OX=2012503 GN=B6U78_02670 PE=4 SV=1	1	1	1	1	0	0	0	0	0	0	0	0	0	1	0	0	0	0	0	0	0	1	0	0	0	0	0	0	0	1	6.4	6.4	6.4	26.672	220	220	0	6.0939	0	0	0	0	0	0
A0A7J2IC62;A0A256YPX8	A0A7J2IC62;A0A256YPX8	1;1	1;1	1;1	tr|A0A7J2IC62|A0A7J2IC62_9ARCH Tryptophan--tRNA ligase OS=Candidatus Altiarchaeales archaeon OX=2250256 GN=trpS PE=3 SV=1;tr|A0A256YPX8|A0A256YPX8_9ARCH Tryptophan--tRNA ligase OS=Candidatus Altiarchaeales archaeon ex4484_43 OX=2012507 GN=trpS PE=3 SV=1	2	1	1	1	0	0	0	0	1	0	0	0	0	0	0	0	1	0	0	0	0	0	0	0	1	0	0	0	0	0	4.1	4.1	4.1	42.145	364	364;364	0	5.9575	0	0	4.1	0	0	0
A0A256YRJ6	A0A256YRJ6	1	1	1	tr|A0A256YRJ6|A0A256YRJ6_9ARCH Uncharacterized protein OS=Candidatus Bathyarchaeota archaeon ex4484_40 OX=2012513 GN=B6U84_06575 PE=4 SV=1	1	1	1	1	0	0	0	0	0	1	0	0	0	0	0	0	0	1	0	0	0	0	0	0	0	1	0	0	0	0	0.9	0.9	0.9	161.36	1420	1420	0	5.9514	0	0	0	0.9	0	0
A0A256YVS0;A0A662MGV2;A0A7C5D0S9	A0A256YVS0;A0A662MGV2;A0A7C5D0S9	1;1;1	1;1;1	1;1;1	tr|A0A256YVS0|A0A256YVS0_9ARCH PAS domain-containing sensor histidine kinase OS=Thermoplasmatales archaeon ex4484_6 OX=2012524 GN=B6U90_05120 PE=4 SV=1;tr|A0A662MGV2|A0A662MGV2_9ARCH PAS domain S-box protein OS=Thermoplasmata archaeon OX=1906666 GN=DRN57_0	3	1	1	1	0	0	0	0	1	0	0	0	0	0	0	0	1	0	0	0	0	0	0	0	1	0	0	0	0	0	2.9	2.9	2.9	38.616	339	339;341;343	0	5.9782	0	0	2.9	0	0	0
A0A662J225;A0A256Z201	A0A662J225;A0A256Z201	1;1	1;1	1;1	tr|A0A662J225|A0A662J225_9CREN DEAD/DEAH box helicase (Fragment) OS=Thermoprotei archaeon OX=2250277 GN=DRJ69_00955 PE=4 SV=1;tr|A0A256Z201|A0A256Z201_9ARCH DEAD/DEAH box helicase OS=Candidatus Bathyarchaeota archaeon ex4484_40 OX=2012513 GN=B6U84_00305 PE	2	1	1	1	0	0	0	0	1	0	0	0	0	0	0	0	1	0	0	0	0	0	0	0	1	0	0	0	0	0	2	2	2	74.389	643	643;709	0	6.0432	0	0	2	0	0	0
A0A256Z4P1	A0A256Z4P1	1	1	1	tr|A0A256Z4P1|A0A256Z4P1_9CREN Amidohydrolase OS=Desulfurococcales archaeon ex4484_42 OX=2012520 GN=B6U85_06425 PE=4 SV=1	1	1	1	1	0	0	0	0	1	0	0	0	0	0	0	0	1	0	0	0	0	0	0	0	1	0	0	0	0	0	2.6	2.6	2.6	52.038	466	466	0	6.1402	0	0	2.6	0	0	0
A0A256Z6G8;A0A662LNK4;A0A497HWC9;A0A497HP41	A0A256Z6G8;A0A662LNK4;A0A497HWC9;A0A497HP41	1;1;1;1	1;1;1;1	1;1;1;1	tr|A0A256Z6G8|A0A256Z6G8_9ARCH Aminotransferase DegT OS=Thermoplasmatales archaeon ex4484_36 OX=2012523 GN=B6U83_04805 PE=4 SV=1;tr|A0A662LNK4|A0A662LNK4_9ARCH Aminotransferase DegT OS=Thermoplasmata archaeon OX=1906666 GN=DRN28_02095 PE=3 SV=1;tr|A0A497HW	4	1	1	1	0	0	0	0	1	0	0	0	0	0	0	0	1	0	0	0	0	0	0	0	1	0	0	0	0	0	4.8	4.8	4.8	28.725	251	251;366;366;366	0	5.9838	0	0	4.8	0	0	0
A0A256Z7I7	A0A256Z7I7	1	1	1	tr|A0A256Z7I7|A0A256Z7I7_9CREN Uncharacterized protein OS=Desulfurococcales archaeon ex4484_42 OX=2012520 GN=B6U85_03900 PE=4 SV=1	1	1	1	1	0	0	0	0	0	0	1	0	0	0	0	0	0	0	1	0	0	0	0	0	0	0	1	0	0	0	7.9	7.9	7.9	15.05	139	139	0	5.8302	0	0	0	0	7.9	0
A0A256Z8E0	A0A256Z8E0	1	1	1	tr|A0A256Z8E0|A0A256Z8E0_9CREN ABC transporter ATP-binding protein OS=Desulfurococcales archaeon ex4484_42 OX=2012520 GN=B6U85_01305 PE=4 SV=1	1	1	1	1	0	0	0	0	1	0	0	0	0	0	0	0	1	0	0	0	0	0	0	0	1	0	0	0	0	0	6.2	6.2	6.2	26.894	243	243	0	5.9796	0	0	6.2	0	0	0
A0A256ZAM5;A0A419JX78	A0A256ZAM5;A0A419JX78	1;1	1;1	1;1	tr|A0A256ZAM5|A0A256ZAM5_9ARCH Lipoyl-binding domain-containing protein OS=Candidatus Bathyarchaeota archaeon ex4484_231 OX=2012512 GN=B6U79_01345 PE=3 SV=1;tr|A0A419JX78|A0A419JX78_9ARCH 2-oxo acid dehydrogenase subunit E2 OS=Candidatus Bathyarchaeota arc	2	1	1	1	0	0	0	0	1	0	0	0	0	0	0	0	1	0	0	0	0	0	0	0	1	0	0	0	0	0	3.2	3.2	3.2	41.099	373	373;400	0	6.1103	0	0	3.2	0	0	0
A0A256ZBC9	A0A256ZBC9	1	1	1	tr|A0A256ZBC9|A0A256ZBC9_9ARCH Uncharacterized protein OS=Candidatus Bathyarchaeota archaeon ex4484_231 OX=2012512 GN=B6U79_01895 PE=4 SV=1	1	1	1	1	0	0	0	0	1	0	0	0	0	0	0	0	1	0	0	0	0	0	0	0	1	0	0	0	0	0	3.8	3.8	3.8	29.178	260	260	0	6.0952	0	0	3.8	0	0	0
A0A256ZFQ3	A0A256ZFQ3	1	1	1	tr|A0A256ZFQ3|A0A256ZFQ3_9CREN Protein FdhD OS=Desulfurococcales archaeon ex4484_217_2 OX=2012519 GN=fdhD PE=3 SV=1	1	1	1	1	0	0	0	0	1	0	0	0	0	0	0	0	1	0	0	0	0	0	0	0	1	0	0	0	0	0	3.7	3.7	3.7	30.825	272	272	0	6.028	0	0	3.7	0	0	0
A0A256ZFT0	A0A256ZFT0	1	1	1	tr|A0A256ZFT0|A0A256ZFT0_9CREN Glutamate dehydrogenase OS=Desulfurococcales archaeon ex4484_204 OX=2012517 GN=B6U73_02030 PE=3 SV=1	1	1	1	1	0	0	0	0	0	0	1	0	0	0	0	0	0	0	1	0	0	0	0	0	0	0	1	0	0	0	3.1	3.1	3.1	46.876	419	419	0	5.8436	0	0	0	0	3.1	0
A0A256ZFW1	A0A256ZFW1	1	1	1	tr|A0A256ZFW1|A0A256ZFW1_9CREN DUF3782 domain-containing protein OS=Desulfurococcales archaeon ex4484_204 OX=2012517 GN=B6U73_03095 PE=4 SV=1	1	1	1	1	0	0	1	0	0	0	0	0	0	0	1	0	0	0	0	0	0	0	1	0	0	0	0	0	0	0	5.4	5.4	5.4	23.697	202	202	0	6.0729	5.4	0	0	0	0	0
A0A256ZFY7	A0A256ZFY7	1	1	1	tr|A0A256ZFY7|A0A256ZFY7_9CREN UPF0282 protein B6U73_01710 OS=Desulfurococcales archaeon ex4484_204 OX=2012517 GN=B6U73_01710 PE=3 SV=1	1	1	1	1	0	0	1	0	0	0	1	0	0	0	1	0	0	0	1	0	0	0	1	0	0	0	1	0	0	0	3.5	3.5	3.5	38.855	343	343	0	5.9576	3.5	0	0	0	3.5	0
A0A256ZGM1;A0A662UKA3	A0A256ZGM1;A0A662UKA3	1;1	1;1	1;1	tr|A0A256ZGM1|A0A256ZGM1_9CREN NAD kinase OS=Desulfurococcales archaeon ex4484_204 OX=2012517 GN=nadK PE=3 SV=1;tr|A0A662UKA3|A0A662UKA3_9CREN NAD kinase OS=Thermoprotei archaeon OX=2250277 GN=nadK PE=3 SV=1	2	1	1	1	0	0	0	0	0	0	0	1	0	0	0	0	0	0	0	1	0	0	0	0	0	0	0	1	0	0	4.7	4.7	4.7	30.412	275	275;276	0	6.1584	0	0	0	0	0	4.7
A0A256ZHD4	A0A256ZHD4	1	1	1	tr|A0A256ZHD4|A0A256ZHD4_9CREN Fe-S cluster assembly ATPase SufC OS=Desulfurococcales archaeon ex4484_217_2 OX=2012519 GN=sufC PE=4 SV=1	1	1	1	1	0	0	0	0	1	0	0	0	0	0	0	0	1	0	0	0	0	0	0	0	1	0	0	0	0	0	4.8	4.8	4.8	27.672	249	249	0	6.0467	0	0	4.8	0	0	0
A0A256ZHI5	A0A256ZHI5	1	1	1	tr|A0A256ZHI5|A0A256ZHI5_9CREN 4-vinyl reductase 4VR domain-containing protein OS=Desulfurococcales archaeon ex4484_217_2 OX=2012519 GN=B6U76_10220 PE=4 SV=1	1	1	1	1	0	0	1	0	0	0	0	0	0	0	1	0	0	0	0	0	0	0	1	0	0	0	0	0	0	0	3.5	3.5	3.5	29.102	259	259	0	6.0504	3.5	0	0	0	0	0
A0A256ZIV4	A0A256ZIV4	1	1	1	tr|A0A256ZIV4|A0A256ZIV4_9CREN Amidohydrolase OS=Desulfurococcales archaeon ex4484_204 OX=2012517 GN=B6U73_00705 PE=4 SV=1	1	1	1	1	0	0	0	0	1	0	0	0	0	0	0	0	1	0	0	0	0	0	0	0	1	0	0	0	0	0	2.1	2.1	2.1	51.735	466	466	0	6.2357	0	0	2.1	0	0	0
A0A256ZLS5	A0A256ZLS5	1	1	1	tr|A0A256ZLS5|A0A256ZLS5_9ARCH Bifunctional hydroxymethylpyrimidine kinase/phosphomethylpyrimidine kinase OS=Candidatus Altiarchaeales archaeon ex4484_2 OX=2012506 GN=B6U72_07285 PE=4 SV=1	1	1	1	1	0	0	0	1	0	0	0	0	0	0	0	1	0	0	0	0	0	0	0	1	0	0	0	0	0	0	4	4	4	40.498	373	373	0	6.0666	0	4	0	0	0	0
A0A662H2Y8;A0A662H132;A0A256ZMQ2	A0A662H2Y8;A0A662H132;A0A256ZMQ2	1;1;1	1;1;1	1;1;1	tr|A0A662H2Y8|A0A662H2Y8_9CREN Aminomethyl-transferring glycine dehydrogenase subunit GcvPA (Fragment) OS=Thermoprotei archaeon OX=2250277 GN=DRJ36_03230 PE=4 SV=1;tr|A0A662H132|A0A662H132_9CREN Probable glycine dehydrogenase (decarboxylating) subunit 1 OS	3	1	1	1	0	0	0	0	1	0	0	0	0	0	0	0	1	0	0	0	0	0	0	0	1	0	0	0	0	0	3.5	3.5	3.5	34.96	314	314;469;469	0	6.0934	0	0	3.5	0	0	0
A0A256ZPR7	A0A256ZPR7	1	1	1	tr|A0A256ZPR7|A0A256ZPR7_9ARCH Thermosome subunit OS=Candidatus Altiarchaeales archaeon ex4484_2 OX=2012506 GN=B6U72_02180 PE=3 SV=1	1	1	1	1	0	0	0	0	0	0	1	0	0	0	0	0	0	0	1	0	0	0	0	0	0	0	1	0	0	0	2.2	2.2	2.2	57.993	547	547	0	5.8862	0	0	0	0	2.2	0
A0A256ZSM7	A0A256ZSM7	1	1	1	tr|A0A256ZSM7|A0A256ZSM7_9CREN HTH bat-type domain-containing protein OS=Desulfurococcales archaeon ex4484_217_2 OX=2012519 GN=B6U76_05490 PE=4 SV=1	1	1	1	1	0	0	0	0	1	0	0	0	0	0	0	0	1	0	0	0	0	0	0	0	1	0	0	0	0	0	6.6	6.6	6.6	25.08	213	213	0	6.1356	0	0	6.6	0	0	0
A0A256ZU39	A0A256ZU39	1	1	1	tr|A0A256ZU39|A0A256ZU39_9CREN Short-chain dehydrogenase OS=Desulfurococcales archaeon ex4484_217_2 OX=2012519 GN=B6U76_05485 PE=4 SV=1	1	1	1	1	0	0	0	0	1	0	0	0	0	0	0	0	1	0	0	0	0	0	0	0	1	0	0	0	0	0	5.2	5.2	5.2	29.421	268	268	0	6.0469	0	0	5.2	0	0	0
A0A256ZXH9	A0A256ZXH9	1	1	1	tr|A0A256ZXH9|A0A256ZXH9_9CREN Peptide ABC transporter permease OS=Desulfurococcales archaeon ex4484_217_2 OX=2012519 GN=B6U76_01805 PE=3 SV=1	1	1	1	1	0	0	0	0	1	0	0	0	0	0	0	0	1	0	0	0	0	0	0	0	1	0	0	0	0	0	3.1	3.1	3.1	42.903	387	387	0	5.9973	0	0	3.1	0	0	0
A0A497T0X0;A0A497SIC9;A0A256ZZZ0	A0A497T0X0;A0A497SIC9;A0A256ZZZ0	1;1;1	1;1;1	1;1;1	tr|A0A497T0X0|A0A497T0X0_9ARCH Type IV secretion system protein VirB11 (Fragment) OS=Candidatus Aenigmarchaeota archaeon OX=2093792 GN=DRP08_02025 PE=4 SV=1;tr|A0A497SIC9|A0A497SIC9_9ARCH Type IV secretion system protein VirB11 OS=Candidatus Aenigmarchaeot	3	1	1	1	0	0	0	0	1	0	0	0	0	0	0	0	1	0	0	0	0	0	0	0	1	0	0	0	0	0	6.7	6.7	6.7	22.844	194	194;690;747	0	6.2234	0	0	6.7	0	0	0
A0A257A0M8	A0A257A0M8	1	1	1	tr|A0A257A0M8|A0A257A0M8_9EURY Peptidase S9 OS=Euryarchaeota archaeon ex4484_178 OX=1978126 GN=B6U71_04690 PE=4 SV=1	1	1	1	1	0	0	0	0	1	0	0	0	0	0	0	0	1	0	0	0	0	0	0	0	1	0	0	0	0	0	2.3	2.3	2.3	69.983	606	606	0	5.9847	0	0	2.3	0	0	0
A0A257A5B8;A0A640W0X6;A0A662L6T8	A0A257A5B8;A0A640W0X6;A0A662L6T8	1;1;1	1;1;1	1;1;1	tr|A0A257A5B8|A0A257A5B8_9ARCH Phosphoserine phosphatase OS=Thermoplasmatales archaeon ex4484_30 OX=2012522 GN=B6U81_05240 PE=4 SV=1;tr|A0A640W0X6|A0A640W0X6_9ARCH Phosphoserine phosphatase OS=Thermoplasmata archaeon OX=1906666 GN=FE048_02345 PE=4 SV=1;tr|	3	1	1	1	0	0	0	0	1	0	0	0	0	0	0	0	1	0	0	0	0	0	0	0	1	0	0	0	0	0	4.8	4.8	4.8	35.697	294	294;294;296	0	6.0186	0	0	4.8	0	0	0
A0A257A9Y6	A0A257A9Y6	1	1	1	tr|A0A257A9Y6|A0A257A9Y6_9ARCH 4Fe-4S ferredoxin-type domain-containing protein OS=Thermoplasmatales archaeon ex4484_30 OX=2012522 GN=B6U81_02450 PE=4 SV=1	1	1	1	1	0	0	0	0	1	0	0	0	0	0	0	0	1	0	0	0	0	0	0	0	1	0	0	0	0	0	3.8	3.8	3.8	41.785	372	372	0	6.0558	0	0	3.8	0	0	0
A0A257ABL5	A0A257ABL5	1	1	1	tr|A0A257ABL5|A0A257ABL5_9CREN polynucleotide 5-hydroxyl-kinase OS=Thermofilum sp. ex4484_15 OX=2012526 GN=B6U69_02075 PE=4 SV=1	1	1	1	1	0	0	0	0	1	0	0	0	0	0	0	0	1	0	0	0	0	0	0	0	1	0	0	0	0	0	2.8	2.8	2.8	47.416	431	431	0	6.2368	0	0	2.8	0	0	0
A0A257AD82	A0A257AD82	1	1	1	tr|A0A257AD82|A0A257AD82_9CREN tRNA (cytosine(72)-C(5))-methyltransferase OS=Thermofilum sp. ex4484_15 OX=2012526 GN=B6U69_01270 PE=3 SV=1	1	1	1	1	0	0	0	0	1	0	0	0	0	0	0	0	1	0	0	0	0	0	0	0	1	0	0	0	0	0	3.8	3.8	3.8	43.726	390	390	0	6.1392	0	0	3.8	0	0	0
A0A257ADK5	A0A257ADK5	1	1	1	tr|A0A257ADK5|A0A257ADK5_9CREN DUF2070 domain-containing protein OS=Thermofilum sp. ex4484_15 OX=2012526 GN=B6U69_01510 PE=4 SV=1	1	1	1	1	0	0	0	0	0	0	0	1	0	0	0	0	0	0	0	1	0	0	0	0	0	0	0	1	0	0	2.5	2.5	2.5	62.656	557	557	0	6.0508	0	0	0	0	0	2.5
A0A257AE94;A0A7J2J5V9;A0A662PID0	A0A257AE94;A0A7J2J5V9;A0A662PID0	1;1;1	1;1;1	1;1;1	tr|A0A257AE94|A0A257AE94_9ARCH Ribonuclease PIN domain-containing protein OS=Candidatus Bathyarchaeota archaeon ex4484_205 OX=2012510 GN=B6U74_07270 PE=4 SV=1;tr|A0A7J2J5V9|A0A7J2J5V9_9EURY Ribonuclease PIN domain-containing protein OS=Euryarchaeota archae	3	1	1	1	0	0	0	0	0	0	1	0	0	0	0	0	0	0	1	0	0	0	0	0	0	0	1	0	0	0	10.3	10.3	10.3	11.036	97	97;179;179	0	6.0719	0	0	0	0	10.3	0
A0A7C5P2W1;A0A497ILB9;A0A2G1NZ19;A0A257AH97	A0A7C5P2W1;A0A497ILB9;A0A2G1NZ19;A0A257AH97	1;1;1;1	1;1;1;1	1;1;1;1	tr|A0A7C5P2W1|A0A7C5P2W1_9EURY Tetrahydromethanopterin S-methyltransferase subunit C OS=Candidatus Methanoperedenaceae archaeon OX=2072416 GN=mtrC PE=3 SV=1;tr|A0A497ILB9|A0A497ILB9_9EURY Tetrahydromethanopterin S-methyltransferase subunit C OS=Methanosarc	4	1	1	1	0	0	0	0	0	0	0	0	0	1	0	0	0	0	0	0	0	1	0	0	0	0	0	0	0	1	6.4	6.4	6.4	28.671	266	266;266;266;266	0	6.0828	0	0	0	0	0	0
A0A257AJJ1;A0A7C1BN60	A0A257AJJ1;A0A7C1BN60	1;1	1;1	1;1	tr|A0A257AJJ1|A0A257AJJ1_9ARCH Glutamate dehydrogenase OS=Candidatus Bathyarchaeota archaeon ex4484_205 OX=2012510 GN=B6U74_04265 PE=3 SV=1;tr|A0A7C1BN60|A0A7C1BN60_9ARCH Glutamate dehydrogenase OS=Candidatus Bathyarchaeota archaeon OX=2026714 GN=ENF41_035	2	1	1	1	0	0	0	0	1	0	0	0	0	0	0	0	1	0	0	0	0	0	0	0	1	0	0	0	0	0	2.7	2.7	2.7	46.257	413	413;423	0	6.0542	0	0	2.7	0	0	0
A0A7C1BS34;A0A662P8J4;A0A2V3JC79;A0A257AJY0	A0A7C1BS34;A0A662P8J4;A0A2V3JC79;A0A257AJY0	1;1;1;1	1;1;1;1	1;1;1;1	tr|A0A7C1BS34|A0A7C1BS34_9EURY Potassium channel protein OS=Methanomicrobia archaeon OX=2268195 GN=ENG23_01215 PE=4 SV=1;tr|A0A662P8J4|A0A662P8J4_9EURY Potassium channel protein OS=Thermococci archaeon OX=2250254 GN=DRN50_07845 PE=4 SV=1;tr|A0A2V3JC79|A0A2	4	1	1	1	0	0	0	0	1	0	0	0	0	0	0	0	1	0	0	0	0	0	0	0	1	0	0	0	0	0	3.4	3.4	3.4	45.609	414	414;414;426;426	0	6.1459	0	0	3.4	0	0	0
A0A7C0XNM2;A0A257AL22;A0A2V3J757	A0A7C0XNM2;A0A257AL22;A0A2V3J757	1;1;1	1;1;1	1;1;1	tr|A0A7C0XNM2|A0A7C0XNM2_9EURY Fructose-1,6-bisphosphate aldolase/phosphatase OS=Methanomicrobia archaeon OX=2268195 GN=fbp PE=3 SV=1;tr|A0A257AL22|A0A257AL22_9EURY Fructose-1,6-bisphosphate aldolase/phosphatase OS=ANME-1 cluster archaeon ex4572_4 OX=20111	3	1	1	1	0	0	0	0	1	0	0	0	0	0	0	0	1	0	0	0	0	0	0	0	1	0	0	0	0	0	2.7	2.7	2.7	41.491	373	373;373;376	0	6.1169	0	0	2.7	0	0	0
A0A7C1BMS2;A0A2V3J989;A0A257AL72	A0A7C1BMS2;A0A2V3J989;A0A257AL72	1;1;1	1;1;1	1;1;1	tr|A0A7C1BMS2|A0A7C1BMS2_9EURY 30S ribosomal protein S13 OS=Methanomicrobia archaeon OX=2268195 GN=rps13 PE=3 SV=1;tr|A0A2V3J989|A0A2V3J989_9EURY 30S ribosomal protein S13 OS=Methanophagales archaeon OX=2056316 GN=rps13 PE=3 SV=1;tr|A0A257AL72|A0A257AL72_9	3	1	1	1	0	0	0	0	1	0	0	0	0	0	0	0	1	0	0	0	0	0	0	0	1	0	0	0	0	0	5.9	5.9	5.9	20.735	186	186;186;186	0	6.0213	0	0	5.9	0	0	0
A0A257AMT4;A0A2V3J8W2	A0A257AMT4;A0A2V3J8W2	1;1	1;1	1;1	tr|A0A257AMT4|A0A257AMT4_9EURY LTD domain-containing protein (Fragment) OS=ANME-1 cluster archaeon ex4572_4 OX=2011131 GN=B6V00_04040 PE=4 SV=1;tr|A0A2V3J8W2|A0A2V3J8W2_9EURY LTD domain-containing protein OS=Methanophagales archaeon OX=2056316 GN=C4B55_014	2	1	1	1	0	0	0	0	1	0	0	0	0	0	0	0	1	0	0	0	0	0	0	0	1	0	0	0	0	0	3.5	3.5	3.5	36.743	343	343;1849	0	6.1665	0	0	3.5	0	0	0
A0A7C1BLQ1;A0A257AQM6;A0A2V3J971	A0A7C1BLQ1;A0A257AQM6;A0A2V3J971	1;1;1	1;1;1	1;1;1	tr|A0A7C1BLQ1|A0A7C1BLQ1_9EURY Glutamyl-tRNA(Gln) amidotransferase subunit E OS=Methanomicrobia archaeon OX=2268195 GN=gatE PE=3 SV=1;tr|A0A257AQM6|A0A257AQM6_9EURY Glu-tRNA(Gln) amidotransferase GatDE subunit E (Fragment) OS=ANME-1 cluster archaeon ex4572	3	1	1	1	0	0	0	0	1	0	0	0	0	0	0	0	1	0	0	0	0	0	0	0	1	0	0	0	0	0	1.9	1.9	1.9	69.875	633	633;640;650	0	6.1138	0	0	1.9	0	0	0
A0A257M7T7;A0A257MMM8;A0A257MLD1;A0A257MBZ3	A0A257M7T7;A0A257MMM8;A0A257MLD1;A0A257MBZ3	1;1;1;1	1;1;1;1	1;1;1;1	tr|A0A257M7T7|A0A257M7T7_9EURY Formylmethanofuran dehydrogenase subunit F OS=Methanosaeta sp. ASP1-1 OX=1917475 GN=CG443_756 PE=4 SV=1;tr|A0A257MMM8|A0A257MMM8_9EURY Formylmethanofuran dehydrogenase subunit F OS=Methanosaeta sp. NSM2 OX=1917473 GN=CG440_13	4	1	1	1	0	0	0	0	1	0	0	0	0	0	0	0	1	0	0	0	0	0	0	0	1	0	0	0	0	0	4	4	4	34.925	325	325;342;342;342	0	6.1717	0	0	4	0	0	0
A0A257MMW0;A0A257MFZ3;A0A257MFW9;A0A257MD72;A0A257MAE7	A0A257MMW0;A0A257MFZ3;A0A257MFW9;A0A257MD72;A0A257MAE7	1;1;1;1;1	1;1;1;1;1	1;1;1;1;1	tr|A0A257MMW0|A0A257MMW0_9EURY Uncharacterized protein OS=Methanosaeta sp. NSM2 OX=1917473 GN=CG440_1301 PE=4 SV=1;tr|A0A257MFZ3|A0A257MFZ3_9EURY Uncharacterized protein OS=Methanosaeta sp. NSP1 OX=1917472 GN=CG437_246 PE=4 SV=1;tr|A0A257MFW9|A0A257MFW9_9E	5	1	1	1	0	0	1	0	0	0	0	0	0	0	1	0	0	0	0	0	0	0	1	0	0	0	0	0	0	0	8.2	8.2	8.2	20.423	183	183;183;183;183;183	0	6.1371	8.2	0	0	0	0	0
A0A257MCP9;A0A257MJI7	A0A257MCP9;A0A257MJI7	1;1	1;1	1;1	tr|A0A257MCP9|A0A257MCP9_9EURY Exonuclease SbcC (Fragment) OS=Methanosaeta sp. ASP1-1 OX=1917475 GN=CG443_13 PE=4 SV=1;tr|A0A257MJI7|A0A257MJI7_9EURY Exonuclease SbcC OS=Methanosaeta sp. NSM2 OX=1917473 GN=CG440_1713 PE=4 SV=1	2	1	1	1	0	0	0	0	1	0	0	0	0	0	0	0	1	0	0	0	0	0	0	0	1	0	0	0	0	0	4.1	4.1	4.1	34	292	292;1060	0	5.9737	0	0	4.1	0	0	0
A0A257MFJ5;A0A257MPF3;A0A257MI10	A0A257MFJ5;A0A257MPF3;A0A257MI10	1;1;1	1;1;1	1;1;1	tr|A0A257MFJ5|A0A257MFJ5_9EURY Type IIS restriction enzyme Eco57I (Endonuclease Eco57I) (Fragment) OS=Methanosaeta sp. ASO1 OX=1917474 GN=CG446_1152 PE=4 SV=1;tr|A0A257MPF3|A0A257MPF3_9EURY Type IIS restriction enzyme Eco57I (Endonuclease Eco57I) (Fragment	3	1	1	1	0	0	0	0	1	0	0	0	0	0	0	0	1	0	0	0	0	0	0	0	1	0	0	0	0	0	5.4	5.4	5.4	25.833	223	223;231;327	0	5.9698	0	0	5.4	0	0	0
A0A284VJ25	A0A284VJ25	1	1	1	tr|A0A284VJ25|A0A284VJ25_9EURY Anaerobic ribonucleoside-triphosphate reductase OS=Candidatus Methanoperedens nitroreducens OX=1392998 GN=MNV_1110020 PE=4 SV=1	1	1	1	1	0	0	0	0	1	0	0	0	0	0	0	0	1	0	0	0	0	0	0	0	1	0	0	0	0	0	1.7	1.7	1.7	73.127	641	641	0	6.0106	0	0	1.7	0	0	0
A0A284VLG1	A0A284VLG1	1	1	1	tr|A0A284VLG1|A0A284VLG1_9EURY Digeranylgeranylglycerophospholipid reductase OS=Candidatus Methanoperedens nitroreducens OX=1392998 GN=MNV_1610008 PE=3 SV=1	1	1	1	1	0	0	0	0	1	0	0	0	0	0	0	0	1	0	0	0	0	0	0	0	1	0	0	0	0	0	3.8	3.8	3.8	42.06	392	392	0	6.0304	0	0	3.8	0	0	0
A0A284VMG7	A0A284VMG7	1	1	1	tr|A0A284VMG7|A0A284VMG7_9EURY Large polyvalent protein associated domain-containing protein OS=Candidatus Methanoperedens nitroreducens OX=1392998 GN=MNV_180041 PE=4 SV=1	1	1	1	1	0	0	0	0	1	0	0	0	0	0	0	0	1	0	0	0	0	0	0	0	1	0	0	0	0	0	0.7	0.7	0.7	263.66	2312	2312	0	6.059	0	0	0.7	0	0	0
A0A284VNK7	A0A284VNK7	1	1	1	tr|A0A284VNK7|A0A284VNK7_9EURY Protein GrpE OS=Candidatus Methanoperedens nitroreducens OX=1392998 GN=grpE PE=3 SV=1	1	1	1	1	0	0	0	0	0	0	1	0	0	0	0	0	0	0	1	0	0	0	0	0	0	0	1	0	0	0	4.7	4.7	4.7	25.087	213	213	0	5.9288	0	0	0	0	4.7	0
A0A284VP28	A0A284VP28	1	1	1	tr|A0A284VP28|A0A284VP28_9EURY Putative methyltransferase OS=Candidatus Methanoperedens nitroreducens OX=1392998 GN=MNV_210044 PE=4 SV=1	1	1	1	1	0	0	0	0	1	0	0	0	0	0	0	0	1	0	0	0	0	0	0	0	1	0	0	0	0	0	3.5	3.5	3.5	33.226	286	286	0	6.0335	0	0	3.5	0	0	0
A0A284VS10	A0A284VS10	1	1	1	tr|A0A284VS10|A0A284VS10_9EURY Dihydropteroate synthase OS=Candidatus Methanoperedens nitroreducens OX=1392998 GN=MNV_590008 PE=4 SV=1	1	1	1	1	0	0	0	0	1	0	0	0	0	0	0	0	1	0	0	0	0	0	0	0	1	0	0	0	0	0	2.8	2.8	2.8	53.583	492	492	0	6.0682	0	0	2.8	0	0	0
A0A284VTD0	A0A284VTD0	1	1	1	tr|A0A284VTD0|A0A284VTD0_9EURY Uncharacterized protein OS=Candidatus Methanoperedens nitroreducens OX=1392998 GN=MNV_780012 PE=4 SV=1	1	1	1	1	0	0	0	0	1	0	0	0	0	0	0	0	1	0	0	0	0	0	0	0	1	0	0	0	0	0	7.9	7.9	7.9	21.632	189	189	0	5.9816	0	0	7.9	0	0	0
A0A284VUK7	A0A284VUK7	1	1	1	tr|A0A284VUK7|A0A284VUK7_9EURY DUF3880 domain-containing protein OS=Candidatus Methanoperedens nitroreducens OX=1392998 GN=MNV_990016 PE=4 SV=1	1	1	1	1	0	0	0	0	1	0	0	0	0	0	0	0	1	0	0	0	0	0	0	0	1	0	0	0	0	0	3.3	3.3	3.3	42.696	362	362	0	6.0042	0	0	3.3	0	0	0
A0A2A2HCD2	A0A2A2HCD2	1	1	1	tr|A0A2A2HCD2|A0A2A2HCD2_9EURY Bacterial Ig-like domain-containing protein OS=Methanosphaera cuniculi OX=1077256 GN=ASJ82_05665 PE=4 SV=1	1	1	1	1	0	0	0	0	1	0	0	0	0	0	0	0	1	0	0	0	0	0	0	0	1	0	0	0	0	0	4.9	4.9	4.9	23.272	204	204	0	6.0613	0	0	4.9	0	0	0
A0A2A2HDT6	A0A2A2HDT6	1	1	1	tr|A0A2A2HDT6|A0A2A2HDT6_9EURY Putative protease YdcP OS=Methanosphaera cuniculi OX=1077256 GN=ydcP_3 PE=4 SV=1	1	1	1	1	0	0	0	0	0	1	0	0	0	0	0	0	0	1	0	0	0	0	0	0	0	1	0	0	0	0	1.5	1.5	1.5	95.4	819	819	0	6.0534	0	0	0	1.5	0	0
A0A2A2HKX4;A0A366MB69;A2STB3	A0A2A2HKX4;A0A366MB69;A2STB3	1;1;1	1;1;1	1;1;1	tr|A0A2A2HKX4|A0A2A2HKX4_9EURY DUF5611 family protein OS=Methanocorpusculum parvum OX=2193 GN=GX679_02310 PE=4 SV=1;tr|A0A366MB69|A0A366MB69_9EURY DUF5611 domain-containing protein OS=Methanocorpusculum sp. MCE OX=2006183 GN=ALMCE001_18210 PE=4 SV=1;tr|A2S	3	1	1	1	0	0	0	0	1	0	0	0	0	0	0	0	1	0	0	0	0	0	0	0	1	0	0	0	0	0	8.8	8.8	8.8	13.03	114	114;114;140	0	6.0418	0	0	8.8	0	0	0
A0A2V3HYK6;A0A2A3SZC7	A0A2V3HYK6;A0A2A3SZC7	1;1	1;1	1;1	tr|A0A2V3HYK6|A0A2V3HYK6_9EURY Alpha-galactosidase OS=Euryarchaeota archaeon OX=2026739 GN=CXX72_00045 PE=4 SV=1;tr|A0A2A3SZC7|A0A2A3SZC7_9EURY Alpha-galactosidase OS=Euryarchaeota archaeon OX=2026739 GN=COC13_02865 PE=4 SV=1	2	1	1	1	0	0	1	0	0	0	0	0	0	0	1	0	0	0	0	0	0	0	1	0	0	0	0	0	0	0	2	2	2	83.892	767	767;767	0	6.1278	2	0	0	0	0	0
A0A2A3T000	A0A2A3T000	1	1	1	tr|A0A2A3T000|A0A2A3T000_9EURY 50S ribosomal protein L15 OS=Euryarchaeota archaeon OX=2026739 GN=rpl15 PE=3 SV=1	1	1	1	1	0	0	0	0	1	0	0	0	0	0	0	0	1	0	0	0	0	0	0	0	1	0	0	0	0	0	8.6	8.6	8.6	14.912	139	139	0	6.0513	0	0	8.6	0	0	0
A0A2A3TAR9	A0A2A3TAR9	1	1	1	tr|A0A2A3TAR9|A0A2A3TAR9_9ARCH Ribosomal-protein-alanine N-acetyltransferase OS=Nitrososphaerota archaeon OX=2026795 GN=rimI PE=4 SV=1	1	1	1	1	0	0	0	0	1	0	0	0	0	0	0	0	1	0	0	0	0	0	0	0	1	0	0	0	0	0	9.7	9.7	9.7	18.872	165	165	0	6.2272	0	0	9.7	0	0	0
A0A2A3TC53;A0A835WZ85	A0A2A3TC53;A0A835WZ85	1;1	1;1	1;1	tr|A0A2A3TC53|A0A2A3TC53_9ARCH Uncharacterized protein OS=Nitrososphaerota archaeon OX=2026795 GN=COA77_01620 PE=4 SV=1;tr|A0A835WZ85|A0A835WZ85_9ARCH Uncharacterized protein OS=Nitrosopumilales archaeon OX=2026768 GN=NPMRTH4_1760005 PE=4 SV=1	2	1	1	1	0	0	0	0	1	0	0	0	0	0	0	0	1	0	0	0	0	0	0	0	1	0	0	0	0	0	4.5	4.5	4.5	20.532	178	178;197	0	6.0569	0	0	4.5	0	0	0
A0A8A2UAW0;A0A2A5QS66	A0A8A2UAW0;A0A2A5QS66	1;1	1;1	1;1	tr|A0A8A2UAW0|A0A8A2UAW0_9EURY Lrp/AsnC family transcriptional regulator OS=Haloterrigena longa OX=370324 GN=J0X27_03375 PE=4 SV=1;tr|A0A2A5QS66|A0A2A5QS66_9EURY Transcriptional regulator OS=Natrinema ejinorense OX=373386 GN=CP557_03540 PE=4 SV=1	2	1	1	1	0	0	0	0	1	0	0	0	0	0	0	0	1	0	0	0	0	0	0	0	1	0	0	0	0	0	7.1	7.1	7.1	19.012	170	170;170	0	6.059	0	0	7.1	0	0	0
A0A2A5QU09	A0A2A5QU09	1	1	1	tr|A0A2A5QU09|A0A2A5QU09_9EURY Integrase OS=Natrinema ejinorense OX=373386 GN=CP557_06960 PE=4 SV=1	1	1	1	1	0	0	0	0	1	0	0	0	0	0	0	0	1	0	0	0	0	0	0	0	1	0	0	0	0	0	7.9	7.9	7.9	20.089	178	178	0	5.9881	0	0	7.9	0	0	0
A0A2A5QVT8	A0A2A5QVT8	1	1	1	tr|A0A2A5QVT8|A0A2A5QVT8_9EURY Secretion system protein E OS=Natrinema ejinorense OX=373386 GN=CP557_10400 PE=4 SV=1	1	1	1	1	0	0	0	0	1	0	0	0	0	0	0	0	1	0	0	0	0	0	0	0	1	0	0	0	0	0	1.2	1.2	1.2	133.03	1209	1209	0	5.9648	0	0	1.2	0	0	0
A0A2A5QWN3	A0A2A5QWN3	1	1	1	tr|A0A2A5QWN3|A0A2A5QWN3_9EURY Bifunctional hydroxymethylpyrimidine kinase/phosphomethylpyrimidine kinase OS=Natrinema ejinorense OX=373386 GN=thiD PE=4 SV=1	1	1	1	1	0	0	0	0	1	0	0	0	0	0	0	0	1	0	0	0	0	0	0	0	1	0	0	0	0	0	2.6	2.6	2.6	47.265	453	453	0	6.0983	0	0	2.6	0	0	0
A0A2E8RBS7;A0A2E2VEF6;A0A2A5VE19	A0A2E8RBS7;A0A2E2VEF6;A0A2A5VE19	1;1;1	1;1;1	1;1;1	tr|A0A2E8RBS7|A0A2E8RBS7_9EURY Succinate dehydogenase/fumarate reductase N-terminal domain-containing protein OS=Euryarchaeota archaeon OX=2026739 GN=CMA83_00830 PE=4 SV=1;tr|A0A2E2VEF6|A0A2E2VEF6_9EURY Flavodoxin-like domain-containing protein OS=Euryarch	3	1	1	1	0	0	0	0	1	0	0	0	0	0	0	0	1	0	0	0	0	0	0	0	1	0	0	0	0	0	4.1	4.1	4.1	34.518	319	319;657;658	0	6.2311	0	0	4.1	0	0	0
L0JWB0;A0A2B7GNN0	L0JWB0;A0A2B7GNN0	1;1	1;1	1;1	tr|L0JWB0|L0JWB0_9EURY Urease subunit alpha OS=Natronococcus occultus SP4 OX=694430 GN=ureC PE=3 SV=1;tr|A0A2B7GNN0|A0A2B7GNN0_9EURY Urease subunit alpha OS=Natrinema sp. CBA1119 OX=1608465 GN=ureC PE=3 SV=1	2	1	1	1	0	0	0	0	0	0	0	0	0	1	0	0	0	0	0	0	0	1	0	0	0	0	0	0	0	1	2.5	2.5	2.5	60.783	568	568;568	0	6.1206	0	0	0	0	0	0
A0A2D4XDD8	A0A2D4XDD8	1	1	1	tr|A0A2D4XDD8|A0A2D4XDD8_9EURY Peptidase M3A/M3B catalytic domain-containing protein OS=Euryarchaeota archaeon OX=2026739 GN=CL975_03875 PE=4 SV=1	1	1	1	1	0	0	0	0	1	0	0	0	0	0	0	0	1	0	0	0	0	0	0	0	1	0	0	0	0	0	2.1	2.1	2.1	65.226	568	568	0	5.9889	0	0	2.1	0	0	0
A0A2D5KJ58	A0A2D5KJ58	1	1	1	tr|A0A2D5KJ58|A0A2D5KJ58_9EURY GTP 3,8-cyclase OS=Euryarchaeota archaeon OX=2026739 GN=moaA PE=3 SV=1	1	1	1	1	0	0	0	0	1	0	0	0	0	0	0	0	1	0	0	0	0	0	0	0	1	0	0	0	0	0	3	3	3	37.171	335	335	0	6.0076	0	0	3	0	0	0
A0A2E9WRW8;A0A2D5QAW5	A0A2E9WRW8;A0A2D5QAW5	1;1	1;1	1;1	tr|A0A2E9WRW8|A0A2E9WRW8_9EURY Cytochrome oxidase assembly protein OS=Euryarchaeota archaeon OX=2026739 GN=CMA53_00920 PE=4 SV=1;tr|A0A2D5QAW5|A0A2D5QAW5_9EURY Cytochrome oxidase assembly protein OS=Euryarchaeota archaeon OX=2026739 GN=CL974_00810 PE=4 SV=	2	1	1	1	0	0	0	0	0	1	0	0	0	0	0	0	0	1	0	0	0	0	0	0	0	1	0	0	0	0	2.8	2.8	2.8	40.86	361	361;361	0	5.9425	0	0	0	2.8	0	0
A0A2D5V0P6	A0A2D5V0P6	1	1	1	tr|A0A2D5V0P6|A0A2D5V0P6_9ARCH SpoVT-AbrB domain-containing protein OS=Candidatus Woesearchaeota archaeon OX=2026803 GN=CMO92_04310 PE=4 SV=1	1	1	1	1	0	0	0	0	1	0	0	0	0	0	0	0	1	0	0	0	0	0	0	0	1	0	0	0	0	0	3.1	3.1	3.1	37.189	322	322	0	5.9563	0	0	3.1	0	0	0
A0A7M3Z346;A0A7J4NNC6;A0A2D5X364	A0A7M3Z346;A0A7J4NNC6;A0A2D5X364	1;1;1	1;1;1	1;1;1	tr|A0A7M3Z346|A0A7M3Z346_9ARCH Pyruvate ferredoxin oxidoreductase OS=Candidatus Poseidoniales archaeon OX=2163009 GN=D7H97_06570 PE=4 SV=1;tr|A0A7J4NNC6|A0A7J4NNC6_9ARCH Pyruvate ferredoxin oxidoreductase OS=Candidatus Thalassarchaeaceae archaeon OX=267041	3	1	1	1	0	0	0	0	1	0	0	0	0	0	0	0	1	0	0	0	0	0	0	0	1	0	0	0	0	0	2.2	2.2	2.2	70.026	641	641;641;641	0	6.1769	0	0	2.2	0	0	0
A0A2D5XEG2	A0A2D5XEG2	1	1	1	tr|A0A2D5XEG2|A0A2D5XEG2_9ARCH Radical SAM core domain-containing protein OS=Candidatus Woesearchaeota archaeon OX=2026803 GN=CMO93_04665 PE=4 SV=1	1	1	1	1	0	0	0	0	1	0	0	0	0	0	0	0	1	0	0	0	0	0	0	0	1	0	0	0	0	0	2.8	2.8	2.8	40.458	357	357	0	6.0904	0	0	2.8	0	0	0
A0A3A5VML5;A0A2D8M682;A0A2D7EVN1;A0A2D6AAX4	A0A3A5VML5;A0A2D8M682;A0A2D7EVN1;A0A2D6AAX4	1;1;1;1	1;1;1;1	1;1;1;1	tr|A0A3A5VML5|A0A3A5VML5_9ARCH UTP--glucose-1-phosphate uridylyltransferase OS=Candidatus Poseidoniales archaeon OX=2163009 GN=DWC08_06865 PE=3 SV=1;tr|A0A2D8M682|A0A2D8M682_9EURY UTP--glucose-1-phosphate uridylyltransferase OS=Euryarchaeota archaeon OX=20	4	1	1	1	0	0	0	0	1	0	0	0	0	0	0	0	1	0	0	0	0	0	0	0	1	0	0	0	0	0	4.1	4.1	4.1	34.941	318	318;318;318;318	0	6.1266	0	0	4.1	0	0	0
A0A7J4N315;A0A7J4RLT5;A0A6V8DQE4;A0A2E9KP17;A0A2E7VMQ2;A0A2E1BXY2;A0A2D8A3T3;A0A7M3WHR2;A0A2E7LQV1;A0A2D9QLY3;A0A2D6DM18	A0A7J4N315;A0A7J4RLT5;A0A6V8DQE4;A0A2E9KP17;A0A2E7VMQ2;A0A2E1BXY2;A0A2D8A3T3;A0A7M3WHR2;A0A2E7LQV1;A0A2D9QLY3;A0A2D6DM18	1;1;1;1;1;1;1;1;1;1;1	1;1;1;1;1;1;1;1;1;1;1	1;1;1;1;1;1;1;1;1;1;1	tr|A0A7J4N315|A0A7J4N315_9ARCH RidA family protein OS=Candidatus Thalassarchaeaceae archaeon OX=2670411 GN=HA305_03065 PE=4 SV=1;tr|A0A7J4RLT5|A0A7J4RLT5_9ARCH RidA family protein OS=Candidatus Thalassarchaeaceae archaeon OX=2670411 GN=HA308_05115 PE=4 SV=	11	1	1	1	0	0	0	0	1	0	0	0	0	0	0	0	1	0	0	0	0	0	0	0	1	0	0	0	0	0	10.5	10.5	10.5	14.486	133	133;141;141;141;141;141;141;200;200;200;200	0	6.1166	0	0	10.5	0	0	0
A0A2D6EZA9	A0A2D6EZA9	1	1	1	tr|A0A2D6EZA9|A0A2D6EZA9_9ARCH Uncharacterized protein OS=archaeon OX=1906665 GN=CL622_01485 PE=4 SV=1	1	1	1	1	0	0	0	0	0	1	0	0	0	0	0	0	0	1	0	0	0	0	0	0	0	1	0	0	0	0	4.6	4.6	4.6	25.605	217	217	0	5.9809	0	0	0	4.6	0	0
A0A2D6F0L9	A0A2D6F0L9	1	1	1	tr|A0A2D6F0L9|A0A2D6F0L9_9ARCH HAD family hydrolase OS=archaeon OX=1906665 GN=CL622_03825 PE=4 SV=1	1	1	1	1	0	0	0	0	1	0	0	0	0	0	0	0	1	0	0	0	0	0	0	0	1	0	0	0	0	0	4.5	4.5	4.5	28.974	245	245	0	5.9775	0	0	4.5	0	0	0
A0A2D6G6C9	A0A2D6G6C9	1	1	1	tr|A0A2D6G6C9|A0A2D6G6C9_9ARCH Glycosyl transferase family 4 OS=Nanoarchaeota archaeon OX=2026764 GN=CMH64_00175 PE=4 SV=1	1	1	1	1	0	0	0	0	1	0	0	0	0	0	0	0	1	0	0	0	0	0	0	0	1	0	0	0	0	0	3	3	3	36.62	331	331	0	6.1875	0	0	3	0	0	0
A0A2D6G6X4	A0A2D6G6X4	1	1	1	tr|A0A2D6G6X4|A0A2D6G6X4_9ARCH Triose-phosphate isomerase OS=Nanoarchaeota archaeon OX=2026764 GN=CMH64_01150 PE=4 SV=1	1	1	1	1	0	0	1	0	0	0	0	0	0	0	1	0	0	0	0	0	0	0	1	0	0	0	0	0	0	0	7.3	7.3	7.3	22.761	205	205	0	6.0854	7.3	0	0	0	0	0
A0A2D6G8Y2	A0A2D6G8Y2	1	1	1	tr|A0A2D6G8Y2|A0A2D6G8Y2_9ARCH DEAD/DEAH box helicase OS=Nanoarchaeota archaeon OX=2026764 GN=CMH64_04745 PE=4 SV=1	1	1	1	1	0	0	0	0	0	0	1	0	0	0	0	0	0	0	1	0	0	0	0	0	0	0	1	0	0	0	1.4	1.4	1.4	99.057	874	874	0	5.8485	0	0	0	0	1.4	0
A0A2D6KCZ5	A0A2D6KCZ5	1	1	1	tr|A0A2D6KCZ5|A0A2D6KCZ5_9ARCH 6-phosphogluconate dehydrogenase (Decarboxylating) OS=Candidatus Pacearchaeota archaeon OX=2026773 GN=gnd PE=3 SV=1	1	1	1	1	0	0	0	0	1	0	0	0	0	0	0	0	1	0	0	0	0	0	0	0	1	0	0	0	0	0	4.7	4.7	4.7	33.576	295	295	0	6.059	0	0	4.7	0	0	0
A0A2D6LHR9	A0A2D6LHR9	1	1	1	tr|A0A2D6LHR9|A0A2D6LHR9_9ARCH Endonuclease NucS OS=Candidatus Woesearchaeota archaeon OX=2026803 GN=nucS PE=3 SV=1	1	1	1	1	0	0	0	0	1	0	0	0	0	0	0	0	1	0	0	0	0	0	0	0	1	0	0	0	0	0	5.8	5.8	5.8	27.57	243	243	0	6.1349	0	0	5.8	0	0	0
A0A2D6LQ30	A0A2D6LQ30	1	1	1	tr|A0A2D6LQ30|A0A2D6LQ30_9ARCH Pyruvate/ketoisovalerate oxidoreductase catalytic domain-containing protein OS=Candidatus Diapherotrites archaeon OX=2026736 GN=CL944_01955 PE=4 SV=1	1	1	1	1	0	0	0	0	1	0	0	0	0	0	0	0	1	0	0	0	0	0	0	0	1	0	0	0	0	0	7.9	7.9	7.9	20.517	189	189	0	6.0008	0	0	7.9	0	0	0
A0A2D6LQG6	A0A2D6LQG6	1	1	1	tr|A0A2D6LQG6|A0A2D6LQG6_9ARCH Helicase HerA central domain-containing protein OS=Candidatus Diapherotrites archaeon OX=2026736 GN=CL944_02655 PE=4 SV=1	1	1	1	1	0	0	0	0	0	0	1	0	0	0	0	0	0	0	1	0	0	0	0	0	0	0	1	0	0	0	1.9	1.9	1.9	57.441	513	513	0	5.8131	0	0	0	0	1.9	0
A0A2D6LW94	A0A2D6LW94	1	1	1	tr|A0A2D6LW94|A0A2D6LW94_9ARCH Diadenylate cyclase OS=archaeon OX=1906665 GN=dacZ PE=3 SV=1	1	1	1	1	0	0	0	0	1	0	0	0	0	0	0	0	1	0	0	0	0	0	0	0	1	0	0	0	0	0	3.5	3.5	3.5	31.319	282	282	0	5.971	0	0	3.5	0	0	0
A0A2D6M1L9;A0A5E4LQ82;A0A7J4JXR6	A0A2D6M1L9;A0A5E4LQ82;A0A7J4JXR6	1;1;1	1;1;1	1;1;1	tr|A0A2D6M1L9|A0A2D6M1L9_9ARCH Transcriptional regulator OS=Candidatus Diapherotrites archaeon OX=2026736 GN=CL943_03350 PE=4 SV=1;tr|A0A5E4LQ82|A0A5E4LQ82_UNCAX Helix-turn-helix OS=Uncultured archaeon OX=115547 GN=LFW2817_00443 PE=4 SV=1;tr|A0A7J4JXR6|A0A	3	1	1	1	0	0	0	0	1	0	0	0	0	0	0	0	1	0	0	0	0	0	0	0	1	0	0	0	0	0	4	4	4	25.181	225	225;226;231	0	5.9811	0	0	4	0	0	0
A0A2D6M8R4	A0A2D6M8R4	1	1	1	tr|A0A2D6M8R4|A0A2D6M8R4_9ARCH Uncharacterized protein OS=Candidatus Pacearchaeota archaeon OX=2026773 GN=CMI47_04420 PE=4 SV=1	1	1	1	1	0	0	0	0	1	0	0	0	0	0	0	0	1	0	0	0	0	0	0	0	1	0	0	0	0	0	8	8	8	12.953	125	125	0	5.9825	0	0	8	0	0	0
A0A2D6MCV5	A0A2D6MCV5	1	1	1	tr|A0A2D6MCV5|A0A2D6MCV5_9ARCH Tip attachment protein J domain-containing protein (Fragment) OS=Candidatus Pacearchaeota archaeon OX=2026773 GN=CMI47_11830 PE=4 SV=1	1	1	1	1	0	0	0	0	0	0	0	0	0	1	0	0	0	0	0	0	0	1	0	0	0	0	0	0	0	1	0.7	0.7	0.7	223.02	1975	1975	0	5.9653	0	0	0	0	0	0
A0A2D6MDH0	A0A2D6MDH0	1	1	1	tr|A0A2D6MDH0|A0A2D6MDH0_9ARCH Uncharacterized protein OS=Candidatus Pacearchaeota archaeon OX=2026773 GN=CMI47_13040 PE=4 SV=1	1	1	1	1	0	0	0	0	1	0	0	0	0	0	0	0	1	0	0	0	0	0	0	0	1	0	0	0	0	0	5.5	5.5	5.5	20.947	183	183	0	5.9873	0	0	5.5	0	0	0
A0A2D6MFZ9	A0A2D6MFZ9	1	1	1	tr|A0A2D6MFZ9|A0A2D6MFZ9_9ARCH Transcription regulator TrmB N-terminal domain-containing protein OS=Candidatus Pacearchaeota archaeon OX=2026773 GN=CMI47_17640 PE=4 SV=1	1	1	1	1	0	0	0	0	1	0	0	0	0	0	0	0	1	0	0	0	0	0	0	0	1	0	0	0	0	0	3.6	3.6	3.6	31.036	275	275	0	5.9569	0	0	3.6	0	0	0
A0A2D6MG59	A0A2D6MG59	1	1	1	tr|A0A2D6MG59|A0A2D6MG59_9ARCH BZIP domain-containing protein OS=Candidatus Pacearchaeota archaeon OX=2026773 GN=CMI47_17970 PE=4 SV=1	1	1	1	1	0	0	0	1	1	0	0	0	0	0	0	1	1	0	0	0	0	0	0	1	1	0	0	0	0	0	0.9	0.9	0.9	127.65	1173	1173	0	6.1119	0	0.9	0.9	0	0	0
A0A2D6NBQ7	A0A2D6NBQ7	1	1	1	tr|A0A2D6NBQ7|A0A2D6NBQ7_9ARCH Uncharacterized protein OS=Candidatus Pacearchaeota archaeon OX=2026773 GN=CMI45_01875 PE=4 SV=1	1	1	1	1	0	0	0	0	1	0	0	0	0	0	0	0	1	0	0	0	0	0	0	0	1	0	0	0	0	0	7.2	7.2	7.2	20.173	181	181	0	5.967	0	0	7.2	0	0	0
A0A2D6NC58	A0A2D6NC58	1	1	1	tr|A0A2D6NC58|A0A2D6NC58_9ARCH Peptidase metallopeptidase domain-containing protein OS=Candidatus Pacearchaeota archaeon OX=2026773 GN=CMI45_02610 PE=4 SV=1	1	1	1	1	0	0	0	0	1	0	0	0	0	0	0	0	1	0	0	0	0	0	0	0	1	0	0	0	0	0	4.6	4.6	4.6	34.729	305	305	0	6.1388	0	0	4.6	0	0	0
A0A2D6NCP8	A0A2D6NCP8	1	1	1	tr|A0A2D6NCP8|A0A2D6NCP8_9ARCH ArnR1-like winged helix-turn-helix domain-containing protein OS=Candidatus Pacearchaeota archaeon OX=2026773 GN=CMI45_03635 PE=4 SV=1	1	1	1	1	0	0	0	0	1	0	0	0	0	0	0	0	1	0	0	0	0	0	0	0	1	0	0	0	0	0	15.6	15.6	15.6	10.745	90	90	0	6.2093	0	0	15.6	0	0	0
A0A2D6NFV4	A0A2D6NFV4	1	1	1	tr|A0A2D6NFV4|A0A2D6NFV4_9ARCH Polymerase/histidinol phosphatase N-terminal domain-containing protein OS=Candidatus Pacearchaeota archaeon OX=2026773 GN=CMI41_01055 PE=4 SV=1	1	1	1	1	0	0	1	0	0	0	0	0	0	0	1	0	0	0	0	0	0	0	1	0	0	0	0	0	0	0	4.3	4.3	4.3	39.908	346	346	0	6.0307	4.3	0	0	0	0	0
A0A2D6NGB0	A0A2D6NGB0	1	1	1	tr|A0A2D6NGB0|A0A2D6NGB0_9ARCH Uncharacterized protein OS=Candidatus Pacearchaeota archaeon OX=2026773 GN=CMI41_01970 PE=4 SV=1	1	1	1	1	0	0	0	0	1	0	0	0	0	0	0	0	1	0	0	0	0	0	0	0	1	0	0	0	0	0	7.8	7.8	7.8	21.259	179	179	0	5.9862	0	0	7.8	0	0	0
A0A2D6P2D4	A0A2D6P2D4	1	1	1	tr|A0A2D6P2D4|A0A2D6P2D4_9ARCH DNA polymerase OS=archaeon OX=1906665 GN=CL617_00670 PE=3 SV=1	1	1	1	1	0	0	0	0	1	0	0	0	0	0	0	0	1	0	0	0	0	0	0	0	1	0	0	0	0	0	1.7	1.7	1.7	89.613	768	768	0	6.0662	0	0	1.7	0	0	0
A0A2D6P317	A0A2D6P317	1	1	1	tr|A0A2D6P317|A0A2D6P317_9ARCH Transposase OS=archaeon OX=1906665 GN=CL617_01805 PE=4 SV=1	1	1	1	1	0	0	0	1	0	0	0	0	0	0	0	1	0	0	0	0	0	0	0	1	0	0	0	0	0	0	9.1	9.1	9.1	12.616	110	110	0	6.0923	0	9.1	0	0	0	0
A0A2D6P4K3	A0A2D6P4K3	1	1	1	tr|A0A2D6P4K3|A0A2D6P4K3_9ARCH Uncharacterized protein OS=archaeon OX=1906665 GN=CL617_04540 PE=4 SV=1	1	1	1	1	0	0	0	0	1	0	0	0	0	0	0	0	1	0	0	0	0	0	0	0	1	0	0	0	0	0	8.5	8.5	8.5	16.748	141	141	0	6.04	0	0	8.5	0	0	0
A0A2D6P4Y3	A0A2D6P4Y3	1	1	1	tr|A0A2D6P4Y3|A0A2D6P4Y3_9ARCH Uncharacterized protein (Fragment) OS=archaeon OX=1906665 GN=CL617_05265 PE=4 SV=1	1	1	1	1	0	0	1	0	0	0	0	0	0	0	1	0	0	0	0	0	0	0	1	0	0	0	0	0	0	0	3	3	3	34.616	303	303	0	6.0823	3	0	0	0	0	0
A0A2D6PC59	A0A2D6PC59	1	1	1	tr|A0A2D6PC59|A0A2D6PC59_9ARCH Uncharacterized protein OS=archaeon OX=1906665 GN=CL621_02670 PE=4 SV=1	1	1	1	1	0	0	0	0	1	0	0	0	0	0	0	0	1	0	0	0	0	0	0	0	1	0	0	0	0	0	3.2	3.2	3.2	51.71	434	434	0	6.1013	0	0	3.2	0	0	0
A0A2D6PCJ4	A0A2D6PCJ4	1	1	1	tr|A0A2D6PCJ4|A0A2D6PCJ4_9ARCH Ribonuclease Z OS=archaeon OX=1906665 GN=rnz PE=3 SV=1	1	1	1	1	0	0	0	0	1	0	0	0	0	0	0	0	1	0	0	0	0	0	0	0	1	0	0	0	0	0	4	4	4	34.048	300	300	0	6.1096	0	0	4	0	0	0
A0A2D6PIT7	A0A2D6PIT7	1	1	1	tr|A0A2D6PIT7|A0A2D6PIT7_9ARCH Uncharacterized protein OS=Nanoarchaeota archaeon OX=2026764 GN=CMH62_02640 PE=4 SV=1	1	1	1	1	0	0	0	0	1	0	0	0	0	0	0	0	1	0	0	0	0	0	0	0	1	0	0	0	0	0	2	2	2	58.888	509	509	0	5.995	0	0	2	0	0	0
A0A2D6PIZ0	A0A2D6PIZ0	1	1	1	tr|A0A2D6PIZ0|A0A2D6PIZ0_9ARCH DNA polymerase II small subunit OS=Nanoarchaeota archaeon OX=2026764 GN=polB PE=3 SV=1	1	1	1	1	0	0	0	0	1	0	0	0	0	0	0	0	1	0	0	0	0	0	0	0	1	0	0	0	0	0	2	2	2	63.484	554	554	0	6.0498	0	0	2	0	0	0
A0A2D6QCX1	A0A2D6QCX1	1	1	1	tr|A0A2D6QCX1|A0A2D6QCX1_9ARCH Cytochrome c domain-containing protein OS=Candidatus Woesearchaeota archaeon OX=2026803 GN=CMO84_05870 PE=4 SV=1	1	1	1	1	0	0	0	0	1	0	0	0	0	0	0	0	1	0	0	0	0	0	0	0	1	0	0	0	0	0	0.9	0.9	0.9	153.75	1407	1407	0	6.1194	0	0	0.9	0	0	0
A0A2D6QED4	A0A2D6QED4	1	1	1	tr|A0A2D6QED4|A0A2D6QED4_9ARCH RNA polymerase subunit sigma (Fragment) OS=Candidatus Woesearchaeota archaeon OX=2026803 GN=CMO84_08350 PE=4 SV=1	1	1	1	1	0	0	0	0	1	0	0	0	0	0	0	0	1	0	0	0	0	0	0	0	1	0	0	0	0	0	12.3	12.3	12.3	9.0022	81	81	0	6.1425	0	0	12.3	0	0	0
A0A2D9SAS2;A0A2E3V3U0;A0A2D9SA25;A0A2D6R9C8	A0A2D9SAS2;A0A2E3V3U0;A0A2D9SA25;A0A2D6R9C8	1;1;1;1	1;1;1;1	1;1;1;1	tr|A0A2D9SAS2|A0A2D9SAS2_9EURY ABC transporter permease (Fragment) OS=Euryarchaeota archaeon OX=2026739 GN=CMA51_01835 PE=4 SV=1;tr|A0A2E3V3U0|A0A2E3V3U0_9EURY ABC transporter permease OS=Euryarchaeota archaeon OX=2026739 GN=CMB15_04210 PE=4 SV=1;tr|A0A2D9	4	1	1	1	0	0	0	0	1	0	0	0	0	0	0	0	1	0	0	0	0	0	0	0	1	0	0	0	0	0	5.1	5.1	5.1	30.741	274	274;337;337;337	0	6.0518	0	0	5.1	0	0	0
A0A2D6RKD9	A0A2D6RKD9	1	1	1	tr|A0A2D6RKD9|A0A2D6RKD9_9ARCH Uncharacterized protein (Fragment) OS=archaeon OX=1906665 GN=CL616_00835 PE=4 SV=1	1	1	1	1	0	0	0	0	0	0	1	0	0	0	0	0	0	0	1	0	0	0	0	0	0	0	1	0	0	0	0.5	0.5	0.5	244.72	2208	2208	0	5.7843	0	0	0	0	0.5	0
A0A2D6RNW0	A0A2D6RNW0	1	1	1	tr|A0A2D6RNW0|A0A2D6RNW0_9ARCH Uncharacterized protein OS=Candidatus Pacearchaeota archaeon OX=2026773 GN=CMI40_01945 PE=4 SV=1	1	1	1	1	0	0	0	0	1	0	0	0	0	0	0	0	1	0	0	0	0	0	0	0	1	0	0	0	0	0	10	10	10	17.754	150	150	0	6.2485	0	0	10	0	0	0
A0A2D6TIB1	A0A2D6TIB1	1	1	1	tr|A0A2D6TIB1|A0A2D6TIB1_9ARCH 30S ribosomal protein S3 OS=Candidatus Woesearchaeota archaeon OX=2026803 GN=rps3 PE=3 SV=1	1	1	1	1	0	0	0	0	1	0	0	0	0	0	0	0	1	0	0	0	0	0	0	0	1	0	0	0	0	0	4.4	4.4	4.4	30.753	275	275	0	5.9866	0	0	4.4	0	0	0
A0A2D6TIX6	A0A2D6TIX6	1	1	1	tr|A0A2D6TIX6|A0A2D6TIX6_9ARCH Uncharacterized protein OS=Candidatus Woesearchaeota archaeon OX=2026803 GN=CMO87_01150 PE=4 SV=1	1	1	1	1	0	0	0	0	1	0	0	0	0	0	0	0	1	0	0	0	0	0	0	0	1	0	0	0	0	0	13.6	13.6	13.6	9.044	81	81	0	5.9625	0	0	13.6	0	0	0
A0A2D6U1Z4	A0A2D6U1Z4	1	1	1	tr|A0A2D6U1Z4|A0A2D6U1Z4_9EURY Glycosyltransferase family 9 protein OS=Euryarchaeota archaeon OX=2026739 GN=CL961_00825 PE=4 SV=1	1	1	1	1	0	0	0	0	1	0	0	0	0	0	0	0	1	0	0	0	0	0	0	0	1	0	0	0	0	0	3.6	3.6	3.6	41.359	364	364	0	6.1683	0	0	3.6	0	0	0
A0A7J4NBH0;A0A2D6URQ5	A0A7J4NBH0;A0A2D6URQ5	1;1	1;1	1;1	tr|A0A7J4NBH0|A0A7J4NBH0_9ARCH Glutamate dehydrogenase OS=Candidatus Poseidoniia archaeon OX=2666348 GN=gdhA PE=3 SV=1;tr|A0A2D6URQ5|A0A2D6URQ5_9EURY Glutamate dehydrogenase OS=Euryarchaeota archaeon OX=2026739 GN=CL960_00055 PE=3 SV=1	2	1	1	1	0	0	0	0	1	0	0	0	0	0	0	0	1	0	0	0	0	0	0	0	1	0	0	0	0	0	2.2	2.2	2.2	48.783	446	446;446	0	5.9905	0	0	2.2	0	0	0
A0A2E8EGU0;A0A2D6V4Q7	A0A2E8EGU0;A0A2D6V4Q7	1;1	1;1	1;1	tr|A0A2E8EGU0|A0A2E8EGU0_9ARCH 4Fe-4S ferredoxin OS=Candidatus Bathyarchaeota archaeon OX=2026714 GN=CL673_09155 PE=4 SV=1;tr|A0A2D6V4Q7|A0A2D6V4Q7_9ARCH 4Fe-4S ferredoxin OS=Nitrososphaerota archaeon OX=2026795 GN=CMO12_00960 PE=4 SV=1	2	1	1	1	0	0	0	0	0	0	0	0	1	0	0	0	0	0	0	0	1	0	0	0	0	0	0	0	1	0	6.5	6.5	6.5	22.254	201	201;201	0	5.9709	0	0	0	0	0	0
A0A2D6WUL6	A0A2D6WUL6	1	1	1	tr|A0A2D6WUL6|A0A2D6WUL6_9ARCH Lysine--tRNA ligase OS=archaeon OX=1906665 GN=lysS PE=3 SV=1	1	1	1	1	0	0	0	0	1	0	0	0	0	0	0	0	1	0	0	0	0	0	0	0	1	0	0	0	0	0	1.8	1.8	1.8	62.328	552	552	0	5.9653	0	0	1.8	0	0	0
A0A2D6X1U3	A0A2D6X1U3	1	1	1	tr|A0A2D6X1U3|A0A2D6X1U3_9ARCH Uncharacterized protein OS=Candidatus Pacearchaeota archaeon OX=2026773 GN=CMI37_03580 PE=4 SV=1	1	1	1	1	0	0	0	0	1	0	0	0	0	0	0	0	1	0	0	0	0	0	0	0	1	0	0	0	0	0	4.8	4.8	4.8	25.661	230	230	0	6.0954	0	0	4.8	0	0	0
A0A2D6X9T7	A0A2D6X9T7	1	1	1	tr|A0A2D6X9T7|A0A2D6X9T7_9ARCH Uncharacterized protein OS=Candidatus Pacearchaeota archaeon OX=2026773 GN=CMI37_17860 PE=4 SV=1	1	1	1	1	0	0	0	0	1	0	0	0	0	0	0	0	1	0	0	0	0	0	0	0	1	0	0	0	0	0	1.2	1.2	1.2	122.9	1125	1125	0	6.075	0	0	1.2	0	0	0
A0A2D6XFX4	A0A2D6XFX4	1	1	1	tr|A0A2D6XFX4|A0A2D6XFX4_9ARCH Autotransporter strand-loop-strand O-heptosyltransferase OS=Candidatus Pacearchaeota archaeon OX=2026773 GN=CMI37_28645 PE=4 SV=1	1	1	1	1	0	0	0	1	1	0	0	0	0	0	0	1	1	0	0	0	0	0	0	1	1	0	0	0	0	0	1.4	1.4	1.4	98.438	845	845	0	6.0656	0	1.4	1.4	0	0	0
A0A2D6XJM2	A0A2D6XJM2	1	1	1	tr|A0A2D6XJM2|A0A2D6XJM2_9ARCH Vitamin B12-dependent ribonucleotide reductase OS=Candidatus Pacearchaeota archaeon OX=2026773 GN=CMI37_35160 PE=3 SV=1	1	1	1	1	0	0	0	0	1	0	0	0	0	0	0	0	1	0	0	0	0	0	0	0	1	0	0	0	0	0	1.6	1.6	1.6	82.138	747	747	0	5.9678	0	0	1.6	0	0	0
A0A2D6XKS2	A0A2D6XKS2	1	1	1	tr|A0A2D6XKS2|A0A2D6XKS2_9ARCH Uncharacterized protein OS=Candidatus Pacearchaeota archaeon OX=2026773 GN=CMI37_37290 PE=4 SV=1	1	1	1	1	0	0	0	0	1	0	0	0	0	0	0	0	1	0	0	0	0	0	0	0	1	0	0	0	0	0	0.4	0.4	0.4	326.37	3002	3002	0	6.0855	0	0	0.4	0	0	0
A0A2D7AS58	A0A2D7AS58	1	1	1	tr|A0A2D7AS58|A0A2D7AS58_9EURY Putative asparagine synthetase [glutamine-hydrolyzing] OS=Euryarchaeota archaeon OX=2026739 GN=asnB PE=4 SV=1	1	1	1	1	0	0	0	0	1	0	0	0	0	0	0	0	1	0	0	0	0	0	0	0	1	0	0	0	0	0	2.3	2.3	2.3	62.964	570	570	0	6.0281	0	0	2.3	0	0	0
A0A2D7BD64	A0A2D7BD64	1	1	1	tr|A0A2D7BD64|A0A2D7BD64_9EURY NAD-dependent epimerase OS=Euryarchaeota archaeon OX=2026739 GN=CMA12_00550 PE=4 SV=1	1	1	1	1	0	0	0	0	1	0	0	0	0	0	0	0	1	0	0	0	0	0	0	0	1	0	0	0	0	0	4.2	4.2	4.2	41.249	353	353	0	6.0409	0	0	4.2	0	0	0
A0A2G9M1Z2;A0A2D7BGX4	A0A2G9M1Z2;A0A2D7BGX4	1;1	1;1	1;1	tr|A0A2G9M1Z2|A0A2G9M1Z2_9ARCH MYM-type domain-containing protein OS=Candidatus Woesearchaeota archaeon CG10_big_fil_rev_8_21_14_0_10_45_5 OX=1974466 GN=COV21_01600 PE=4 SV=1;tr|A0A2D7BGX4|A0A2D7BGX4_9EURY NAD-dependent dehydratase OS=Euryarchaeota archaeo	2	1	1	1	0	0	0	0	1	0	0	0	0	0	0	0	1	0	0	0	0	0	0	0	1	0	0	0	0	0	9.5	9.5	9.5	8.8222	74	74;326	0	6.0063	0	0	9.5	0	0	0
A0A7J9QEU7;A0A7J9QGZ9;A0A3M6K463;A0A368B6W7;A0A2Z2HLH3;A0A2D7BMJ1	A0A7J9QEU7;A0A7J9QGZ9;A0A3M6K463;A0A368B6W7;A0A2Z2HLH3;A0A2D7BMJ1	1;1;1;1;1;1	1;1;1;1;1;1	1;1;1;1;1;1	tr|A0A7J9QEU7|A0A7J9QEU7_9ARCH Cobyrinate a,c-diamide synthase (Fragment) OS=Nitrosopumilaceae archaeon OX=2202732 GN=H2B06_05175 PE=4 SV=1;tr|A0A7J9QGZ9|A0A7J9QGZ9_9ARCH Cobyrinate a,c-diamide synthase OS=Nitrosopumilaceae archaeon OX=2202732 GN=cbiA PE=3	6	1	1	1	0	0	0	0	1	0	0	0	0	0	0	0	1	0	0	0	0	0	0	0	1	0	0	0	0	0	3.5	3.5	3.5	40.835	368	368;451;451;451;451;451	0	5.9798	0	0	3.5	0	0	0
A0A2D7BZ87	A0A2D7BZ87	1	1	1	tr|A0A2D7BZ87|A0A2D7BZ87_9EURY D3 protein OS=Euryarchaeota archaeon OX=2026739 GN=CMA07_06340 PE=4 SV=1	1	1	1	1	0	0	0	0	1	0	0	0	0	0	0	0	1	0	0	0	0	0	0	0	1	0	0	0	0	0	8.4	8.4	8.4	12.268	119	119	0	6.1417	0	0	8.4	0	0	0
A0A2D7JU59	A0A2D7JU59	1	1	1	tr|A0A2D7JU59|A0A2D7JU59_9EURY Polyprenyl synthetase family protein OS=Euryarchaeota archaeon OX=2026739 GN=CMA10_03700 PE=3 SV=1	1	1	1	1	0	0	0	0	0	1	0	0	0	0	0	0	0	1	0	0	0	0	0	0	0	1	0	0	0	0	4.6	4.6	4.6	35.959	327	327	0	6.0925	0	0	0	4.6	0	0
A0A2D7UZ41	A0A2D7UZ41	1	1	1	tr|A0A2D7UZ41|A0A2D7UZ41_9EURY Peptidase M3 OS=Euryarchaeota archaeon OX=2026739 GN=CMA02_00435 PE=4 SV=1	1	1	1	1	0	0	0	0	1	0	0	0	0	0	0	0	1	0	0	0	0	0	0	0	1	0	0	0	0	0	2.3	2.3	2.3	65.049	561	561	0	6.0126	0	0	2.3	0	0	0
A0A2D7UZA5	A0A2D7UZA5	1	1	1	tr|A0A2D7UZA5|A0A2D7UZA5_9EURY SSD domain-containing protein OS=Euryarchaeota archaeon OX=2026739 GN=CMA02_00735 PE=4 SV=1	1	1	1	1	0	0	0	0	1	0	0	0	0	0	0	0	1	0	0	0	0	0	0	0	1	0	0	0	0	0	1.1	1.1	1.1	104.1	959	959	0	6.1642	0	0	1.1	0	0	0
A0A2D7UZW8	A0A2D7UZW8	1	1	1	tr|A0A2D7UZW8|A0A2D7UZW8_9EURY Glycosyl hydrolase OS=Euryarchaeota archaeon OX=2026739 GN=CMA02_01885 PE=4 SV=1	1	1	1	1	0	0	0	0	1	0	0	0	0	0	0	0	1	0	0	0	0	0	0	0	1	0	0	0	0	0	2.1	2.1	2.1	54.927	480	480	0	6.114	0	0	2.1	0	0	0
A0A2E5REA7;A0A2D7V060	A0A2E5REA7;A0A2D7V060	1;1	1;1	1;1	tr|A0A2E5REA7|A0A2E5REA7_9EURY 3,4-dihydroxy-2-butanone-4-phosphate synthase OS=Euryarchaeota archaeon OX=2026739 GN=CMB72_05715 PE=4 SV=1;tr|A0A2D7V060|A0A2D7V060_9EURY 3,4-dihydroxy-2-butanone 4-phosphate synthase OS=Euryarchaeota archaeon OX=2026739 GN=	2	1	1	1	0	0	0	0	1	0	0	0	0	0	0	0	1	0	0	0	0	0	0	0	1	0	0	0	0	0	4.6	4.6	4.6	26.138	240	240;240	0	6.0853	0	0	4.6	0	0	0
A0A2D7W588	A0A2D7W588	1	1	1	tr|A0A2D7W588|A0A2D7W588_9EURY Molybdopterin adenylyltransferase OS=Euryarchaeota archaeon OX=2026739 GN=CL993_00055 PE=4 SV=1	1	1	1	1	0	0	0	0	1	0	0	0	0	0	0	0	1	0	0	0	0	0	0	0	1	0	0	0	0	0	7.7	7.7	7.7	19.783	181	181	0	6.1294	0	0	7.7	0	0	0
A0A2D7WA00;A0A7J4SDP2;A0A6V8CXN9;A0A7J4T8D4;A0A2E6JMW7;A0A2E0YC12;A0A2D8SWS5;A0A7J4NQF3;A0A6V8CTX8	A0A2D7WA00;A0A7J4SDP2;A0A6V8CXN9;A0A7J4T8D4;A0A2E6JMW7;A0A2E0YC12;A0A2D8SWS5;A0A7J4NQF3;A0A6V8CTX8	1;1;1;1;1;1;1;1;1	1;1;1;1;1;1;1;1;1	1;1;1;1;1;1;1;1;1	tr|A0A2D7WA00|A0A2D7WA00_9EURY Asn/Gln amidotransferase domain-containing protein (Fragment) OS=Euryarchaeota archaeon OX=2026739 GN=CL997_03560 PE=4 SV=1;tr|A0A7J4SDP2|A0A7J4SDP2_9ARCH Glu-tRNA(Gln) amidotransferase subunit GatE (Fragment) OS=Candidatus T	9	1	1	1	0	0	0	0	1	0	0	0	0	0	0	0	1	0	0	0	0	0	0	0	1	0	0	0	0	0	3.2	3.2	3.2	44.725	405	405;612;612;665;665;665;667;696;696	0	6.0172	0	0	3.2	0	0	0
A0A2D7Z9F8	A0A2D7Z9F8	1	1	1	tr|A0A2D7Z9F8|A0A2D7Z9F8_9EURY Thioesterase domain-containing protein OS=Euryarchaeota archaeon OX=2026739 GN=CL992_03465 PE=3 SV=1	1	1	1	1	0	0	0	1	1	0	0	0	0	0	0	1	1	0	0	0	0	0	0	1	1	0	0	0	0	0	9.9	9.9	9.9	15.586	141	141	0	6.1194	0	9.9	9.9	0	0	0
A0A2E7VKT5;A0A2D7ZRA7	A0A2E7VKT5;A0A2D7ZRA7	1;1	1;1	1;1	tr|A0A2E7VKT5|A0A2E7VKT5_9EURY Branched chain amino acid aminotransferase OS=Euryarchaeota archaeon OX=2026739 GN=CMA80_05210 PE=3 SV=1;tr|A0A2D7ZRA7|A0A2D7ZRA7_9EURY Branched chain amino acid aminotransferase OS=Euryarchaeota archaeon OX=2026739 GN=CL998_	2	1	1	1	0	0	0	0	1	0	0	0	0	0	0	0	1	0	0	0	0	0	0	0	1	0	0	0	0	0	4.1	4.1	4.1	36.505	338	338;338	0	6.0191	0	0	4.1	0	0	0
A0A2D7ZTN0	A0A2D7ZTN0	1	1	1	tr|A0A2D7ZTN0|A0A2D7ZTN0_9EURY Peptidase M14 carboxypeptidase A domain-containing protein OS=Euryarchaeota archaeon OX=2026739 GN=CL998_05300 PE=4 SV=1	1	1	1	1	0	0	0	0	1	0	0	0	0	0	0	0	1	0	0	0	0	0	0	0	1	0	0	0	0	0	1.6	1.6	1.6	81.417	734	734	0	5.9689	0	0	1.6	0	0	0
A0A2E7S4K5;A0A2D8ALY2	A0A2E7S4K5;A0A2D8ALY2	1;1	1;1	1;1	tr|A0A2E7S4K5|A0A2E7S4K5_9EURY Nudix hydrolase domain-containing protein OS=Euryarchaeota archaeon OX=2026739 GN=CMA76_00550 PE=4 SV=1;tr|A0A2D8ALY2|A0A2D8ALY2_9EURY Nudix hydrolase domain-containing protein OS=Euryarchaeota archaeon OX=2026739 GN=CL994_01	2	1	1	1	0	0	0	0	1	0	0	0	0	0	0	0	1	0	0	0	0	0	0	0	1	0	0	0	0	0	5.1	5.1	5.1	28.195	253	253;253	0	5.9951	0	0	5.1	0	0	0
A0A2D8AN75	A0A2D8AN75	1	1	1	tr|A0A2D8AN75|A0A2D8AN75_9EURY Uncharacterized protein OS=Euryarchaeota archaeon OX=2026739 GN=CL994_03350 PE=4 SV=1	1	1	1	1	0	0	0	0	1	0	0	0	0	0	0	0	1	0	0	0	0	0	0	0	1	0	0	0	0	0	3.6	3.6	3.6	41.532	364	364	0	6.0772	0	0	3.6	0	0	0
A0A2D8SAX9;A0A2D8AP77	A0A2D8SAX9;A0A2D8AP77	1;1	1;1	1;1	tr|A0A2D8SAX9|A0A2D8SAX9_9EURY Chlorohydrolase OS=Euryarchaeota archaeon OX=2026739 GN=CL986_00425 PE=4 SV=1;tr|A0A2D8AP77|A0A2D8AP77_9EURY Chlorohydrolase OS=Euryarchaeota archaeon OX=2026739 GN=CL994_05180 PE=4 SV=1	2	1	1	1	0	0	0	0	1	0	0	0	0	0	0	0	1	0	0	0	0	0	0	0	1	0	0	0	0	0	2.8	2.8	2.8	46.6	429	429;429	0	5.9701	0	0	2.8	0	0	0
A0A2D8ARG7	A0A2D8ARG7	1	1	1	tr|A0A2D8ARG7|A0A2D8ARG7_9EURY Uncharacterized protein OS=Euryarchaeota archaeon OX=2026739 GN=CL996_03440 PE=4 SV=1	1	1	1	1	0	0	0	0	1	0	0	0	0	0	0	0	1	0	0	0	0	0	0	0	1	0	0	0	0	0	3	3	3	38.175	328	328	0	6.088	0	0	3	0	0	0
A0A2E6AS60;A0A2E6ARC7;A0A2E5B610;A0A2E3MBM2;A0A2E0KS90;A0A8S8XHY6;A0A2D8ATU3	A0A2E6AS60;A0A2E6ARC7;A0A2E5B610;A0A2E3MBM2;A0A2E0KS90;A0A8S8XHY6;A0A2D8ATU3	1;1;1;1;1;1;1	1;1;1;1;1;1;1	1;1;1;1;1;1;1	tr|A0A2E6AS60|A0A2E6AS60_9EURY Uncharacterized protein OS=Euryarchaeota archaeon OX=2026739 GN=CMB59_02985 PE=4 SV=1;tr|A0A2E6ARC7|A0A2E6ARC7_9EURY Uncharacterized protein OS=Euryarchaeota archaeon OX=2026739 GN=CMB59_01450 PE=4 SV=1;tr|A0A2E5B610|A0A2E5B6	7	1	1	1	0	0	1	0	0	0	0	0	0	0	1	0	0	0	0	0	0	0	1	0	0	0	0	0	0	0	2.8	2.8	2.8	47.56	422	422;422;422;422;422;430;430	0	6.0571	2.8	0	0	0	0	0
A0A2D8F7X5	A0A2D8F7X5	1	1	1	tr|A0A2D8F7X5|A0A2D8F7X5_9EURY HTH bat-type domain-containing protein OS=Euryarchaeota archaeon OX=2026739 GN=CL991_01340 PE=4 SV=1	1	1	1	1	0	0	0	0	1	0	0	0	0	0	0	0	1	0	0	0	0	0	0	0	1	0	0	0	0	0	5.5	5.5	5.5	24.139	220	220	0	5.9556	0	0	5.5	0	0	0
A0A7J4T7R7;A0A2E8S4U0;A0A2E6JLD1;A0A2D8SY88	A0A7J4T7R7;A0A2E8S4U0;A0A2E6JLD1;A0A2D8SY88	1;1;1;1	1;1;1;1	1;1;1;1	tr|A0A7J4T7R7|A0A7J4T7R7_9ARCH ABC transporter ATP-binding protein (Fragment) OS=Candidatus Poseidoniaceae archaeon OX=2666346 GN=HA279_08755 PE=4 SV=1;tr|A0A2E8S4U0|A0A2E8S4U0_9EURY Macrolide ABC transporter ATP-binding protein OS=Euryarchaeota archaeon O	4	1	1	1	0	0	0	0	1	0	0	0	0	0	0	0	1	0	0	0	0	0	0	0	1	0	0	0	0	0	5	5	5	21.392	199	199;238;238;238	0	6.2071	0	0	5	0	0	0
A0A7J4RNJ3;A0A6V8DS14;A0A7M3XRX3;A0A7J4R7H3;A0A6V8DJE6;A0A7M3WCM8;A0A7J4R1V7;A0A2E9KNA8;A0A2E0C1G0;A0A2D9EX26	A0A7J4RNJ3;A0A6V8DS14;A0A7M3XRX3;A0A7J4R7H3;A0A6V8DJE6;A0A7M3WCM8;A0A7J4R1V7;A0A2E9KNA8;A0A2E0C1G0;A0A2D9EX26	1;1;1;1;1;1;1;1;1;1	1;1;1;1;1;1;1;1;1;1	1;1;1;1;1;1;1;1;1;1	tr|A0A7J4RNJ3|A0A7J4RNJ3_9ARCH DEAD box helicase DbpA/CsdA RNA-binding domain-containing protein OS=Candidatus Thalassarchaeaceae archaeon OX=2670411 GN=HA308_03595 PE=4 SV=1;tr|A0A6V8DS14|A0A6V8DS14_9ARCH DEAD box helicase DbpA/CsdA RNA-binding domain-con	10	1	1	1	0	0	0	0	1	0	0	0	0	0	0	0	1	0	0	0	0	0	0	0	1	0	0	0	0	0	7.8	7.8	7.8	17.339	153	153;153;268;438;438;474;474;474;474;474	0	6.115	0	0	7.8	0	0	0
A0A2E6F674;A0A2E6C4T1;A0A2D9G9M9	A0A2E6F674;A0A2E6C4T1;A0A2D9G9M9	1;1;1	1;1;1	1;1;1	tr|A0A2E6F674|A0A2E6F674_9EURY 3-hydroxybutyryl-CoA dehydrogenase OS=Euryarchaeota archaeon OX=2026739 GN=CMB48_07380 PE=3 SV=1;tr|A0A2E6C4T1|A0A2E6C4T1_9EURY 3-hydroxybutyryl-CoA dehydrogenase OS=Euryarchaeota archaeon OX=2026739 GN=CMB55_00460 PE=3 SV=1;	3	1	1	1	0	0	0	0	1	0	0	0	0	0	0	0	1	0	0	0	0	0	0	0	1	0	0	0	0	0	3.5	3.5	3.5	30.806	283	283;283;283	0	5.9677	0	0	3.5	0	0	0
A0A2E3ZHQ6;A0A2D9M555	A0A2E3ZHQ6;A0A2D9M555	1;1	1;1	1;1	tr|A0A2E3ZHQ6|A0A2E3ZHQ6_9EURY Flavodoxin-like domain-containing protein OS=Euryarchaeota archaeon OX=2026739 GN=CMB13_03860 PE=4 SV=1;tr|A0A2D9M555|A0A2D9M555_9EURY Flavodoxin-like domain-containing protein OS=Euryarchaeota archaeon OX=2026739 GN=CL981_01	2	1	1	1	0	0	0	0	1	0	0	0	0	0	0	0	1	0	0	0	0	0	0	0	1	0	0	0	0	0	1.3	1.3	1.3	80.454	750	750;750	0	5.9888	0	0	1.3	0	0	0
A0A7J4NPF3;A0A6V8CV53;A0A7J4SDD2;A0A6V8CY95;A0A367I6R2;A0A2E3ZJI7;A0A2E3X296;A0A2D9M5P3	A0A7J4NPF3;A0A6V8CV53;A0A7J4SDD2;A0A6V8CY95;A0A367I6R2;A0A2E3ZJI7;A0A2E3X296;A0A2D9M5P3	1;1;1;1;1;1;1;1	1;1;1;1;1;1;1;1	1;1;1;1;1;1;1;1	tr|A0A7J4NPF3|A0A7J4NPF3_9ARCH ABC transporter ATP-binding protein (Fragment) OS=Candidatus Thalassarchaeaceae archaeon OX=2670411 GN=HA345_01625 PE=4 SV=1;tr|A0A6V8CV53|A0A6V8CV53_9ARCH ABC transporter ATP-binding protein (Fragment) OS=Candidatus Poseidon	8	1	1	1	0	0	0	0	0	0	1	0	0	0	0	0	0	0	1	0	0	0	0	0	0	0	1	0	0	0	5.9	5.9	5.9	28.205	256	256;256;275;275;275;275;275;275	0	5.8767	0	0	0	0	5.9	0
A0A2E3ZGL9;A0A2D9M6Z5	A0A2E3ZGL9;A0A2D9M6Z5	1;1	1;1	1;1	tr|A0A2E3ZGL9|A0A2E3ZGL9_9EURY tRNA (Guanine(10)-N(2))-dimethyltransferase OS=Euryarchaeota archaeon OX=2026739 GN=CMB13_01990 PE=3 SV=1;tr|A0A2D9M6Z5|A0A2D9M6Z5_9EURY tRNA (Guanine(10)-N(2))-dimethyltransferase OS=Euryarchaeota archaeon OX=2026739 GN=CL98	2	1	1	1	0	0	0	0	1	0	0	0	0	0	0	0	1	0	0	0	0	0	0	0	1	0	0	0	0	0	2.9	2.9	2.9	49.269	445	445;474	0	6.011	0	0	2.9	0	0	0
A0A2D9M8P3	A0A2D9M8P3	1	1	1	tr|A0A2D9M8P3|A0A2D9M8P3_9EURY Uncharacterized protein OS=Euryarchaeota archaeon OX=2026739 GN=CL981_07570 PE=4 SV=1	1	1	1	1	0	0	0	0	1	0	0	0	0	0	0	0	1	0	0	0	0	0	0	0	1	0	0	0	0	0	2.9	2.9	2.9	48.29	448	448	0	6.053	0	0	2.9	0	0	0
A0A2E9DZL5;A0A2E8V2E0;A0A2D9NHB0;A0A3R7V246;A0A2E1LA63	A0A2E9DZL5;A0A2E8V2E0;A0A2D9NHB0;A0A3R7V246;A0A2E1LA63	1;1;1;1;1	1;1;1;1;1	1;1;1;1;1	tr|A0A2E9DZL5|A0A2E9DZL5_9EURY tRNA pseudouridine(55) synthase OS=Euryarchaeota archaeon OX=2026739 GN=CMA92_04025 PE=3 SV=1;tr|A0A2E8V2E0|A0A2E8V2E0_9EURY tRNA pseudouridine(55) synthase OS=Euryarchaeota archaeon OX=2026739 GN=CMA81_02835 PE=3 SV=1;tr|A0A	5	1	1	1	0	0	0	0	0	0	0	0	1	0	0	0	0	0	0	0	1	0	0	0	0	0	0	0	1	0	1.9	1.9	1.9	64.85	567	567;569;569;570;587	0	5.9495	0	0	0	0	0	0
A0A2D9WHE7;A0A8S8YXH4;A0A6V8DCV9;A0A2E4T6G6	A0A2D9WHE7;A0A8S8YXH4;A0A6V8DCV9;A0A2E4T6G6	1;1;1;1	1;1;1;1	1;1;1;1	tr|A0A2D9WHE7|A0A2D9WHE7_9EURY RNA-processing protein OS=Euryarchaeota archaeon OX=2026739 GN=CMA47_02020 PE=4 SV=1;tr|A0A8S8YXH4|A0A8S8YXH4_9ARCH K Homology domain-containing protein OS=Candidatus Poseidoniales archaeon OX=2163009 GN=CM1200mP21_04040 PE=4	4	1	1	1	0	0	0	1	0	0	0	0	0	0	0	1	0	0	0	0	0	0	0	1	0	0	0	0	0	0	4.1	4.1	4.1	27.403	242	242;249;249;249	0	5.9639	0	4.1	0	0	0	0
A0A7J4R7H5;A0A6V8DKH4;A0A7M3SCK8;A0A7J4R4Y9;A0A2E0C3I5	A0A7J4R7H5;A0A6V8DKH4;A0A7M3SCK8;A0A7J4R4Y9;A0A2E0C3I5	1;1;1;1;1	1;1;1;1;1	1;1;1;1;1	tr|A0A7J4R7H5|A0A7J4R7H5_9ARCH Uncharacterized protein (Fragment) OS=Candidatus Thalassarchaeaceae archaeon OX=2670411 GN=HA314_00885 PE=4 SV=1;tr|A0A6V8DKH4|A0A6V8DKH4_9ARCH Uncharacterized protein (Fragment) OS=Candidatus Poseidoniales archaeon OX=216300	5	1	1	1	0	0	1	0	0	0	0	0	0	0	1	0	0	0	0	0	0	0	1	0	0	0	0	0	0	0	19.7	19.7	19.7	7.0608	61	61;61;226;226;226	0	6.0661	19.7	0	0	0	0	0
A0A2E7KNA4;A0A2E0F1A7	A0A2E7KNA4;A0A2E0F1A7	1;1	1;1	1;1	tr|A0A2E7KNA4|A0A2E7KNA4_9EURY 3-methyl-2-oxobutanoate hydroxymethyltransferase OS=Euryarchaeota archaeon OX=2026739 GN=panB PE=3 SV=1;tr|A0A2E0F1A7|A0A2E0F1A7_9EURY 3-methyl-2-oxobutanoate hydroxymethyltransferase OS=Euryarchaeota archaeon OX=2026739 GN=p	2	1	1	1	0	0	0	0	1	0	0	0	0	0	0	0	1	0	0	0	0	0	0	0	1	0	0	0	0	0	4	4	4	29.506	272	272;272	0	5.9933	0	0	4	0	0	0
A0A2E0HNA9	A0A2E0HNA9	1	1	1	tr|A0A2E0HNA9|A0A2E0HNA9_9EURY DUF2299 domain-containing protein OS=Euryarchaeota archaeon OX=2026739 GN=CMA45_01950 PE=4 SV=1	1	1	1	1	0	0	0	0	1	0	0	0	0	0	0	0	1	0	0	0	0	0	0	0	1	0	0	0	0	0	4.5	4.5	4.5	24.884	220	220	0	6.0438	0	0	4.5	0	0	0
A0A2E6IBZ9;A0A2E2BTS8;A0A2E0K062	A0A2E6IBZ9;A0A2E2BTS8;A0A2E0K062	1;1;1	1;1;1	1;1;1	tr|A0A2E6IBZ9|A0A2E6IBZ9_9EURY 3-methyl-2-oxobutanoate hydroxymethyltransferase OS=Euryarchaeota archaeon OX=2026739 GN=panB PE=3 SV=1;tr|A0A2E2BTS8|A0A2E2BTS8_9EURY 3-methyl-2-oxobutanoate hydroxymethyltransferase OS=Euryarchaeota archaeon OX=2026739 GN=p	3	1	1	1	0	0	0	0	1	0	0	0	0	0	0	0	1	0	0	0	0	0	0	0	1	0	0	0	0	0	5.1	5.1	5.1	29.366	272	272;272;272	0	6.2145	0	0	5.1	0	0	0
A0A3A5VTW3;A0A3R7U255;A0A2E0M9N3;A0A2E0M8H4	A0A3A5VTW3;A0A3R7U255;A0A2E0M9N3;A0A2E0M8H4	1;1;1;1	1;1;1;1	1;1;1;1	tr|A0A3A5VTW3|A0A3A5VTW3_9ARCH Proteasome assembly chaperone family protein OS=Candidatus Poseidoniales archaeon OX=2163009 GN=DWC00_05665 PE=4 SV=1;tr|A0A3R7U255|A0A3R7U255_9EURY Proteasome assembly chaperone family protein OS=Euryarchaeota archaeon TMED1	4	1	1	1	0	0	0	0	1	0	0	0	0	0	0	0	1	0	0	0	0	0	0	0	1	0	0	0	0	0	5.7	5.7	5.7	28.541	265	265;273;273;273	0	6.0671	0	0	5.7	0	0	0
A0A424Q353;A0A327H4I8;A0A2E0MWR2	A0A424Q353;A0A327H4I8;A0A2E0MWR2	1;1;1	1;1;1	1;1;1	tr|A0A424Q353|A0A424Q353_9EURY Aldehyde dehydrogenase OS=Euryarchaeota archaeon TMED85 OX=1986696 GN=CBC45_006465 PE=3 SV=1;tr|A0A327H4I8|A0A327H4I8_9EURY 2-hydroxymuconic semialdehyde dehydrogenase OS=Euryarchaeota archaeon OX=2026739 GN=CMA04_004505 PE=3	3	1	1	1	0	0	0	0	1	0	0	0	0	0	0	0	1	0	0	0	0	0	0	0	1	0	0	0	0	0	3.1	3.1	3.1	53.477	489	489;489;489	0	6.1136	0	0	3.1	0	0	0
A0A2E0NAE8	A0A2E0NAE8	1	1	1	tr|A0A2E0NAE8|A0A2E0NAE8_9EURY Metallo-beta-lactamase domain-containing protein OS=Euryarchaeota archaeon OX=2026739 GN=CMA34_03615 PE=4 SV=1	1	1	1	1	0	0	0	0	1	0	0	0	0	0	0	0	1	0	0	0	0	0	0	0	1	0	0	0	0	0	4.7	4.7	4.7	33.753	301	301	0	5.9553	0	0	4.7	0	0	0
A0A2E0VBK0	A0A2E0VBK0	1	1	1	tr|A0A2E0VBK0|A0A2E0VBK0_9EURY Uncharacterized protein OS=Euryarchaeota archaeon OX=2026739 GN=CMA27_03035 PE=4 SV=1	1	1	1	1	0	0	0	0	1	0	0	0	0	0	0	0	1	0	0	0	0	0	0	0	1	0	0	0	0	0	4.9	4.9	4.9	27.936	247	247	0	5.9964	0	0	4.9	0	0	0
A0A2E0VDA8	A0A2E0VDA8	1	1	1	tr|A0A2E0VDA8|A0A2E0VDA8_9EURY SAM-dependent MTase RsmB/NOP-type domain-containing protein OS=Euryarchaeota archaeon OX=2026739 GN=CMA27_06390 PE=3 SV=1	1	1	1	1	0	0	0	0	1	0	0	0	0	0	0	0	1	0	0	0	0	0	0	0	1	0	0	0	0	0	2.2	2.2	2.2	62.733	551	551	0	6.1414	0	0	2.2	0	0	0
A0A2E0YBD2	A0A2E0YBD2	1	1	1	tr|A0A2E0YBD2|A0A2E0YBD2_9EURY Translation initiation factor IF-2 OS=Euryarchaeota archaeon OX=2026739 GN=CMA25_00780 PE=3 SV=1	1	1	1	1	0	0	0	0	1	0	0	0	0	0	0	0	1	0	0	0	0	0	0	0	1	0	0	0	0	0	1.7	1.7	1.7	65.644	606	606	0	6.1187	0	0	1.7	0	0	0
A0A6V8EI33;A0A2E1AZY3	A0A6V8EI33;A0A2E1AZY3	1;1	1;1	1;1	tr|A0A6V8EI33|A0A6V8EI33_9ARCH Methionine--tRNA ligase (Fragment) OS=Candidatus Poseidoniales archaeon OX=2163009 GN=metG PE=3 SV=1;tr|A0A2E1AZY3|A0A2E1AZY3_9EURY methionine--tRNA ligase OS=Euryarchaeota archaeon OX=2026739 GN=CMA24_02205 PE=3 SV=1	2	1	1	1	0	0	0	0	1	0	0	0	0	0	0	0	1	0	0	0	0	0	0	0	1	0	0	0	0	0	2.2	2.2	2.2	51.142	445	445;705	0	6.1362	0	0	2.2	0	0	0
A0A2E1GIN6	A0A2E1GIN6	1	1	1	tr|A0A2E1GIN6|A0A2E1GIN6_9EURY Acyl-CoA dehydrogenase C-terminal domain-containing protein OS=Euryarchaeota archaeon OX=2026739 GN=CMA21_05800 PE=4 SV=1	1	1	1	1	0	0	0	0	0	1	0	0	0	0	0	0	0	1	0	0	0	0	0	0	0	1	0	0	0	0	3.1	3.1	3.1	41.113	382	382	0	6.0166	0	0	0	3.1	0	0
A0A8T5JB19;A0A7M3YCF8;A0A7J4MKU1;A0A327HGQ6;A0A2E9CCM6;A0A2E5B8K2;A0A2E1HXM2	A0A8T5JB19;A0A7M3YCF8;A0A7J4MKU1;A0A327HGQ6;A0A2E9CCM6;A0A2E5B8K2;A0A2E1HXM2	1;1;1;1;1;1;1	1;1;1;1;1;1;1	1;1;1;1;1;1;1	tr|A0A8T5JB19|A0A8T5JB19_9EURY SMC-Scp complex subunit ScpB OS=Euryarchaeota archaeon OX=2026739 GN=HN874_06830 PE=4 SV=1;tr|A0A7M3YCF8|A0A7M3YCF8_9ARCH SMC-Scp complex subunit ScpB OS=Candidatus Poseidoniales archaeon OX=2163009 GN=D7H83_06130 PE=4 SV=1;t	7	1	1	1	0	0	0	0	1	0	0	0	0	0	0	0	1	0	0	0	0	0	0	0	1	0	0	0	0	0	6.4	6.4	6.4	22.629	202	202;202;202;202;202;202;202	0	5.9743	0	0	6.4	0	0	0
A0A2E1HZA4	A0A2E1HZA4	1	1	1	tr|A0A2E1HZA4|A0A2E1HZA4_9EURY TerB family tellurite resistance protein OS=Euryarchaeota archaeon OX=2026739 GN=CMA19_05815 PE=4 SV=1	1	1	1	1	0	0	0	0	1	0	0	0	0	0	0	0	1	0	0	0	0	0	0	0	1	0	0	0	0	0	9.6	9.6	9.6	17.442	157	157	0	6.2471	0	0	9.6	0	0	0
A0A3R7TS11;A0A2E1L7Y8	A0A3R7TS11;A0A2E1L7Y8	1;1	1;1	1;1	tr|A0A3R7TS11|A0A3R7TS11_9EURY 3-hydroxybutyryl-CoA dehydrogenase OS=Euryarchaeota archaeon TMED248 OX=1986691 GN=CBE08_007205 PE=3 SV=1;tr|A0A2E1L7Y8|A0A2E1L7Y8_9EURY 3-hydroxybutyryl-CoA dehydrogenase OS=Euryarchaeota archaeon OX=2026739 GN=CMA30_03690 P	2	1	1	1	0	0	0	0	0	0	1	0	0	0	0	0	0	0	1	0	0	0	0	0	0	0	1	0	0	0	3.5	3.5	3.5	30.421	283	283;283	0	5.9798	0	0	0	0	3.5	0
A0A2E1LAN0	A0A2E1LAN0	1	1	1	tr|A0A2E1LAN0|A0A2E1LAN0_9EURY DNA-directed DNA polymerase OS=Euryarchaeota archaeon OX=2026739 GN=CMA30_08175 PE=3 SV=1	1	1	1	1	0	0	0	0	1	0	0	0	0	0	0	0	1	0	0	0	0	0	0	0	1	0	0	0	0	0	1.1	1.1	1.1	102.35	888	888	0	6.1517	0	0	1.1	0	0	0
A0A2E1LAV6	A0A2E1LAV6	1	1	1	tr|A0A2E1LAV6|A0A2E1LAV6_9EURY Ig-like domain-containing protein OS=Euryarchaeota archaeon OX=2026739 GN=CMA30_08935 PE=4 SV=1	1	1	1	1	0	0	0	0	1	0	0	0	0	0	0	0	1	0	0	0	0	0	0	0	1	0	0	0	0	0	7.9	7.9	7.9	22.029	189	189	0	6.0636	0	0	7.9	0	0	0
A0A2E4KL17;A0A2E1P2P4	A0A2E4KL17;A0A2E1P2P4	1;1	1;1	1;1	tr|A0A2E4KL17|A0A2E4KL17_9EURY Glutamate synthase alpha subunit C-terminal domain-containing protein OS=Euryarchaeota archaeon OX=2026739 GN=CMB00_02690 PE=4 SV=1;tr|A0A2E1P2P4|A0A2E1P2P4_9EURY Glutamate synthase alpha subunit C-terminal domain-containing	2	1	1	1	0	0	0	0	1	0	0	0	0	0	0	0	1	0	0	0	0	0	0	0	1	0	0	0	0	0	2.3	2.3	2.3	52.05	513	513;565	0	6.1281	0	0	2.3	0	0	0
A0A2E1QD18	A0A2E1QD18	1	1	1	tr|A0A2E1QD18|A0A2E1QD18_9EURY UDP-N-acetyl-D-mannosamine dehydrogenase OS=Euryarchaeota archaeon OX=2026739 GN=CMA31_01785 PE=3 SV=1	1	1	1	1	0	0	0	0	1	0	0	0	0	0	0	0	1	0	0	0	0	0	0	0	1	0	0	0	0	0	2.8	2.8	2.8	47.434	425	425	0	6.1439	0	0	2.8	0	0	0
A0A2E1QD57	A0A2E1QD57	1	1	1	tr|A0A2E1QD57|A0A2E1QD57_9EURY Peptidase C51 domain-containing protein OS=Euryarchaeota archaeon OX=2026739 GN=CMA31_02005 PE=4 SV=1	1	1	1	1	0	0	0	0	1	0	0	0	0	0	0	0	1	0	0	0	0	0	0	0	1	0	0	0	0	0	2.7	2.7	2.7	44.25	408	408	0	6.1002	0	0	2.7	0	0	0
A0A2E1QD91	A0A2E1QD91	1	1	1	tr|A0A2E1QD91|A0A2E1QD91_9EURY DegT/DnrJ/EryC1/StrS aminotransferase family protein OS=Euryarchaeota archaeon OX=2026739 GN=CMA31_02130 PE=3 SV=1	1	1	1	1	0	0	0	0	1	0	0	0	0	0	0	0	1	0	0	0	0	0	0	0	1	0	0	0	0	0	3.4	3.4	3.4	47.324	414	414	0	6.0085	0	0	3.4	0	0	0
A0A2E1QF42	A0A2E1QF42	1	1	1	tr|A0A2E1QF42|A0A2E1QF42_9EURY Uncharacterized protein OS=Euryarchaeota archaeon OX=2026739 GN=CMA31_03200 PE=4 SV=1	1	1	1	1	0	0	0	0	1	0	0	0	0	0	0	0	1	0	0	0	0	0	0	0	1	0	0	0	0	0	20	20	20	7.745	70	70	0	6.1971	0	0	20	0	0	0
A0A7M3YCS6;A0A7J4MK46;A0A327HGA8;A0A2E9C8K3;A0A2E6C5D6;A0A2E6AU01;A0A2E5B5Z2;A0A2E3MEK0;A0A2E2CQX9	A0A7M3YCS6;A0A7J4MK46;A0A327HGA8;A0A2E9C8K3;A0A2E6C5D6;A0A2E6AU01;A0A2E5B5Z2;A0A2E3MEK0;A0A2E2CQX9	1;1;1;1;1;1;1;1;1	1;1;1;1;1;1;1;1;1	1;1;1;1;1;1;1;1;1	tr|A0A7M3YCS6|A0A7M3YCS6_9ARCH GTP 3,8-cyclase OS=Candidatus Poseidoniales archaeon OX=2163009 GN=moaA PE=3 SV=1;tr|A0A7J4MK46|A0A7J4MK46_9ARCH GTP 3,8-cyclase OS=Candidatus Poseidoniaceae archaeon OX=2666346 GN=moaA PE=3 SV=1;tr|A0A327HGA8|A0A327HGA8_9E	9	1	1	1	0	0	0	0	1	0	0	0	0	0	0	0	1	0	0	0	0	0	0	0	1	0	0	0	0	0	3.7	3.7	3.7	36.219	322	322;322;322;322;322;322;322;322;322	0	6.0586	0	0	3.7	0	0	0
A0A2E2CRZ7	A0A2E2CRZ7	1	1	1	tr|A0A2E2CRZ7|A0A2E2CRZ7_9EURY Uncharacterized protein OS=Euryarchaeota archaeon OX=2026739 GN=CMB24_05980 PE=4 SV=1	1	1	1	1	0	0	0	0	1	0	0	0	0	0	0	0	1	0	0	0	0	0	0	0	1	0	0	0	0	0	1.3	1.3	1.3	101.6	889	889	0	6.0035	0	0	1.3	0	0	0
A0A2E2J6L2	A0A2E2J6L2	1	1	1	tr|A0A2E2J6L2|A0A2E2J6L2_9ARCH NUDIX hydrolase OS=Nitrososphaerota archaeon OX=2026795 GN=CMO17_02745 PE=4 SV=1	1	1	1	1	0	0	0	0	1	0	0	0	0	0	0	0	1	0	0	0	0	0	0	0	1	0	0	0	0	0	9.7	9.7	9.7	15.554	134	134	0	6.0114	0	0	9.7	0	0	0
A0A2E2S9F6	A0A2E2S9F6	1	1	1	tr|A0A2E2S9F6|A0A2E2S9F6_9EURY Uncharacterized protein OS=Euryarchaeota archaeon OX=2026739 GN=CMB22_03925 PE=4 SV=1	1	1	1	1	0	0	0	0	1	0	0	0	0	0	0	0	1	0	0	0	0	0	0	0	1	0	0	0	0	0	3.1	3.1	3.1	52.476	481	481	0	6.1597	0	0	3.1	0	0	0
A0A2E2TS34	A0A2E2TS34	1	1	1	tr|A0A2E2TS34|A0A2E2TS34_9EURY SAM-dependent methyltransferase TRM5/TYW2-type domain-containing protein OS=Euryarchaeota archaeon OX=2026739 GN=CMB19_00150 PE=4 SV=1	1	1	1	1	0	0	0	0	1	0	0	0	0	0	0	0	1	0	0	0	0	0	0	0	1	0	0	0	0	0	2.4	2.4	2.4	57.09	542	542	0	6.1484	0	0	2.4	0	0	0
A0A7M3SGS3;A0A7J4TNT2;A0A7J4QQE6;A0A6V8DQQ4;A0A3A5W5Y9;A0A2E2TUV0	A0A7M3SGS3;A0A7J4TNT2;A0A7J4QQE6;A0A6V8DQQ4;A0A3A5W5Y9;A0A2E2TUV0	1;1;1;1;1;1	1;1;1;1;1;1	1;1;1;1;1;1	tr|A0A7M3SGS3|A0A7M3SGS3_9ARCH NADP-dependent malic enzyme OS=Candidatus Poseidoniales archaeon OX=2163009 GN=D7H89_05685 PE=3 SV=1;tr|A0A7J4TNT2|A0A7J4TNT2_9ARCH NADP-dependent malic enzyme OS=Candidatus Poseidoniaceae archaeon OX=2666346 GN=HA268_05675 P	6	1	1	1	0	0	1	0	0	0	0	0	0	0	1	0	0	0	0	0	0	0	1	0	0	0	0	0	0	0	1.3	1.3	1.3	84.399	773	773;773;773;773;773;773	0	6.1439	1.3	0	0	0	0	0
A0A2E2VF23	A0A2E2VF23	1	1	1	tr|A0A2E2VF23|A0A2E2VF23_9EURY 50S ribosomal protein L18 OS=Euryarchaeota archaeon OX=2026739 GN=rpl18 PE=3 SV=1	1	1	1	1	0	0	0	0	1	0	0	0	0	0	0	0	1	0	0	0	0	0	0	0	1	0	0	0	0	0	8.8	8.8	8.8	18.519	171	171	0	6.0882	0	0	8.8	0	0	0
A0A2E3BV02	A0A2E3BV02	1	1	1	tr|A0A2E3BV02|A0A2E3BV02_9EURY Metallo-beta-lactamase domain-containing protein OS=Euryarchaeota archaeon OX=2026739 GN=CMB17_05345 PE=4 SV=1	1	1	1	1	0	0	0	0	1	0	0	0	0	0	0	0	1	0	0	0	0	0	0	0	1	0	0	0	0	0	5.1	5.1	5.1	26.903	237	237	0	6.1042	0	0	5.1	0	0	0
A0A2E3DFG0	A0A2E3DFG0	1	1	1	tr|A0A2E3DFG0|A0A2E3DFG0_9EURY DOD-type homing endonuclease domain-containing protein OS=Euryarchaeota archaeon OX=2026739 GN=CMB30_03215 PE=4 SV=1	1	1	1	1	0	0	0	0	1	0	0	0	0	0	0	0	1	0	0	0	0	0	0	0	1	0	0	0	0	0	1.7	1.7	1.7	72.938	640	640	0	6.0819	0	0	1.7	0	0	0
A0A7M3XQX8;A0A7J4SC79;A0A2E3FJV4	A0A7M3XQX8;A0A7J4SC79;A0A2E3FJV4	1;1;1	1;1;1	1;1;1	tr|A0A7M3XQX8|A0A7M3XQX8_9ARCH Nitroreductase domain-containing protein OS=Candidatus Poseidoniales archaeon OX=2163009 GN=D7H81_02375 PE=3 SV=1;tr|A0A7J4SC79|A0A7J4SC79_9ARCH Nitroreductase domain-containing protein OS=Candidatus Poseidoniaceae archaeon O	3	1	1	1	0	0	0	0	1	0	0	0	0	0	0	0	1	0	0	0	0	0	0	0	1	0	0	0	0	0	5.3	5.3	5.3	21.206	190	190;190;190	0	6.1261	0	0	5.3	0	0	0
A0A7M3XHX6;A0A7J4SF39;A0A7J4RUJ6;A0A6V8ECK5;A0A2E3FJZ2	A0A7M3XHX6;A0A7J4SF39;A0A7J4RUJ6;A0A6V8ECK5;A0A2E3FJZ2	1;1;1;1;1	1;1;1;1;1	1;1;1;1;1	tr|A0A7M3XHX6|A0A7M3XHX6_9ARCH S26 family signal peptidase OS=Candidatus Poseidoniales archaeon OX=2163009 GN=D7H81_07480 PE=4 SV=1;tr|A0A7J4SF39|A0A7J4SF39_9ARCH S26 family signal peptidase OS=Candidatus Poseidoniaceae archaeon OX=2666346 GN=HA327_07540 P	5	1	1	1	0	0	0	1	0	0	0	0	0	0	0	1	0	0	0	0	0	0	0	1	0	0	0	0	0	0	3.9	3.9	3.9	35.515	333	333;333;333;333;333	0	5.9575	0	3.9	0	0	0	0
A0A2E3FL69	A0A2E3FL69	1	1	1	tr|A0A2E3FL69|A0A2E3FL69_9EURY DUF3089 domain-containing protein OS=Euryarchaeota archaeon OX=2026739 GN=CMB29_03925 PE=4 SV=1	1	1	1	1	0	0	0	0	1	0	0	0	0	0	0	0	1	0	0	0	0	0	0	0	1	0	0	0	0	0	3.6	3.6	3.6	41.526	363	363	0	6.0292	0	0	3.6	0	0	0
A0A2E3FP62	A0A2E3FP62	1	1	1	tr|A0A2E3FP62|A0A2E3FP62_9EURY PrsW family intramembrane metalloprotease OS=Euryarchaeota archaeon OX=2026739 GN=CMB16_03155 PE=4 SV=1	1	1	1	1	0	0	0	0	1	0	0	0	0	0	0	0	1	0	0	0	0	0	0	0	1	0	0	0	0	0	2.4	2.4	2.4	49.341	453	453	0	5.9622	0	0	2.4	0	0	0
A0A2E3S5A6;A0A2E3S6G6	A0A2E3S5A6;A0A2E3S6G6	1;1	1;1	1;1	tr|A0A2E3S5A6|A0A2E3S5A6_9EURY Bulb-type lectin domain-containing protein (Fragment) OS=Euryarchaeota archaeon OX=2026739 GN=CMB26_03115 PE=4 SV=1;tr|A0A2E3S6G6|A0A2E3S6G6_9EURY WW domain-containing protein (Fragment) OS=Euryarchaeota archaeon OX=2026739 G	2	1	1	1	0	0	0	0	0	0	1	0	0	0	0	0	0	0	1	0	0	0	0	0	0	0	1	0	0	0	1.5	1.5	1.5	90.876	860	860;1316	0	6.0102	0	0	0	0	1.5	0
A0A367I835;A0A327H323;A0A2E3X264	A0A367I835;A0A327H323;A0A2E3X264	1;1;1	1;1;1	1;1;1	tr|A0A367I835|A0A367I835_9ARCH DNA polymerase II large subunit OS=Candidatus Poseidoniales archaeon OX=2163009 GN=DBX05_03615 PE=3 SV=1;tr|A0A327H323|A0A327H323_9EURY DNA polymerase II large subunit OS=Euryarchaeota archaeon OX=2026739 GN=CMA23_006890 PE=3	3	1	1	1	0	0	0	0	1	0	0	0	0	0	0	0	1	0	0	0	0	0	0	0	1	0	0	0	0	0	0.7	0.7	0.7	154.86	1397	1397;1397;1397	0	5.9784	0	0	0.7	0	0	0
A0A7J4SF69;A0A7J4NRW6;A0A6V8CWY9;A0A6V8CSG3;A0A2E3ZGC6	A0A7J4SF69;A0A7J4NRW6;A0A6V8CWY9;A0A6V8CSG3;A0A2E3ZGC6	1;1;1;1;1	1;1;1;1;1	1;1;1;1;1	tr|A0A7J4SF69|A0A7J4SF69_9ARCH Methyltransferase OS=Candidatus Thalassarchaeaceae archaeon OX=2670411 GN=HA330_04920 PE=4 SV=1;tr|A0A7J4NRW6|A0A7J4NRW6_9ARCH Methyltransferase OS=Candidatus Thalassarchaeaceae archaeon OX=2670411 GN=HA345_05645 PE=4 SV=1;tr	5	1	1	1	0	0	0	0	1	0	0	0	0	0	0	0	1	0	0	0	0	0	0	0	1	0	0	0	0	0	6.3	6.3	6.3	22.934	206	206;206;206;206;206	0	6.16	0	0	6.3	0	0	0
A0A2E4B0Z1	A0A2E4B0Z1	1	1	1	tr|A0A2E4B0Z1|A0A2E4B0Z1_9EURY SAM-dependent methyltransferase TRM5/TYW2-type domain-containing protein OS=Euryarchaeota archaeon OX=2026739 GN=CMB10_00180 PE=4 SV=1	1	1	1	1	0	0	0	0	0	0	1	0	0	0	0	0	0	0	1	0	0	0	0	0	0	0	1	0	0	0	4.1	4.1	4.1	41.433	365	365	0	6.06	0	0	0	0	4.1	0
A0A2E4C2Y9	A0A2E4C2Y9	1	1	1	tr|A0A2E4C2Y9|A0A2E4C2Y9_9EURY Flavodoxin-like domain-containing protein OS=Euryarchaeota archaeon OX=2026739 GN=CMB08_00555 PE=4 SV=1	1	1	1	1	0	0	0	0	0	0	0	1	0	0	0	0	0	0	0	1	0	0	0	0	0	0	0	1	0	0	2.1	2.1	2.1	80.229	731	731	0	6.0658	0	0	0	0	0	2.1
A0A2E4C5G2	A0A2E4C5G2	1	1	1	tr|A0A2E4C5G2|A0A2E4C5G2_9EURY Metal-dependent phosphohydrolase OS=Euryarchaeota archaeon OX=2026739 GN=CMB08_04890 PE=4 SV=1	1	1	1	1	0	0	0	0	1	0	0	0	0	0	0	0	1	0	0	0	0	0	0	0	1	0	0	0	0	0	2.5	2.5	2.5	50.319	445	445	0	5.9912	0	0	2.5	0	0	0
A0A2E7J5Y5;A0A2E4CY37	A0A2E7J5Y5;A0A2E4CY37	1;1	1;1	1;1	tr|A0A2E7J5Y5|A0A2E7J5Y5_9EURY DEAD/DEAH box helicase OS=Euryarchaeota archaeon OX=2026739 GN=CMA79_06070 PE=4 SV=1;tr|A0A2E4CY37|A0A2E4CY37_9EURY DEAD/DEAH box helicase OS=Euryarchaeota archaeon OX=2026739 GN=CMB03_03795 PE=4 SV=1	2	1	1	1	0	0	0	1	0	0	0	0	0	0	0	1	0	0	0	0	0	0	0	1	0	0	0	0	0	0	1.7	1.7	1.7	64.042	581	581;581	0	5.957	0	1.7	0	0	0	0
A0A2E7J593;A0A2E4CZ83	A0A2E7J593;A0A2E4CZ83	1;1	1;1	1;1	tr|A0A2E7J593|A0A2E7J593_9EURY Molybdenum cofactor biosynthesis protein MoeB OS=Euryarchaeota archaeon OX=2026739 GN=CMA79_04860 PE=4 SV=1;tr|A0A2E4CZ83|A0A2E4CZ83_9EURY Molybdenum cofactor biosynthesis protein MoeB OS=Euryarchaeota archaeon OX=2026739 GN=	2	1	1	1	0	0	0	0	1	0	0	0	0	0	0	0	1	0	0	0	0	0	0	0	1	0	0	0	0	0	2.7	2.7	2.7	39.724	366	366;366	0	6.0018	0	0	2.7	0	0	0
A0A2E4JB51	A0A2E4JB51	1	1	1	tr|A0A2E4JB51|A0A2E4JB51_9EURY GTP cyclohydrolase-2 OS=Euryarchaeota archaeon OX=2026739 GN=ribA PE=3 SV=1	1	1	1	1	0	0	0	0	1	0	0	0	0	0	0	0	1	0	0	0	0	0	0	0	1	0	0	0	0	0	6.3	6.3	6.3	21.651	206	206	0	6.0074	0	0	6.3	0	0	0
A0A2E4JT65	A0A2E4JT65	1	1	1	tr|A0A2E4JT65|A0A2E4JT65_9ARCH MarR family transcriptional regulator OS=Nitrososphaerota archaeon OX=2026795 GN=CMO16_07410 PE=4 SV=1	1	1	1	1	0	0	0	0	0	0	0	0	1	0	0	0	0	0	0	0	1	0	0	0	0	0	0	0	1	0	14	14	14	9.2816	86	86	0	6.1061	0	0	0	0	0	0
A0A2E4K4N9;B3V5E9	A0A2E4K4N9;B3V5E9	1;1	1;1	1;1	tr|A0A2E4K4N9|A0A2E4K4N9_9EURY PrsW family intramembrane metalloprotease OS=Euryarchaeota archaeon OX=2026739 GN=CMB04_04385 PE=4 SV=1;tr|B3V5E9|B3V5E9_9ARCH Putative membrane protein OS=uncultured marine group II euryarchaeote KM3-85-F5 OX=526684 PE=4 SV=	2	1	1	1	0	0	0	0	1	0	0	0	0	0	0	0	1	0	0	0	0	0	0	0	1	0	0	0	0	0	1.7	1.7	1.7	57.87	543	543;559	0	5.9742	0	0	1.7	0	0	0
A0A2E4YU45	A0A2E4YU45	1	1	1	tr|A0A2E4YU45|A0A2E4YU45_9EURY Diphthine synthase OS=Euryarchaeota archaeon OX=2026739 GN=dph5 PE=3 SV=1	1	1	1	1	0	0	0	0	1	0	0	0	0	0	0	0	1	0	0	0	0	0	0	0	1	0	0	0	0	0	3.5	3.5	3.5	30.84	283	283	0	5.9897	0	0	3.5	0	0	0
A0A2E4YUB3	A0A2E4YUB3	1	1	1	tr|A0A2E4YUB3|A0A2E4YUB3_9EURY Amidohydrolase-related domain-containing protein (Fragment) OS=Euryarchaeota archaeon OX=2026739 GN=CMB77_00665 PE=4 SV=1	1	1	1	1	0	0	0	0	1	0	0	0	0	0	0	0	1	0	0	0	0	0	0	0	1	0	0	0	0	0	2.9	2.9	2.9	45.344	410	410	0	6.1865	0	0	2.9	0	0	0
A0A2E4YV43	A0A2E4YV43	1	1	1	tr|A0A2E4YV43|A0A2E4YV43_9EURY Macro domain-containing protein OS=Euryarchaeota archaeon OX=2026739 GN=CMB77_01965 PE=4 SV=1	1	1	1	1	0	0	0	0	1	0	0	0	0	0	0	0	1	0	0	0	0	0	0	0	1	0	0	0	0	0	6.4	6.4	6.4	24.384	219	219	0	5.9711	0	0	6.4	0	0	0
A0A2E4YVE8	A0A2E4YVE8	1	1	1	tr|A0A2E4YVE8|A0A2E4YVE8_9EURY HTH cro/C1-type domain-containing protein OS=Euryarchaeota archaeon OX=2026739 GN=CMB77_02275 PE=4 SV=1	1	1	1	1	0	0	0	0	1	0	0	0	0	0	0	0	1	0	0	0	0	0	0	0	1	0	0	0	0	0	5.3	5.3	5.3	30.06	262	262	0	6.1606	0	0	5.3	0	0	0
A0A2E4YW90	A0A2E4YW90	1	1	1	tr|A0A2E4YW90|A0A2E4YW90_9EURY BZIP domain-containing protein OS=Euryarchaeota archaeon OX=2026739 GN=CMB77_04230 PE=4 SV=1	1	1	1	1	0	0	0	0	1	0	0	0	0	0	0	0	1	0	0	0	0	0	0	0	1	0	0	0	0	0	2.4	2.4	2.4	60.95	546	546	0	6.1739	0	0	2.4	0	0	0
A0A2E5IAS7	A0A2E5IAS7	1	1	1	tr|A0A2E5IAS7|A0A2E5IAS7_9EURY Phosphoserine aminotransferase OS=Euryarchaeota archaeon OX=2026739 GN=serC PE=3 SV=1	1	1	1	1	0	0	0	0	1	0	0	0	0	0	0	0	1	0	0	0	0	0	0	0	1	0	0	0	0	0	2.6	2.6	2.6	41.662	382	382	0	6.0256	0	0	2.6	0	0	0
A0A2E5ID17	A0A2E5ID17	1	1	1	tr|A0A2E5ID17|A0A2E5ID17_9EURY Aminomethyltransferase folate-binding domain-containing protein OS=Euryarchaeota archaeon OX=2026739 GN=CMB75_04365 PE=4 SV=1	1	1	1	1	0	0	0	0	1	0	0	0	0	0	0	0	1	0	0	0	0	0	0	0	1	0	0	0	0	0	4	4	4	30.099	273	273	0	6.1436	0	0	4	0	0	0
A0A2E5KGV0	A0A2E5KGV0	1	1	1	tr|A0A2E5KGV0|A0A2E5KGV0_9ARCH DNA-directed DNA polymerase (Fragment) OS=Nitrososphaerota archaeon OX=2026795 GN=CMO19_03280 PE=4 SV=1	1	1	1	1	0	0	0	0	1	0	0	0	0	0	0	0	1	0	0	0	0	0	0	0	1	0	0	0	0	0	1	1	1	119.26	1063	1063	0	5.9797	0	0	1	0	0	0
A0A2E5RE56	A0A2E5RE56	2	2	2	tr|A0A2E5RE56|A0A2E5RE56_9EURY Uncharacterized protein OS=Euryarchaeota archaeon OX=2026739 GN=CMB72_05785 PE=4 SV=1	1	2	2	2	0	0	0	0	1	0	0	0	1	0	0	0	1	0	0	0	1	0	0	0	1	0	0	0	1	0	7.9	7.9	7.9	37.68	331	331	0	11.601	0	0	3.9	0	0	0
A0A7M3ZDA3;A0A7J4RE23;A0A6V8ESM4;A0A2E9L9G8;A0A2E5WUF9	A0A7M3ZDA3;A0A7J4RE23;A0A6V8ESM4;A0A2E9L9G8;A0A2E5WUF9	1;1;1;1;1	1;1;1;1;1	1;1;1;1;1	tr|A0A7M3ZDA3|A0A7M3ZDA3_9ARCH Probable thymidylate kinase OS=Candidatus Poseidoniales archaeon OX=2163009 GN=tmk PE=3 SV=1;tr|A0A7J4RE23|A0A7J4RE23_9ARCH Probable thymidylate kinase OS=Candidatus Poseidoniaceae archaeon OX=2666346 GN=tmk PE=3 SV=1;tr|A0A6	5	1	1	1	0	0	0	0	1	0	0	0	0	0	0	0	1	0	0	0	0	0	0	0	1	0	0	0	0	0	2.2	2.2	2.2	51.192	450	450;450;450;450;450	0	6.0312	0	0	2.2	0	0	0
A0A2E5X9G4	A0A2E5X9G4	1	1	1	tr|A0A2E5X9G4|A0A2E5X9G4_9EURY Pre-toxin TG domain-containing protein OS=Euryarchaeota archaeon OX=2026739 GN=CMB65_04385 PE=4 SV=1	1	1	1	1	0	0	1	0	0	0	0	0	0	0	1	0	0	0	0	0	0	0	1	0	0	0	0	0	0	0	2.6	2.6	2.6	52.744	500	500	0	6.0336	2.6	0	0	0	0	0
A0A2E5XA30	A0A2E5XA30	1	1	1	tr|A0A2E5XA30|A0A2E5XA30_9EURY Signal recognition particle-docking protein FtsY OS=Euryarchaeota archaeon OX=2026739 GN=ftsY PE=4 SV=1	1	1	1	1	0	0	0	0	1	0	0	0	0	0	0	0	1	0	0	0	0	0	0	0	1	0	0	0	0	0	2.2	2.2	2.2	50.427	461	461	0	6.1556	0	0	2.2	0	0	0
A0A2E5YBT3	A0A2E5YBT3	1	1	1	tr|A0A2E5YBT3|A0A2E5YBT3_9EURY Peptidase M24 domain-containing protein OS=Euryarchaeota archaeon OX=2026739 GN=CMB66_01425 PE=4 SV=1	1	1	1	1	0	0	0	0	0	1	0	0	0	0	0	0	0	1	0	0	0	0	0	0	0	1	0	0	0	0	2.8	2.8	2.8	46.599	428	428	0	5.9651	0	0	0	2.8	0	0
A0A2E5YC16	A0A2E5YC16	1	1	1	tr|A0A2E5YC16|A0A2E5YC16_9EURY Aldehyde dehydrogenase family protein OS=Euryarchaeota archaeon OX=2026739 GN=CMB66_02350 PE=3 SV=1	1	1	1	1	0	0	0	0	1	0	0	0	0	0	0	0	1	0	0	0	0	0	0	0	1	0	0	0	0	0	2.5	2.5	2.5	50.889	472	472	0	6.0295	0	0	2.5	0	0	0
A0A2E5YCY2	A0A2E5YCY2	1	1	1	tr|A0A2E5YCY2|A0A2E5YCY2_9EURY Adenylosuccinate synthetase OS=Euryarchaeota archaeon OX=2026739 GN=purA PE=3 SV=1	1	1	1	1	0	0	0	0	1	0	0	0	0	0	0	0	1	0	0	0	0	0	0	0	1	0	0	0	0	0	3	3	3	49.237	462	462	0	6.0592	0	0	3	0	0	0
A0A2E5YU94	A0A2E5YU94	1	1	1	tr|A0A2E5YU94|A0A2E5YU94_9EURY Saccharopine dehydrogenase [NAD(+), L-lysine-forming] OS=Euryarchaeota archaeon OX=2026739 GN=CMB64_00545 PE=4 SV=1	1	1	1	1	0	0	0	0	1	0	0	0	0	0	0	0	1	0	0	0	0	0	0	0	1	0	0	0	0	0	3.5	3.5	3.5	46.03	397	397	0	5.9698	0	0	3.5	0	0	0
A0A2E5YVP6	A0A2E5YVP6	1	1	1	tr|A0A2E5YVP6|A0A2E5YVP6_9EURY AAA+ ATPase domain-containing protein OS=Euryarchaeota archaeon OX=2026739 GN=CMB64_03080 PE=4 SV=1	1	1	1	1	0	0	0	0	1	0	0	0	0	0	0	0	1	0	0	0	0	0	0	0	1	0	0	0	0	0	3	3	3	56.709	495	495	0	6.1645	0	0	3	0	0	0
A0A2E6C8H7	A0A2E6C8H7	1	1	1	tr|A0A2E6C8H7|A0A2E6C8H7_9EURY Ig-like domain-containing protein OS=Euryarchaeota archaeon OX=2026739 GN=CMB55_07275 PE=3 SV=1	1	1	1	1	0	0	0	0	1	0	0	0	0	0	0	0	1	0	0	0	0	0	0	0	1	0	0	0	0	0	0.7	0.7	0.7	161.74	1460	1460	0	6.1435	0	0	0.7	0	0	0
A0A2E6HL85	A0A2E6HL85	1	1	1	tr|A0A2E6HL85|A0A2E6HL85_9EURY 50S ribosomal protein L6 OS=Euryarchaeota archaeon OX=2026739 GN=rpl6 PE=3 SV=1	1	1	1	1	0	0	0	0	1	0	0	0	0	0	0	0	1	0	0	0	0	0	0	0	1	0	0	0	0	0	6.6	6.6	6.6	20.127	182	182	0	6.1358	0	0	6.6	0	0	0
A0A7J4T8V4;A0A2E6JLD6	A0A7J4T8V4;A0A2E6JLD6	1;1	1;1	1;1	tr|A0A7J4T8V4|A0A7J4T8V4_9ARCH Dna2/Cas4 domain-containing protein OS=Candidatus Poseidoniaceae archaeon OX=2666346 GN=HA279_08945 PE=4 SV=1;tr|A0A2E6JLD6|A0A2E6JLD6_9EURY DUF83 domain-containing protein OS=Euryarchaeota archaeon OX=2026739 GN=CMB51_03715	2	1	1	1	0	0	0	0	1	0	0	0	0	0	0	0	1	0	0	0	0	0	0	0	1	0	0	0	0	0	2.8	2.8	2.8	44.997	392	392;392	0	5.9815	0	0	2.8	0	0	0
A0A2E6KEL8	A0A2E6KEL8	1	1	1	tr|A0A2E6KEL8|A0A2E6KEL8_9EURY Peptidase S8/S53 domain-containing protein OS=Euryarchaeota archaeon OX=2026739 GN=CMB47_05485 PE=3 SV=1	1	1	1	1	0	0	0	1	0	0	0	0	0	0	0	1	0	0	0	0	0	0	0	1	0	0	0	0	0	0	1.4	1.4	1.4	78.474	724	724	0	6.116	0	1.4	0	0	0	0
A0A2E6KZH7	A0A2E6KZH7	1	1	1	tr|A0A2E6KZH7|A0A2E6KZH7_9EURY NodB homology domain-containing protein OS=Euryarchaeota archaeon OX=2026739 GN=CMB43_04355 PE=4 SV=1	1	1	1	1	0	0	0	0	1	0	0	0	0	0	0	0	1	0	0	0	0	0	0	0	1	0	0	0	0	0	3.8	3.8	3.8	30.656	264	264	0	6.0168	0	0	3.8	0	0	0
A0A2E7AA30	A0A2E7AA30	1	1	1	tr|A0A2E7AA30|A0A2E7AA30_9EURY Sulfotransferase family protein OS=Euryarchaeota archaeon OX=2026739 GN=CMB35_00010 PE=4 SV=1	1	1	1	1	0	0	0	0	1	0	0	0	0	0	0	0	1	0	0	0	0	0	0	0	1	0	0	0	0	0	6.2	6.2	6.2	22.491	193	193	0	5.97	0	0	6.2	0	0	0
A0A2E7FYH4	A0A2E7FYH4	1	1	1	tr|A0A2E7FYH4|A0A2E7FYH4_9EURY Acetyl-CoA C-acyltransferase OS=Euryarchaeota archaeon OX=2026739 GN=CMB37_00175 PE=3 SV=1	1	1	1	1	0	0	0	0	1	0	0	0	0	0	0	0	1	0	0	0	0	0	0	0	1	0	0	0	0	0	3.7	3.7	3.7	39.867	380	380	0	6.0234	0	0	3.7	0	0	0
A0A6V8E4J4;A0A2E7H290	A0A6V8E4J4;A0A2E7H290	1;1	1;1	1;1	tr|A0A6V8E4J4|A0A6V8E4J4_9ARCH Orc1-like AAA ATPase domain-containing protein OS=Candidatus Poseidoniales archaeon OX=2163009 GN=D7I11_05380 PE=4 SV=1;tr|A0A2E7H290|A0A2E7H290_9EURY Orc1-like AAA ATPase domain-containing protein OS=Euryarchaeota archaeon O	2	1	1	1	0	0	0	0	1	0	0	0	0	0	0	0	1	0	0	0	0	0	0	0	1	0	0	0	0	0	2.4	2.4	2.4	61.211	539	539;539	0	6.1638	0	0	2.4	0	0	0
A0A6V8E3J1;A0A2E7H2B3	A0A6V8E3J1;A0A2E7H2B3	1;1	1;1	1;1	tr|A0A6V8E3J1|A0A6V8E3J1_9ARCH Twin-arginine translocase TatA/TatE family subunit OS=Candidatus Poseidoniales archaeon OX=2163009 GN=D7I11_06360 PE=4 SV=1;tr|A0A2E7H2B3|A0A2E7H2B3_9EURY Twin-arginine translocase TatA/TatE family subunit OS=Euryarchaeota ar	2	1	1	1	0	0	0	0	1	0	0	0	0	0	0	0	1	0	0	0	0	0	0	0	1	0	0	0	0	0	13.2	13.2	13.2	11.206	106	106;106	0	6.0373	0	0	13.2	0	0	0
A0A6V8E782;A0A2E7H2T1	A0A6V8E782;A0A2E7H2T1	1;1	1;1	1;1	tr|A0A6V8E782|A0A6V8E782_9ARCH Exosome complex component N-terminal domain-containing protein (Fragment) OS=Candidatus Poseidoniales archaeon OX=2163009 GN=D7I11_02810 PE=4 SV=1;tr|A0A2E7H2T1|A0A2E7H2T1_9EURY RRM domain-containing protein OS=Euryarchaeota	2	1	1	1	0	0	0	0	1	0	0	0	0	0	0	0	1	0	0	0	0	0	0	0	1	0	0	0	0	0	4.7	4.7	4.7	27.435	255	255;483	0	6.0975	0	0	4.7	0	0	0
A0A2E7JYF3	A0A2E7JYF3	1	1	1	tr|A0A2E7JYF3|A0A2E7JYF3_9EURY DUF3592 domain-containing protein OS=Euryarchaeota archaeon OX=2026739 GN=CMA74_04090 PE=4 SV=1	1	1	1	1	0	0	0	0	1	0	0	0	0	0	0	0	1	0	0	0	0	0	0	0	1	0	0	0	0	0	4.7	4.7	4.7	28.177	278	278	0	6.1425	0	0	4.7	0	0	0
A0A3M6KG63;A0A2E7RRC9	A0A3M6KG63;A0A2E7RRC9	1;1	1;1	1;1	tr|A0A3M6KG63|A0A3M6KG63_9ARCH DNA-directed RNA polymerase subunit Rpo3 OS=Candidatus Nitrosopelagicus sp OX=2026808 GN=rpo3 PE=3 SV=1;tr|A0A2E7RRC9|A0A2E7RRC9_9ARCH DNA-directed RNA polymerase subunit Rpo3 OS=Candidatus Nitrosopelagicus sp OX=2026808 GN=r	2	1	1	1	0	0	0	0	1	0	0	0	0	0	0	0	1	0	0	0	0	0	0	0	1	0	0	0	0	0	6.5	6.5	6.5	21.648	200	200;200	0	5.9994	0	0	6.5	0	0	0
A0A2E7SG97	A0A2E7SG97	1	1	1	tr|A0A2E7SG97|A0A2E7SG97_9EURY Histone OS=Euryarchaeota archaeon OX=2026739 GN=CMA77_01170 PE=4 SV=1	1	1	1	1	0	0	0	0	1	0	0	0	0	0	0	0	1	0	0	0	0	0	0	0	1	0	0	0	0	0	5.1	5.1	5.1	20.416	196	196	0	6.1285	0	0	5.1	0	0	0
A0A2E7WBT3;A0A3S5JSN7;A0A3R7USV4	A0A2E7WBT3;A0A3S5JSN7;A0A3R7USV4	1;1;1	1;1;1	1;1;1	tr|A0A2E7WBT3|A0A2E7WBT3_9EURY Beta-glucosidase (Fragment) OS=Euryarchaeota archaeon OX=2026739 GN=CMA72_06280 PE=3 SV=1;tr|A0A3S5JSN7|A0A3S5JSN7_9EURY Glycosyl hydrolase family protein OS=Euryarchaeota archaeon TMED99 OX=1986698 GN=CBC59_000785 PE=3 SV=1;	3	1	1	1	0	0	0	0	1	0	0	0	0	0	0	0	1	0	0	0	0	0	0	0	1	0	0	0	0	0	3.2	3.2	3.2	40.253	344	344;658;658	0	6.0986	0	0	3.2	0	0	0
A0A2E8BC25	A0A2E8BC25	1	1	1	tr|A0A2E8BC25|A0A2E8BC25_9EURY FAD dependent oxidoreductase domain-containing protein OS=Euryarchaeota archaeon OX=2026739 GN=CMA67_04265 PE=4 SV=1	1	1	1	1	0	0	0	0	1	0	0	0	0	0	0	0	1	0	0	0	0	0	0	0	1	0	0	0	0	0	2.7	2.7	2.7	40.229	368	368	0	6.2018	0	0	2.7	0	0	0
A0A2E8EGK5	A0A2E8EGK5	1	1	1	tr|A0A2E8EGK5|A0A2E8EGK5_9ARCH Digeranylgeranylglycerophospholipid reductase OS=Candidatus Bathyarchaeota archaeon OX=2026714 GN=CL673_08690 PE=4 SV=1	1	1	1	1	0	0	0	0	1	0	0	0	0	0	0	0	1	0	0	0	0	0	0	0	1	0	0	0	0	0	2.2	2.2	2.2	43.932	403	403	0	6.1644	0	0	2.2	0	0	0
A0A2E8IYY3	A0A2E8IYY3	1	1	1	tr|A0A2E8IYY3|A0A2E8IYY3_9EURY DNA ligase-associated DEXH box helicase OS=Euryarchaeota archaeon OX=2026739 GN=CMA66_05030 PE=4 SV=1	1	1	1	1	0	0	0	0	1	0	0	0	0	0	0	0	1	0	0	0	0	0	0	0	1	0	0	0	0	0	1.6	1.6	1.6	88.242	800	800	0	6.0568	0	0	1.6	0	0	0
A0A2E8JAG5	A0A2E8JAG5	1	1	1	tr|A0A2E8JAG5|A0A2E8JAG5_9EURY Peptidase S9 prolyl oligopeptidase catalytic domain-containing protein (Fragment) OS=Euryarchaeota archaeon OX=2026739 GN=CL957_02870 PE=4 SV=1	1	1	1	1	0	0	0	0	1	0	0	0	0	0	0	0	1	0	0	0	0	0	0	0	1	0	0	0	0	0	4.7	4.7	4.7	33.002	300	300	0	6.1365	0	0	4.7	0	0	0
A0A2E8JDG6	A0A2E8JDG6	1	1	1	tr|A0A2E8JDG6|A0A2E8JDG6_9EURY Circularly permuted type 2 ATP-grasp protein OS=Euryarchaeota archaeon OX=2026739 GN=CL957_03905 PE=4 SV=1	1	1	1	1	0	0	0	0	1	0	0	0	0	0	0	0	1	0	0	0	0	0	0	0	1	0	0	0	0	0	2.3	2.3	2.3	52.898	469	469	0	6.1711	0	0	2.3	0	0	0
A0A2E8JFA0	A0A2E8JFA0	1	1	1	tr|A0A2E8JFA0|A0A2E8JFA0_9EURY Uncharacterized protein OS=Euryarchaeota archaeon OX=2026739 GN=CL957_09265 PE=4 SV=1	1	1	1	1	0	0	0	0	1	0	0	0	0	0	0	0	1	0	0	0	0	0	0	0	1	0	0	0	0	0	1.5	1.5	1.5	123.04	1098	1098	0	6.0466	0	0	1.5	0	0	0
A0A2E8JUF0	A0A2E8JUF0	1	1	1	tr|A0A2E8JUF0|A0A2E8JUF0_9EURY 4Fe-4S ferredoxin-type domain-containing protein OS=Euryarchaeota archaeon OX=2026739 GN=CMA65_03510 PE=4 SV=1	1	1	1	1	0	0	0	1	0	0	0	0	0	0	0	1	0	0	0	0	0	0	0	1	0	0	0	0	0	0	1.5	1.5	1.5	75.581	682	682	0	5.9592	0	1.5	0	0	0	0
A0A2E8NR89	A0A2E8NR89	1	1	1	tr|A0A2E8NR89|A0A2E8NR89_9EURY DUF1592 domain-containing protein OS=Euryarchaeota archaeon OX=2026739 GN=CMA87_05690 PE=4 SV=1	1	1	1	1	0	0	0	0	1	0	0	0	0	0	0	0	1	0	0	0	0	0	0	0	1	0	0	0	0	0	1.4	1.4	1.4	90.469	813	813	0	5.9631	0	0	1.4	0	0	0
A0A7J4SP85;A0A2E8NSE6;A0A6V8ERV8	A0A7J4SP85;A0A2E8NSE6;A0A6V8ERV8	1;1;1	1;1;1	1;1;1	tr|A0A7J4SP85|A0A7J4SP85_9ARCH ATP-binding protein (Fragment) OS=Candidatus Thalassarchaeaceae archaeon OX=2670411 GN=HA329_01045 PE=4 SV=1;tr|A0A2E8NSE6|A0A2E8NSE6_9EURY Orc1-like AAA ATPase domain-containing protein OS=Euryarchaeota archaeon OX=2026739 G	3	1	1	1	0	0	0	0	1	0	0	0	0	0	0	0	1	0	0	0	0	0	0	0	1	0	0	0	0	0	4.6	4.6	4.6	38.108	345	345;561;573	0	6.1495	0	0	4.6	0	0	0
A0A2E8RC11	A0A2E8RC11	1	1	1	tr|A0A2E8RC11|A0A2E8RC11_9EURY VWA-like domain-containing protein OS=Euryarchaeota archaeon OX=2026739 GN=CMA83_01295 PE=4 SV=1	1	1	1	1	0	0	0	0	0	0	0	0	1	0	0	0	0	0	0	0	1	0	0	0	0	0	0	0	1	0	2	2	2	60.702	549	549	0	5.9371	0	0	0	0	0	0
A0A2E8REP1	A0A2E8REP1	1	1	1	tr|A0A2E8REP1|A0A2E8REP1_9EURY SSD domain-containing protein OS=Euryarchaeota archaeon OX=2026739 GN=CMA83_04060 PE=4 SV=1	1	1	1	1	0	0	0	0	1	0	0	0	0	0	0	0	1	0	0	0	0	0	0	0	1	0	0	0	0	0	1.4	1.4	1.4	109.05	999	999	0	6.0988	0	0	1.4	0	0	0
A0A2E8SWM4	A0A2E8SWM4	1	1	1	tr|A0A2E8SWM4|A0A2E8SWM4_9EURY Ribonuclease PIN domain-containing protein OS=Euryarchaeota archaeon OX=2026739 GN=CMA86_05200 PE=4 SV=1	1	1	1	1	0	0	0	0	1	0	0	0	0	0	0	0	1	0	0	0	0	0	0	0	1	0	0	0	0	0	6.1	6.1	6.1	18.236	165	165	0	6.1007	0	0	6.1	0	0	0
A0A3A5W0U8;A0A2E8SWX7	A0A3A5W0U8;A0A2E8SWX7	1;1	1;1	1;1	tr|A0A3A5W0U8|A0A3A5W0U8_9ARCH Extradiol ring-cleavage dioxygenase class III enzyme subunit B domain-containing protein OS=Candidatus Poseidoniales archaeon OX=2163009 GN=DWC10_04115 PE=4 SV=1;tr|A0A2E8SWX7|A0A2E8SWX7_9EURY Extradiol ring-cleavage dioxygen	2	1	1	1	0	0	0	0	1	0	0	0	0	0	0	0	1	0	0	0	0	0	0	0	1	0	0	0	0	0	2.9	2.9	2.9	53.382	485	485;485	0	6.189	0	0	2.9	0	0	0
A0A2E8TQD8	A0A2E8TQD8	1	1	1	tr|A0A2E8TQD8|A0A2E8TQD8_9EURY Phosphoglycerate kinase OS=Euryarchaeota archaeon OX=2026739 GN=pgk PE=3 SV=1	1	1	1	1	0	0	0	0	1	0	0	0	0	0	0	0	1	0	0	0	0	0	0	0	1	0	0	0	0	0	3	3	3	47.298	436	436	0	6.0244	0	0	3	0	0	0
A0A2E8TRT7	A0A2E8TRT7	1	1	1	tr|A0A2E8TRT7|A0A2E8TRT7_9EURY Methyl-accepting transducer domain-containing protein OS=Euryarchaeota archaeon OX=2026739 GN=CMA88_03585 PE=4 SV=1	1	1	1	1	0	0	0	0	0	0	1	0	0	0	0	0	0	0	1	0	0	0	0	0	0	0	1	0	0	0	2.4	2.4	2.4	63.725	578	578	0	5.8015	0	0	0	0	2.4	0
[truncated: 3,488 more rows]
[truncated: 42 more columns]

## Sheet: peptides
Sequence	N-term cleavage window	C-term cleavage window	Amino acid before	First amino acid	Second amino acid	Second last amino acid	Last amino acid	Amino acid after	A Count	R Count	N Count	D Count	C Count	Q Count	E Count	G Count	H Count	I Count	L Count	K Count	M Count	F Count	P Count	S Count	T Count	W Count	Y Count	V Count	U Count	O Count	Length	Missed cleavages	Mass	Proteins	Leading razor protein	Start position	End position	Unique (Groups)	Unique (Proteins)	Charges	PEP	Score	Library indices	Majority library index	Experiment BC-13	Experiment BC-17	Experiment BC-9	Experiment SA	Experiment SB
[truncated: 4,621 more rows]
[truncated: 50 more columns]

[truncated: 5 more sheets: ID mapping Result for  Sample A, ID mapping Result for  Sample B, ID mapping Result for  Sample C, ID mapping Result for  Sample D, ID mapping Result for  Sample E]
